# Supplementary material for: Highly Multiplexed RNA Aptamer Selection using a Microplate-based Microcolumn Device
Source: Sci Rep. 2016 Jul 19;6:29771. doi: 10.1038/srep29771 (PMC4949599; doi:10.1038/srep29771)
Supplement: Supplementary Dataset 1 [file srep29771-s2.xls]

## Sheet: UtxJmjc
Multiplicities	total multiplicity	3090917	3860899	2092324	4401192	4081211	4367501	3648420	3103763	1922155	2102474	1611908	2246627	4200451	2383706	983567	4734991	3297236	2753132	2529447	3335381	2993167	3025012	3127458	4364730	3535763	3664643	3598491	3735109	3544290	3266581	1641927	3104503	2892011	4132911	2146812	76828	2040984	1951136	2185911	1925590	1961767	1124605	1432636	5306374	338727	749263	2318500	2172774
#cluster_name	sequence	Amylose_R3C3	Amylose_R4C4	MBP_R2C1	MBP_R2C2	MBP_R3C2	MBP_R3C3	MBP_R4C2	MBP_R4C3	MBP_R4C4	Ash1Bah_R3C3	Ash1Bah_R4C4	Jmjd2Clav_R3C3	Jmjd2Clav_R4C4	Jmjd2Jmjc_R3C3	Jmjd2Jmjc_R4C4	UtxJmjc_R3C3	UtxJmjc_R4C4	TrxZnF_R3C3	TrxZnF_R4C4	Gcn5GNAT_R2C2	Gcn5GNAT_R3C2	Gcn5GNAT_R3C3	Gcn5GNAT_R4C2	Gcn5GNAT_R4C3	Gcn5GNAT_R4C4	MofChromo_R3C3	MofChromo_R4C4	Tip60Chromo_R2C1	Tip60Chromo_R2C2	Tip60Chromo_R3C2	Tip60Chromo_R3C3	Tip60Chromo_R4C2	Tip60Chromo_R4C3	Tip60Chromo_R4C4	AgRai1_R3C3	AgRai1_R4C4	DXO_R3C3	DXO_R4C4	Flag_R3C3	Flag_R4C4	FlagRTF1_R3C3	FlagRTF1_R4C4	NiNta_R3C3	NiNta_R4C4	p23_R3C3	p23_R4C4	NELFE_R2C1	NELFE_R2C2
mutPNPase_R4C4-1	ATTCTTACAAATTGGATTGACGCCCTTGAGGCCTACTGCCAAATCAAAGCGAGGGCGGATAAGGACCATTCA	0	0	0	0	0	0	0	5	0	0	67	0	18	20	266	0	696	0	7	0	0	0	0	9	3	0	9	0	0	0	0	0	0	0	2	4	0	65	0	26	0	7	3	22	0	11	256	3
Tip60Chromo_R3C3-1	GAAGCGATAAAACTCTGCAGGTTGGATACGCCAATCATTTTTATCGAAGCGCGCATAAATTTGAGCAGATTTGTCGTCACAG	9	198	353	33	309	92	42	227	52	351	15	16	2	37	13	56	233	108	0	348	139	197	514	211	376	84	308	487	70	152	1145	45	109	189	0	21	20	141	23	76	84	0	15	113	195	21	140	192
Tip60Chromo_R4C2-74	TATCCAACCTGCAGAGTTTTATCGCTTCCATGACGCAGAAGTTAACACTTTCGGATATTTCTGATGAGTCGAAAAATTATCT	28	29	83	304	75	148	39	0	224	48	10	389	100	35	18	120	206	43	0	26	465	74	372	415	244	818	545	484	654	474	186	645	126	529	6	140	229	79	228	52	277	57	12	7	32	163	3	198
mutPNPase_R4C4-2	ATTCGAGGAAATACCTACAGGATTGACGGAGCTGAAAAGCTAGCAGCACCGGATGTCGGATTCGACCTAACGGTTTCACTGC	0	0	0	0	0	0	0	0	0	0	0	0	0	0	16	0	103	0	0	0	0	0	0	0	0	0	0	0	0	0	0	0	0	0	0	0	0	4	0	0	0	0	0	0	0	0	16	0
Amylose_R4C4-415	ATTCGGCTGGTAGCCCAACCGGCCGTCACTACGGATGGCAAAGGATCCCAGAATAGGACTAGAACTATTCATTCACTGCAGA	0	528	0	0	0	0	0	0	0	0	0	0	0	0	0	0	75	0	0	0	0	0	0	0	0	0	0	0	0	0	0	0	0	0	0	0	3	480	0	2	0	0	0	0	0	0	0	0
mutPNPase_R4C4-5	ATTCGCACGCACGTCTACACCCACGAAAAGGGCAAGTGTGCGCTAATCGCACGAAGACACTGATGCGTCGGATTCACTGCAG	0	0	0	0	0	0	0	0	0	0	0	0	0	0	0	0	72	0	2	0	0	0	0	0	0	0	0	0	0	0	0	0	0	0	0	0	0	0	0	0	0	0	0	0	0	0	8	0
mutPNPase_R4C4-13	ATTCTAATGCAATGTTAGGATTGACGCTATGTAAAAACACAACGAAGACATAGCGGATACTCCATTCACACCCCCTTCACTG	0	0	0	0	0	0	0	0	0	0	0	0	0	0	0	0	57	0	0	0	0	0	0	0	0	0	0	0	0	0	0	0	0	0	0	0	0	0	0	0	0	0	0	0	0	0	6	0
mutPNPase_R4C4-3	ATTCCACAAATAGCAACGCTCTAGTCATGACTGCTTAACCTTGGACGCGAGCTGAGGCGATTGACTGTAGACAGTTCACTGC	0	0	0	0	0	0	0	0	0	0	6	0	0	2	14	0	46	0	0	0	0	0	0	0	0	0	0	0	0	0	0	0	0	0	0	0	0	0	0	0	0	0	0	0	0	0	8	0
mutPNPase_R4C4-8	ATTCACAGAAGGATTGACGCCCTGAAAACAAAGTTAGGGCCGATGTGGGTATTCAATTCCCATAGACAGCTTCACTGCAGAC	0	0	0	0	0	0	0	0	0	0	0	0	0	0	9	0	36	0	0	0	0	0	0	0	0	0	0	0	0	0	0	0	0	0	0	0	0	0	0	0	0	0	0	0	0	0	7	0
mutPNPase_R4C4-10	ATTCCAAGCAAAGACCTGGGATTGACGAACAGGGTATCAATACCGTTCTGATTGTGCCATTTTCAAGCATCAATATTCACTG	0	0	0	0	0	0	0	0	0	0	0	0	0	0	4	0	34	0	0	0	0	0	0	0	0	0	0	0	0	0	0	0	0	0	0	0	0	0	0	0	0	3	0	0	0	0	4	0
UtxJmjc_R4C4-4126	ATTCCCACCTCCGTTCACTGCGGGCATAGACTAAATCCTATGCCTTCCATGCAACGCAAAACGACAGGTCTCCGTTCACTGC	0	0	0	2	0	0	0	0	0	0	0	0	4	0	0	0	32	0	0	0	0	0	0	0	0	0	0	0	0	0	0	0	0	2	0	0	0	0	0	0	0	0	0	0	0	0	0	0
UtxJmjc_R4C4-59641	ATTCACTGCAGACTTGACGAAGCTTGGGCACAGTGGAAGACACTGGCACTAGGCGATCATTTTGCCACACGCTTCACTGCAG	0	0	0	0	0	0	0	0	0	0	0	0	0	0	0	0	32	0	0	0	0	0	0	0	0	0	0	0	0	0	0	0	0	0	0	0	0	0	0	0	0	0	0	0	0	0	0	0
UtxJmjc_R4C4-40494	ATTCGGCCATTCACTGCTCTGGCAATTTCATCAAGCTCATTCTTGTAGCCACGGACGTGAACCCAGACCGGCCATTCACTGC	0	0	0	0	0	0	0	3	3	0	0	0	0	0	0	0	30	0	0	0	0	0	0	0	0	0	0	0	0	0	0	0	0	0	0	0	0	0	0	0	0	0	0	3	0	0	0	0
UtxJmjc_R4C4-48194	ATTCCGGACTTCACTGCTGCCTGCCCGAAAACTCTGAACGTTTTAACGAAAGGCATCACGTCGAAGCACGTGCATTCACTGC	0	0	0	0	0	0	0	2	0	0	0	0	2	0	0	3	30	0	0	0	0	0	0	0	0	0	0	0	0	0	0	8	4	13	0	0	0	0	0	0	0	0	0	0	0	0	0	0
mutPNPase_R4C4-6	ATTCAAAAAGGATTGACGCCAGACAGATGAAGACTGGCTGAAACGGATCTCCAGCGCTTCACACTACTATGAAATTCACTGC	0	0	0	0	0	0	0	0	0	0	0	0	0	0	7	0	26	0	0	0	0	0	0	0	0	0	0	0	0	0	0	0	0	0	0	0	0	0	0	2	0	0	0	0	0	0	5	0
mutPNPase_R4C4-27	ATTCTGACCACGAGAACAGGATTGACGATCACCGACCGCAAAGGTGTTACATGGTGATCCGATGGGAACCAAGATTCACTGC	0	0	0	0	0	0	0	0	0	0	0	0	0	0	0	0	23	0	0	0	0	0	0	0	0	0	0	0	0	0	0	0	0	0	0	0	0	0	0	0	0	0	0	3	0	0	0	0
UtxJmjc_R4C4-10163	ATTCATGACTCCATTCACTGCAAATCCTCAAGCTCAAGGAGTGTTCTGATCAATAGACTCATGGCACACCCTGATTCACTGC	0	0	0	0	0	0	0	0	0	0	0	0	0	0	0	0	21	0	0	0	0	0	0	0	0	0	2	0	2	0	0	0	0	0	0	0	0	0	0	0	0	0	0	0	0	0	0	0
mutPNPase_R4C4-20	ATTCGCAAGAAGAGCGGATTGACGGGGAACGTAAGAGGTACCCTTGATGATTAGCCATAACCCCTCGTAAAGTTTTCACTGC	0	0	0	0	0	0	0	0	0	0	0	0	0	0	5	0	20	0	0	0	0	0	0	0	0	0	0	0	0	0	0	0	0	0	0	0	0	0	0	0	0	0	0	0	0	0	0	0
DXO_R4C4-1	ATTCACCCATCTTTCGACGCCTGCAGCCCTCGGCCGCCACGCTCCACGAGCTGGCCTGTCTCAAGTACCGAGGTGTTCACTG	0	27964	3	0	0	0	5	16	9	0	6	0	29	0	9	0	19	0	9	0	0	4	0	14	35	0	38	0	0	0	5	5	3	11	0	123	131	57636	0	92	0	12	0	22	161	22	0	0
mutPNPase_R4C4-12	ATTCCAAACGATTGACGCGTCTGAAAGAAAGAAGCGGACGCGGATGTGCACGCCTTCCAGGCCATACCGTTACGTTTCACTG	0	0	0	0	0	0	0	0	0	0	0	0	0	0	0	0	18	0	0	0	0	0	0	0	0	0	0	0	0	0	0	0	0	0	0	0	0	0	0	0	0	0	0	0	0	0	0	0
mutPNPase_R4C4-14	ATTCTGGGAAATTGGATTGACGCCTCCTAGCGATTCTCTAAAAACGAACACGCGAAAAGGAGACGGATGGGATTCACTGCAG	0	0	0	0	0	0	0	0	0	0	0	0	0	0	0	0	18	0	0	0	0	0	0	0	0	0	0	0	0	0	0	0	0	0	0	0	0	0	0	0	0	0	0	0	0	0	0	0
UtxJmjc_R4C4-53758	ATTCTGCACAAATTTCACTGCATGATCGCAGCCAAGAAATCGACATATTTAAACCCAACCAAGGAGTTCA	0	0	0	0	0	0	2	0	0	0	0	0	0	0	0	0	16	0	0	0	0	0	0	2	0	0	0	0	0	0	0	0	0	0	0	0	0	4	0	0	0	0	0	0	0	0	0	0
UtxJmjc_R4C4-79143	ATTCACGCGTTCACTGAATGTGTTACGCTAATACGCTCACGAGGGGACCACGCGGAGAGACGCACCGACTCACTTCACTGCA	0	0	0	0	0	0	0	0	0	0	0	0	0	0	0	0	16	0	0	0	0	0	0	0	0	0	0	0	0	0	0	4	3	0	0	0	0	0	0	0	0	0	0	0	0	0	0	0
DXO_R4C4-5	ATTCGGAATACTTCTTCCGAAAGATCTCACGGATCCCAGAATCGCCCATCGGACTTCAGACCATGGCGAACGATTCACTGCA	0	11112	2	0	0	0	0	5	4	0	4	0	20	0	4	0	15	0	6	0	0	4	0	3	25	0	21	0	0	0	0	0	0	6	0	67	53	21775	0	54	0	13	0	11	93	29	0	0
Tip60Chromo_R4C4-3	ATTCCATTCCAGCTTACTATCAGACTGTCTACCGTAGTGCCTAACGCCTGAAAAAAGGAGCTGCGGTACTACGCATTCACTG	0	4	297	11	16	9	4	12	9	0	5	0	74	0	0	12	15	0	13	73	2	11	22	13	22	19	109	0	2	0	4	9825	25682	28801	0	0	0	0	0	7	0	4	0	19	0	0	0	0
Tip60Chromo_R4C4-4	ATTCCCCCTGCAGCAGCACAGTAGGATTTCGACTCCTCAAAGATAACAAAGACGCGCACGCGCGCTGTTTCA	0	5	221	14	19	10	2	12	13	0	6	0	44	0	2	5	15	0	5	88	3	20	23	14	17	19	79	0	0	0	11	5072	22637	23338	0	0	0	0	0	7	0	6	0	13	0	4	0	0
UtxJmjc_R4C4-11313	ATTCCACCAAATGCTTCACTGCCTCAAAAGCAAGACTCCAAAACGCTACGATCCCTGGGTAAGGGTAACGAAGTGTTCACTG	0	0	0	0	0	0	0	0	0	0	0	0	0	0	0	0	14	0	0	0	0	2	0	0	0	0	0	0	0	0	0	0	0	0	0	0	0	0	0	0	0	0	0	0	0	0	0	0
DXO_R4C4-4	TTTCAGATGATGCGATCTCGCTCCGTAAAAACGGAGAACTTTTACTCACTACGATAAATTCTTACTGCAGTGCCTTCACTGC	0	11764	2	0	0	0	3	4	5	0	6	0	15	0	7	0	13	0	7	0	0	3	0	6	27	0	26	0	0	0	0	0	0	14	0	54	65	25708	0	66	0	14	0	16	96	33	0	0
Tip60Chromo_R4C4-1	ATTCTCACCCAACGAATCTCAATATATCCCGACTACCTCAGGATCCGAGAATTGGGCCAACGAGGGGATGTGGATTCACTGC	0	11	366	19	19	20	0	9	16	0	6	0	61	0	0	3	13	0	7	104	5	16	22	11	23	22	114	0	0	0	10	8954	28522	32748	0	0	0	0	0	9	0	3	0	7	0	2	0	0
Tip60Chromo_R4C3-4	ATTCCTCACACCCTACAAACAAGCAGTAGTCAGTGACTCAGCTGGCTGAGTTAGATCACCGAATCCTCGAGCTGGGTTCACT	0	4	241	11	16	8	7	10	5	0	5	0	41	0	5	7	12	0	8	76	5	12	22	13	11	18	85	0	3	0	7	7817	24212	21528	0	0	0	0	0	2	0	0	0	12	0	4	0	0
UtxJmjc_R4C4-14524	ATTCCCCACCCTCACTGCAGAAGCGGCACCCCTACCTGAACTAAAGAAGTAGTGTGACGATTTGCCAGTAGTATTCACTGCA	0	0	0	0	0	0	0	0	0	0	0	0	0	0	0	0	12	0	0	0	0	0	0	0	0	0	0	0	0	0	0	0	0	0	0	0	0	0	0	0	0	0	0	0	0	0	0	0
mutPNPase_R4C4-18	ATTCATCAAACATCACAATCCAGACGTGACTGCTAGACGTATCAAAACTACTGCTACGTGACGAACTGAGCGAGTTCACTGC	0	0	0	0	0	0	0	0	0	0	0	0	0	0	0	0	11	0	0	0	0	0	0	0	0	0	0	0	0	0	0	0	0	0	0	0	0	0	0	0	0	0	0	0	0	0	5	0
Tip60Chromo_R4C3-1	ATTCCGCATACACGCAGCACGGCTAAAGACACCTCGGGACAAAATGATGTTACCCGCAGCGCCATGGCCGATTCACTGCAGA	0	6	369	21	29	20	5	11	14	0	8	0	53	0	0	14	11	0	9	107	9	23	27	19	29	17	133	0	4	0	6	9136	34815	31711	0	0	0	0	0	0	0	0	0	19	0	4	0	0
Tip60Chromo_R4C4-7	ATTCCCCACTGCCAAACCCTCCAGAACGAGACACGTCTGGCGTAGTGCGGATACGCACAACGCATGAGACTCCGTTCACTGC	0	2	154	4	0	7	0	6	4	0	4	0	28	0	2	3	11	0	0	38	3	8	16	8	12	13	68	0	0	0	0	3733	13103	13540	0	0	0	0	0	4	0	2	0	6	0	2	0	0
UtxJmjc_R4C4-68782	ATTCCCTCAACAGCTTCACTGCAAAGAATCTCAGCGCCATGGGAGGGTAGTTATTTACGTGCATGTAAACTACCCTTCACTG	2	0	0	0	0	0	0	0	0	0	0	0	0	0	0	0	11	0	0	0	0	0	0	0	0	0	0	0	0	0	0	0	0	0	0	0	0	0	0	0	0	0	0	0	0	0	0	0
DXO_R4C4-19	ATTCACTGAATCCGTCTGTATCAAAGATGCCGAAGAGTCCATTCAGATAAGATCTACCGTCAATGCAGTAAAATTCACTGCA	0	5745	0	0	0	0	0	2	5	0	0	0	10	0	2	0	10	0	4	0	0	0	0	6	14	0	17	0	0	0	0	0	0	9	0	16	48	7232	0	21	0	5	0	10	29	17	0	0
DXO_R4C4-3	ATTCGCAGCCATAGACAATTAGACCGCGAAGCGCTAGCAAGGGTCCCAGGGATAGTTAGAATATCCCACGACGCTTCACTGC	0	9395	0	0	0	0	0	0	5	0	3	0	7	0	0	0	10	0	6	0	0	0	0	3	24	0	18	0	0	0	2	0	0	2	0	36	85	23631	0	32	0	12	0	5	83	16	0	0
UtxJmjc_R4C4-43921	ATTCAGCCCGCCTTCACTGAAACCTAGTTTATCCACCCACCGTATATTCAAAGCCTATACGGGTATGATGGAACTTCACTGC	0	0	0	0	0	0	0	0	0	0	0	0	0	0	0	0	10	0	0	0	0	0	0	0	0	0	0	0	0	0	0	0	0	0	0	0	0	0	2	0	0	0	0	0	0	0	0	0
UtxJmjc_R4C4-53963	ATTCTAGCACTTCACTGACTCCCCACATCTAGTTATGGACCTAAACAAATGACACCGCATAGTTGAGTCCTGACTTCACTGC	0	0	0	0	0	0	0	0	0	0	0	0	3	0	2	0	10	0	0	0	0	3	2	0	0	0	0	0	0	0	0	0	0	0	0	0	0	0	0	0	0	0	0	0	0	0	0	0
DXO_R4C4-10	ATTCAATCACAGGTAGCGGTGGATCCCAGACCGTACCCAAACTGGTCACAATATTTTAAGGCAACCTCGTCAGCACTGTTCA	0	3984	0	0	0	0	0	5	0	0	0	0	0	0	0	0	9	0	0	0	0	0	0	0	9	0	13	0	0	0	0	0	0	0	0	29	19	9866	0	17	0	8	0	3	36	14	0	0
mutPNPase_R4C4-275	ATTCATACAGAATGGATTGACGTCGCCAGACAAGATGCGACTGATGTGAACCCAGGAGATTCACAGGCCTGCCTTCACTGCA	0	0	0	0	0	0	0	0	0	0	0	0	0	0	0	0	9	0	0	0	0	0	0	0	0	0	0	0	0	0	0	0	0	0	0	0	0	0	0	0	0	0	0	0	0	0	0	0
mutPNPase_R4C4-31	ATTCAAAAACGCAACCACCCGAGCAAACGTCCTTAAAAACTGCTTAACCTTAACAGGCGATTGATCGCAAACGATTCACTGC	0	0	0	0	0	0	0	0	0	0	0	0	0	0	0	0	9	0	0	0	0	0	0	0	0	0	0	0	0	0	0	0	0	0	0	0	0	0	0	0	0	0	0	0	0	0	0	0
mutPNPase_R4C4-62	ATTCGGTAAATAAGACCGGATTGACGGTCTCCACTGCCACGGCACTTCGAACCATAGGGAGACCCGATTGACCCATTCACTG	0	0	0	0	0	0	0	0	0	0	0	0	0	0	0	0	9	0	0	0	0	0	0	0	0	0	0	0	0	0	0	0	0	0	0	0	0	0	0	0	0	0	0	0	0	0	0	0
Amylose_R4C4-15	ATTCCGCGGAGCACAAATGCTGACTTACCGAAAAGGCCGCGGAGATACGAGAAGGATGTCGATCCCGTAAGCAGTTCACTGC	0	5268	0	0	0	0	0	3	4	0	3	0	4	0	0	0	8	0	0	0	0	0	0	3	14	0	9	0	0	0	0	0	0	0	0	15	21	5067	0	18	0	2	0	0	15	8	0	0
DXO_R4C4-7	ATTCACCGTAGTCAGCTGGATCCCGGAACTCGCCCAACCGGATTGCAAACCAAACAAAACCGTACGGGTAAGAGTTCACTGC	0	7119	0	0	0	0	0	3	2	0	0	0	8	0	0	0	8	0	4	0	0	0	0	2	13	0	11	0	0	0	0	0	0	0	0	29	36	17418	0	24	0	7	0	6	64	15	0	0
mutPNPase_R4C4-185	ATTCCACCTTTACCAAACCTGATTCTATATACAGCCTGCTAGCCCTTAAAAAAAGGTGACGAAATTAAGCGAATTTCACTGC	0	0	0	0	0	0	0	0	0	0	0	0	0	0	0	0	8	0	0	0	0	0	0	0	0	0	0	0	0	0	0	0	0	0	0	0	0	0	0	0	0	0	0	0	0	0	2	0
UtxJmjc_R4C4-4921	ATTCAGCCCTGCCTTCACTGAGATAGGGGAAAGACCCACCCCGCACATTTCGGAAGGAGGCAAAGTTCACGCGATTCACTGC	0	0	0	0	0	0	0	0	0	0	0	0	0	0	0	0	8	0	0	0	0	0	0	0	0	0	0	0	0	0	0	0	0	0	0	0	0	0	0	0	0	0	0	0	0	0	0	0
UtxJmjc_R4C4-51654	ATTCCCTACCTGCACTGCAATCAAACCGTTTAAGTCGGATAGTGCTTTTCCAAGACTCGGATCCAATCTGAGGCTTCACTGC	0	0	0	0	0	0	0	0	0	0	0	0	0	0	0	0	8	0	0	0	0	0	0	0	0	0	0	0	0	0	0	0	0	0	0	0	0	0	0	0	0	0	0	0	0	0	0	0
UtxJmjc_R4C4-74652	ATTCCTCCACCTTCACAGCCCAATGCACGAGAGTGCATCGCAATACCTCCTAGCACGCTATCACAGAGCTGCACTTCACTGC	0	0	0	0	0	0	0	0	0	0	0	0	0	0	0	0	8	0	0	0	0	0	0	0	4	0	0	0	0	0	0	0	0	0	0	0	0	0	0	0	0	0	0	3	0	0	0	0
Amylose_R4C4-95	ATTCATGCCGCCCCAAAGCGGACCAGAATCCTAGGTAGAAGATCCCGTGTCGTATCCAAACGACAATTCA	0	1604	0	0	0	0	0	0	3	0	0	0	3	0	0	0	7	0	0	0	0	0	0	0	3	0	7	0	0	0	0	0	0	0	0	5	14	1498	0	0	0	4	0	3	3	7	0	0
DXO_R4C4-16	ATTCTGCACATCTGGATCCCATCACGTAACCAAACGATGAAATAAACCGAAACAAGTCACCCAGCAGCCCGACCTTCACTGC	0	3303	0	0	0	0	0	2	2	0	0	0	0	0	0	0	7	0	6	0	0	0	2	0	8	0	9	0	0	0	0	0	0	2	0	20	23	7851	0	10	0	0	0	0	32	5	0	0
DXO_R4C4-2	ATTCACATACAGTAGACCAACTGGATCCCAGAGCGTAAAAACGCCTCACGAACTATCGCAGTGAGCCTGCTTCACTGCAGAC	0	15700	0	0	0	0	0	4	10	0	9	0	12	0	4	0	7	0	11	0	0	3	0	10	33	0	42	0	0	0	0	0	0	19	0	88	101	34328	0	74	0	15	0	9	145	40	0	0
DXO_R4C4-30	ATTCGGTTCACTATGACCGCACCAAGCTTAGATGCCACGGATTCCAGACGGGTAGTAACCGTCATCACAACCGCATTCACTG	0	2985	0	0	0	0	0	0	0	0	0	0	2	0	0	0	7	0	0	0	0	0	0	6	6	0	5	0	0	0	0	0	0	4	0	21	26	5552	0	6	0	3	0	0	19	13	0	0
Tip60Chromo_R4C3-10	ATTCCACTTCCCGTTACTGCCATCGCTTGCACCCGGTCGCAGCTCCTAGTCCCTGACTAGTTGAGCTCCCGAGGTTCACTGC	0	4	89	5	3	5	0	0	0	0	0	0	14	0	0	0	7	0	0	22	0	0	0	8	5	16	38	0	2	0	0	2482	8223	7957	0	0	0	0	0	0	0	0	0	4	0	0	0	0
Tip60Chromo_R4C4-10	ATTCATCCCAGCCCTGATCCACAGGAGATCCTCCGCGTGGGCCAGGAGGCCGATGCTTCTAGGCTATACGGTTCACTGCAGA	0	0	109	9	5	3	2	9	3	0	0	0	21	0	0	0	7	0	0	27	2	3	12	0	9	13	52	0	0	0	0	2052	7679	9065	0	0	0	0	0	4	0	0	0	3	0	0	0	0
UtxJmjc_R4C4-16447	ATTCCATCCCTTAACTGCGTCCACGTTACTCACACACTTATAGTAACGTAAGCCACACACTAACTACGAACGTTCACTGCAG	0	0	0	0	0	0	0	0	0	0	0	0	0	0	0	0	7	0	0	0	0	0	0	0	0	0	0	0	0	0	0	0	0	0	0	0	0	0	0	0	0	0	0	0	0	0	0	0
UtxJmjc_R4C4-79188	ATTCACCCGATGCACTGCAACCCCAACAAGCCAACAAACTCTTCAACACTATGTAATGTGCGGAGGCTTGGTGGTTCACTGC	0	0	0	0	0	0	0	0	0	0	0	0	0	0	0	0	7	0	0	0	0	0	0	0	0	0	0	0	0	0	0	0	0	0	0	0	0	0	0	0	0	0	0	0	0	0	0	0
UtxJmjc_R4C4-7983	ATTCTCTTCGCGACAGTAACACTCAGGCCTAACCTTTAGGCCTATCCGCCTGAAGGCCAAAGATATTCCCCACACTTCACTG	0	0	0	0	0	0	0	0	0	0	0	0	0	0	0	0	7	0	0	0	0	0	0	0	0	0	0	0	0	0	0	0	0	0	0	0	0	0	0	0	0	0	0	0	0	0	0	0
UtxJmjc_R4C4-856	ATTCAGCTGCTACCCTTCGTTCTTCCCTCCCTTAGCCTACACAATTGACGAGAGGCATACAGCAATTCACCACCTTCACTGC	0	0	0	0	0	0	0	0	0	0	0	0	0	0	0	0	7	0	0	0	0	0	0	0	0	0	0	0	0	0	0	0	0	0	0	0	0	0	0	0	0	0	0	0	0	2	0	0
DXO_R4C4-114	ATTCACTGATGGGTCCAACCCTGCCACCCACGGAATAACGGAAGGAAAGATCGATCCTCCGTGGGGAACTACACTTCACTGC	0	1989	0	0	0	0	0	0	0	0	0	0	0	0	0	0	6	0	0	0	0	0	0	2	2	0	0	0	0	0	0	0	0	2	0	8	19	2023	0	5	0	2	0	0	4	4	0	0
DXO_R4C4-20	ATTCTCCGACCACCACCCAAACGTGCAAAGGAACATTCGCCGTTGGATCCCACAAGGTACCCAAACCTTGAGACGTTCACTG	0	4242	0	0	0	0	4	2	3	0	0	0	9	0	0	0	6	0	4	0	0	0	0	2	8	0	10	0	0	0	0	0	0	2	0	22	31	7224	0	22	0	3	0	7	30	13	0	0
DXO_R4C4-28	ATTCTTCTAACCATGCAACGGTTCTAGAATACCTCTATAATGAGAGTGGATCCCGTGCGGTAACCAAACCGCAGCACTTCAC	0	2624	0	0	0	0	0	3	0	0	0	0	3	0	2	0	6	0	0	0	0	0	0	0	5	0	7	0	0	0	0	0	0	2	0	15	12	4997	0	9	0	0	0	0	17	5	0	0
DXO_R4C4-41	ATTCTGCGTGTAGCAAAGTGTTATCCGCACACGCAAACTTCCAGACGTAGATCCCGGAACCGCACACGAAACGGTTCACTGC	0	2384	0	0	0	0	0	0	2	0	0	0	0	0	0	0	6	0	0	0	0	0	0	2	7	0	4	0	0	0	0	2	0	4	0	9	17	3972	0	7	0	0	0	0	11	0	0	0
mutPNPase_R4C4-24	ATTCCAAAAAGAGCGACTAGTCAACATACACTAGCCAAAAAGAGCGGAACTCAACGATTACCGGATCTCACACTTCACTGCA	0	0	0	0	0	0	0	0	0	0	0	0	0	0	0	0	6	0	0	0	0	0	0	0	0	0	0	0	0	0	0	0	0	0	0	0	0	0	0	0	0	0	0	0	0	0	2	0
mutPNPase_R4C4-350	ATTCACATAGCACCACGAGCATAAACACAGTGGATTGACGGGGTTCGAAGAAGGAAACCCCTGATGCGGGTCCAATTCACTG	0	0	0	0	0	0	0	0	0	0	0	0	0	0	0	0	6	0	0	0	0	0	0	0	0	0	0	0	0	0	0	0	0	0	0	0	0	0	0	0	0	0	0	0	0	0	0	0
Tip60Chromo_R4C4-13	ATTCCTTTGGCACCCGCACGCTCGCCAAGCGCAGCAACAAGTGCCAGGTCTGACCCTAATGGGTATGAGACGCCTTCACTGC	0	0	79	5	2	2	0	3	2	0	0	0	15	0	0	0	6	0	0	25	2	4	9	2	10	7	38	0	0	0	4	2284	6849	7301	0	0	0	0	0	0	0	0	0	4	0	0	0	0
Tip60Chromo_R4C4-27	ATTCCCGCCATACAAGCGAGACTCTAATGTCAGCAGATAAAAAAAGTAGTAGCTCGCCGATCGCTTGAGCTCCTTTCACTGC	0	0	90	6	0	0	0	0	0	0	0	0	16	0	0	0	6	0	0	24	0	8	6	0	5	5	25	0	0	0	0	1895	5606	7601	0	0	0	0	0	2	0	2	0	5	0	0	0	0
Tip60Chromo_R4C4-8	ATTCCCTGACAAAGCAGACTGGGAAAACGAGGTCCATGCTTATGTTTACTAAAGCATCAACGAAGACTCACCCAGTTCACTG	0	0	126	5	11	6	0	5	5	0	0	0	24	0	2	5	6	0	0	22	2	3	7	7	6	5	44	0	0	0	5	3025	9192	11119	0	0	0	0	0	3	0	0	0	10	0	0	0	0
UtxJmjc_R4C4-12243	ATTCCACCTCCTATTCAATGCAATCCGCATGAAGCAGGAGATCCGGCGATCATGACGTCAGTGACCTGCGCCACTTCACTGC	0	0	0	0	0	0	0	0	0	0	0	0	0	0	0	0	6	0	0	0	0	0	0	0	0	0	0	0	0	0	0	0	0	0	0	0	0	0	0	0	0	0	0	0	0	0	0	0
Amylose_R4C4-46	ATTCCATTCCACGCTACCAGGGTCTGACTCAAAGATACGGCACAGTTCCAGCCTACACCGTACTACCCTGGCTCTTCACTGC	2	2620	0	0	0	0	0	5	2	0	0	0	5	0	0	0	5	0	0	0	0	2	0	0	7	0	15	0	0	0	0	0	0	7	0	5	16	1967	0	4	0	2	0	3	11	4	0	0
Amylose_R4C4-48	ATTCACGTCACGTATAAGCAGATCGCAACCCTGCATCTCGATACCAATCATAGCAGGGTCTGTCTCAATCGCGTTCACTGCA	0	2396	0	0	0	0	0	3	0	0	0	0	3	0	0	0	5	0	0	0	0	0	0	2	4	0	7	0	0	0	0	2	0	3	0	2	15	686	0	3	0	2	0	0	2	5	0	0
Amylose_R4C4-74	ATTCCGCAAGTGGTTCGATAAACGCTCAACCCGCCACAGATGCGGGCTATAACCACTTACCTCTGGATCCCCACTTCACTGC	0	2334	0	0	0	0	0	0	2	0	0	0	8	0	0	0	5	0	0	0	0	0	0	0	5	0	0	0	0	0	0	0	0	6	0	5	10	1328	0	6	0	0	0	2	0	5	0	0
Ash1Bah_R4C4-59839	ATTCCGCATTCACTGCCTATAAGTCCATCCGCTATGAGGCATATTCGCCCAATTAAACCGCCACACTCACCAAGTTCACTGC	0	0	0	0	0	0	4	3	0	0	31	0	0	0	0	0	5	0	0	0	0	0	0	4	0	0	0	0	0	3	0	0	4	4	0	0	0	0	0	0	0	0	0	0	0	0	0	0
DXO_R4C4-12	ATTCCCGTAGATGGGTTACATTGGTGCTTCTTTCGTAAAAACACAAACGACAGACCCAAAAATGCAACAGCACCTGTTCACT	0	4367	0	0	0	0	0	0	3	0	3	0	4	0	7	0	5	0	0	0	0	0	3	0	7	0	10	0	0	0	0	0	0	0	0	11	40	9722	0	22	0	0	0	6	34	12	0	0
DXO_R4C4-14147	ATTCGAGCAGATGACGAAAAGGATCCCAGAAACACGTACGCGGGCATACTTTATAGACACATTCACACGCACCGTTCACTGC	0	9	0	0	0	0	0	0	0	0	0	0	0	0	0	0	5	0	0	0	0	0	0	2	0	0	0	0	0	0	0	0	0	0	0	0	0	13	0	0	0	0	0	0	0	0	0	0
DXO_R4C4-24	ATTCCGGATCCCGGACAGTAACCAAACTGTCTCTACTGTCTGCCAGGAGAGTACTGAGCATCAGTACTTCCATATTCACTGC	2	3827	0	0	0	0	0	3	3	0	3	0	2	0	0	0	5	0	2	0	0	0	0	0	12	0	10	0	0	0	0	0	2	5	0	17	22	5809	0	16	0	5	0	6	27	14	0	0
DXO_R4C4-40	ATTCCTGTGCATACCCTCGCACGTTGCGCTAATGTGGATCCCAGCTCGGGACCGAACCGAGCCACTAATAGCCTTCACTGCA	0	2703	0	0	0	0	0	3	0	0	0	0	5	0	0	0	5	0	0	0	0	0	0	3	6	0	5	0	0	0	0	0	0	5	0	6	11	4048	0	6	0	0	0	0	10	7	0	0
DXO_R4C4-63	ATTCCTCAGGCCGTCGAACACGCCACAGCCCGTTGGGTCGTAAATACTGGATCCCAGGGTGGACGAACCACCCATTCACTGC	0	1719	0	0	0	0	0	0	0	0	0	0	4	0	0	0	5	0	0	0	0	0	0	0	3	0	0	0	0	0	0	0	0	0	0	11	15	3110	0	4	0	0	0	0	0	4	0	0
DXO_R4C4-68	ATTCACGCCGGATGCAACATGGCATCGGTGAGACCATACCACGTAAGTGGATCCCAGGGGGATGAACCCCCAGCACTTCACT	0	1846	0	0	0	0	0	0	3	0	0	0	2	0	0	0	5	0	0	0	0	0	0	0	0	0	5	0	0	0	0	0	0	2	0	7	14	2906	0	7	0	0	0	2	10	3	0	0
DXO_R4C4-6	ATTCGCCAGAACATAGCGAATCGGAATGTGGGACCCGGGATCCCAGTGGGTGGAATTAAACACCCACGGAAGGATTCACTGC	0	7109	0	0	0	0	0	3	4	0	2	0	6	0	5	0	5	0	0	0	0	3	0	2	18	0	18	0	0	0	0	0	0	0	0	39	42	18509	0	35	0	6	0	15	69	13	0	0
DXO_R4C4-70	ATTCACTGTAGCAAAGCTGGATCCCGCGCTAAAAGAATTAGCGAACAAATGGACAGAAAACTAACGTCCCCGGACTTCACTG	0	1787	0	0	0	0	0	0	0	0	0	0	0	0	0	0	5	0	0	0	0	0	0	0	0	0	2	0	0	0	0	0	0	0	0	9	19	2882	0	5	0	0	0	0	8	3	0	0
DXO_R4C4-81	ATCAGACGTGCATCCCGAAACGGCATTTGTCTGCGCCACACGTAAGAAGACAAGTGAACCGTTTAAGATGCTTCACTGCAGA	0	1863	0	0	0	0	0	2	0	0	2	0	0	0	0	0	5	0	3	0	0	0	0	0	5	0	7	0	0	0	0	0	0	4	0	14	15	2570	0	5	0	0	0	352	11	4	0	0
DXO_R4C4-9	ATTCCGCGGCTCTCCACGGAAATACTGATCCGTGGGTCCCAGGACCGTAAAAACGGCCACCACGACACTAATGCTTCACTGC	0	5908	0	0	0	0	0	0	6	0	0	0	2	0	0	0	5	0	4	0	0	0	0	3	14	0	12	0	0	0	0	0	0	3	0	21	33	13543	0	15	0	4	0	3	53	24	0	0
MofChromo_R3C3-9696	ATTCCCAACCTTCACTGCATCTTACCCATAACCCATCTGCCACAAGTACGTTTAAGTACGGGACCACGGAGGCCTTTCACTG	2	0	0	0	0	0	0	2	0	0	3	0	0	0	0	0	5	0	0	0	0	0	0	3	0	127	0	0	0	0	0	0	0	0	0	0	0	0	0	0	0	0	0	3	0	0	0	0
mutPNPase_R4C4-102	ATTCTATTCAAACAGCAAATAGGATTGACGAGACCAATAACATCAAGGAGTCTCTGATGGCTCTTGATCTATTCACTGCAGA	0	0	0	0	0	0	0	0	0	0	0	0	0	0	0	0	5	0	0	0	0	0	0	0	0	0	0	0	0	0	0	0	0	0	0	0	0	0	0	0	0	0	0	0	0	0	0	0
mutPNPase_R4C4-129	ATTCGTGGAAAACACCATGGATTGACGCCGCCCATACATGGGAGACTGATGTGATCGCTCCTCGCCTACCTTTCACTGCAGA	0	0	0	0	0	0	0	0	0	0	0	0	0	0	0	0	5	0	0	0	0	0	0	0	0	0	0	0	0	0	0	0	0	0	0	0	0	0	0	0	0	0	0	0	0	0	0	0
mutPNPase_R4C4-308	ATTCAACACGGATTGACGAGGCCAAACGGGCCTTTGATGTGCCAATCACGGAGCTTAGCAAAAAGTGACTCATATTCACTGC	0	0	0	0	0	0	0	0	0	0	0	0	0	0	0	0	5	0	0	0	0	0	0	0	0	0	0	0	0	0	0	0	0	0	0	0	0	0	0	0	0	0	0	0	0	0	0	0
Tip60Chromo_R2C2-4416	ATTCCCTCACTTCACTGTCACTGTATACGCCATTATCGGATCCAACACCCCAATACAGGACACATAACCGTTTCACTGCAGA	3	0	0	0	0	0	0	0	0	0	0	0	0	0	0	0	5	0	0	0	0	0	0	0	0	0	0	0	10	0	0	0	0	0	0	0	0	0	0	0	4	0	0	0	0	0	0	0
Tip60Chromo_R4C3-19	ATTCACGAAGCCCCAGCCCAAACGCAGGACTACAGGTTGAGCTCCCTCGCTTCTGAGGTTGACAGCTCCCTTAGTTTCACTG	0	3	69	4	6	0	0	5	6	0	0	0	12	0	0	0	5	0	4	27	0	4	8	0	7	0	34	0	0	0	0	1993	5989	6093	0	0	0	0	0	2	0	2	0	0	0	0	0	0
Tip60Chromo_R4C3-39735	ATTCGTCAAATTACTTCCACCTCTAGACAATCACTCGCGCTAAGCTGGAGCCCACAATCGGACTCGCTAGCGCCCTTCACTG	0	0	0	0	0	0	0	0	0	0	0	0	0	0	0	0	5	0	0	0	0	0	0	0	0	0	0	0	0	0	0	2	3	0	0	0	0	0	0	0	0	0	0	0	0	0	0	0
Tip60Chromo_R4C4-126	TTCTCCCATTGTAACCCACCACTGTTGAAGCTCTCTTCACCTCCGCAAGATAGAGCTCCAGTGCGTGGAGTGCTTCACTGCA	0	0	29	0	0	0	0	0	0	0	0	0	0	0	0	0	5	0	0	5	0	0	4	0	4	0	10	0	0	0	0	630	2058	2256	0	0	0	0	0	0	0	0	0	0	0	0	0	0
Tip60Chromo_R4C4-14	ATTCCTGCTCCAACCTGTAGGTACCTAAGGACACTTGCAGTCATTGACGACATCGAGTGGGAGATTGAGAACGGTTCACTGC	0	3	81	7	6	5	2	2	0	0	3	0	15	0	0	4	5	0	0	27	2	4	10	3	8	9	39	0	0	0	0	1895	6923	7614	0	0	0	0	0	0	0	0	0	5	0	0	0	0
Tip60Chromo_R4C4-37	ATTCTCACCTTCAAACCGATAAGGGTTGAGCTCCTCGCCACTCTTCGAGTGTGGACGAGTCGACAGCTCCCCATGGTTCACT	0	0	56	2	5	7	0	6	0	0	0	0	11	0	0	0	5	0	2	13	0	0	6	3	3	4	17	0	0	0	0	1200	4003	4338	0	0	0	0	0	0	0	0	0	0	0	0	0	0
Tip60Chromo_R4C4-68	ATTCCCTCTTCAAGATGCAACGCAGCGCCTAGAGCTCGGCCAAACGTAGCCTCGTAGCTCGGCCTGCCGTCCTATTCACTGC	0	0	31	0	2	0	0	0	0	0	0	0	9	0	0	0	5	0	0	11	0	3	3	4	5	2	13	0	0	0	0	953	2587	2808	0	0	0	0	0	3	0	0	0	0	0	0	0	0
Tip60Chromo_R4C4-9	ATTCTCACCGTCTCCACTGGAACGGAAAACGAGGAGATAGTGGACCACTTAGGCAACCCGTCCAACATGTAGAACCTTCACT	0	3	133	6	5	4	0	0	4	0	0	0	23	0	0	3	5	0	5	44	0	0	9	4	6	9	50	0	0	0	4	2399	8367	10959	0	0	0	0	0	2	0	2	0	9	0	0	0	0
UtxJmjc_R4C4-19311	ATTCCTCCCGCTTCCCTGCAAACACAGACGCGATATGCTGACTTCAACCAAATAGGAAGCTATATCAGCGGATTTCACTGCA	0	0	0	0	0	0	0	0	0	0	0	0	0	0	0	0	5	0	0	0	0	0	0	0	0	0	0	0	0	0	0	0	0	0	0	0	0	0	0	0	0	0	0	0	0	0	0	0
UtxJmjc_R4C4-23864	ATTCCAGAGCTGCACTGCTATAGCTACTGCACGACGGTCCTCCGGACCACCCTCATCAACGAACACAGTAGCCCTTCACTGC	0	0	0	0	0	0	0	0	0	0	0	0	0	0	0	0	5	0	0	0	0	0	0	0	0	0	0	0	0	0	0	0	0	0	0	0	0	0	0	0	0	0	0	0	0	0	0	0
UtxJmjc_R4C4-34644	ATTCTCCATCACATCAGTCAAAGAATACCCCCTGCATATAGCACTCTCTTATGACAGGCGAGGTATATTCCACAACCTTCAC	0	0	0	0	0	0	0	0	0	0	0	0	0	0	0	0	5	0	0	0	0	0	0	0	0	0	0	0	0	0	0	0	0	0	0	0	0	0	0	0	0	0	0	0	0	0	0	0
UtxJmjc_R4C4-38065	ATTCGATATACATGTGTAACGATACGCCATGTGATCACTTTGATCGCACTTGAGCAAATTTAGCATTCGCCAACTTCACTGC	0	0	0	0	0	0	0	0	0	0	0	0	0	0	0	0	5	0	0	0	0	0	0	0	0	0	0	0	0	0	0	0	0	0	0	0	0	0	0	0	0	0	0	0	0	0	0	0
UtxJmjc_R4C4-40352	ATTCAATCGGATGTTTCACTGCCGCCTTGTTTGAGAAAGACAAGCATGTACGCAAAGAACAACTCCATGTCCTCTTCACTGC	0	0	0	0	0	0	0	0	0	0	0	0	0	0	0	0	5	0	0	0	0	0	0	0	0	0	0	0	0	0	0	0	0	0	0	0	0	0	0	0	0	0	0	0	0	0	0	0
UtxJmjc_R4C4-47286	ATTCGGTTGGAACACCAGAGATGCGCACGCCCTAACCAGCCGCATACCACTCTAAACCTCCCTCATTCCAGCTTCACTGCAG	0	0	0	0	0	0	0	0	0	0	0	0	0	0	0	0	5	0	0	0	0	0	0	0	0	0	0	0	0	0	0	0	0	0	0	0	0	0	0	0	0	0	0	0	0	0	0	0
UtxJmjc_R4C4-48195	ATTCATTCCACAGGCATTCACTGCCTATCGAGCCACAACCGGTAGGTAGCAGTGCGTCGCCTCCATCAATCAGGTTCACTGC	0	0	0	0	0	0	0	0	0	0	0	0	0	0	0	0	5	0	0	0	0	0	0	0	0	0	0	0	0	0	0	0	0	0	0	0	0	0	0	0	0	0	0	0	0	0	0	0
UtxJmjc_R4C4-53217	ATTCCGACCCACATTTCACTTCATTCCTAACTAACCCTTTCCATCATGAATTCCCCTTGAGCTCTTTCCGAGCCTTCACTGC	0	0	0	0	0	0	0	0	0	0	0	0	0	0	0	0	5	0	0	0	0	0	0	0	0	0	0	0	0	0	0	0	0	0	0	0	0	0	0	0	0	0	0	0	0	0	0	0
UtxJmjc_R4C4-59284	ATTCGAATATTCACTGATCCCATCCACCACGACGCAGCCCCGAAGGCGAAACATAAGAGTTTACGTCCTGCACATTCACTGC	0	0	0	0	0	0	0	0	0	0	0	0	0	0	0	0	5	0	0	0	0	0	0	0	0	0	0	0	0	0	0	0	0	0	0	0	0	0	0	0	0	0	0	0	0	0	0	0
UtxJmjc_R4C4-67913	ATTCACCACGACGATCCACTGCAACGAGCACACCCAATTTAGCACCACTGCCCCATCACCCTAACCTGAATTGCTTCACTGC	0	0	0	0	0	0	0	0	0	0	0	0	0	0	0	0	5	0	0	0	0	0	0	0	0	0	0	0	0	0	0	0	0	0	0	0	0	0	0	0	0	0	0	0	0	0	0	0
UtxJmjc_R4C4-79132	ATTCGGCTCTGCTTCACTGATACCTACGTGAAGCCACTCCTAGCCAACCCATTGAGAACACACTGAACCAACGCTTCACTGC	0	0	0	0	0	0	0	0	0	0	0	0	0	0	0	0	5	0	0	0	0	0	0	0	0	0	0	0	0	0	0	0	0	0	0	0	0	0	0	0	0	0	0	0	0	0	0	0
UtxJmjc_R4C4-79473	ATTCAGCATCCCACTTTCACTAACTCGCCGCAAAACCTGACGAAGCGAGCAATATCAGAGTGATCATTCGAACGTTCACTGC	0	0	0	0	0	0	0	0	0	0	0	0	0	0	0	0	5	0	0	0	0	0	0	0	0	0	0	0	0	0	0	0	0	0	0	0	0	0	0	0	0	0	0	0	0	0	0	0
Amylose_R4C4-107	ATTCGCTGGCCTGTTTCAAGATCCCGCCCGCCGACATCAGTAATCGAACATAGCGGGACGCCAGCACAGCGATCCTTCACTG	0	1521	0	0	0	0	0	3	0	0	0	0	0	0	0	0	4	0	0	0	0	0	0	0	3	0	0	0	0	0	0	0	0	0	0	8	15	1252	0	0	0	0	0	2	0	0	0	0
Amylose_R4C4-115	ATTCTTAGGCTAATGACAGTCAGTTTCTCACTCAAGCCGATATGAATCCGATAGACGCCGGATCCGCATATCACTTCACTGC	0	1396	0	0	0	0	3	0	3	0	0	0	5	0	0	0	4	0	0	0	0	0	0	0	3	0	2	0	0	0	0	0	0	0	0	0	10	920	0	0	0	0	0	0	3	0	0	0
Amylose_R4C4-223	GGATCCCACGCGGGCAATACCGTCCCTACCGGGTCACGGAACAATTGAACCCGCGAGGACACGCAAGTTCA	0	879	0	0	0	0	0	0	0	0	0	0	0	0	0	0	4	0	0	0	0	0	0	0	0	0	0	0	0	0	0	0	0	0	0	0	9	879	0	4	0	0	0	0	0	0	0	0
Amylose_R4C4-24	ATTCCAGGAGACGATGCTTCCGCCGCCTTGCGACTGAGCAAGGCCTGTATCAAGCGCGCAAGTCGTCGCTCCTTCACTGCAG	0	3766	0	0	0	0	0	8	6	0	0	0	3	0	3	0	4	0	0	0	0	0	0	0	5	0	7	0	0	0	0	0	2	7	0	9	13	1421	0	5	0	0	0	5	10	6	0	0
DXO_R4C4-105	ATTCTATCATTCGAGTAGGATCCCAGAATAGCACCTGCTAAGAAACCAAGAGCAAATGTTGGTACAGGTGAACTGTTCACTG	0	1293	0	0	0	0	0	5	0	0	0	0	2	0	0	0	4	0	0	0	0	0	0	0	4	0	0	0	0	0	0	0	0	0	0	5	12	2179	0	0	0	0	0	0	12	4	0	0
DXO_R4C4-108	ATTCACTTCAATGCCGGATCCCAGGAGAGCGTAAATCTGACGAACTCTCCAATGACAATAAAATTGAGAACTCGCTTCACTG	0	1197	0	0	0	0	0	0	0	0	0	0	0	0	0	0	4	0	0	0	0	0	0	0	2	0	0	0	0	0	0	0	0	0	0	6	10	2031	0	0	0	0	0	0	6	4	0	0
DXO_R4C4-116	ATTCCTTACCTCGCAAGGATGTGGATCCCACTATGGCAAACTACAAAAAACCGATTGAACCATAGACGCCTGCGTTTCACTG	0	1036	0	0	0	0	0	0	0	0	0	0	0	0	0	0	4	0	0	0	0	0	0	0	4	0	0	0	0	0	0	0	0	0	0	10	7	2144	0	0	0	0	0	0	4	5	0	0
DXO_R4C4-11	ATTCCGAGCAAACGCTCGACCTCGGAAACTATTATGGATCCCAGGTGGTACCCAAACCACCACTATGTTTCGGTGTTCACTG	0	4044	0	0	0	0	0	3	5	0	2	0	0	0	0	0	4	0	0	0	0	2	0	0	4	0	7	0	0	0	0	3	0	4	0	20	30	9772	0	20	0	5	0	3	45	10	0	0
DXO_R4C4-126	ATTCGGCGACGAGCATGTACCCCACCATACGCGTTCCCGAGTCGTACCAGGGATCCCAGAACTGTACCGAACAGTTCACTGC	0	1313	0	0	0	0	0	2	2	0	0	0	0	0	0	0	4	0	0	0	0	0	0	0	3	0	5	0	0	0	0	0	0	0	0	0	7	1877	0	7	0	0	0	0	8	3	0	0
DXO_R4C4-14	ATTCAGCTCGACGAGCCTAGTCTTGTATAAAGCTGACTAAACGACAAAAGCTGTGGGTCCCAGAAGGACGAACCTTCACTGC	0	4718	0	0	0	0	0	6	0	0	0	0	5	0	0	0	4	0	0	0	0	0	0	3	12	0	15	0	0	0	0	0	0	3	0	22	27	7932	0	15	0	16	0	0	30	13	0	0
DXO_R4C4-15	ATTCCATGTACACGTAAATGATCGGATCCCAGCACGAGCAGTATATGAAATACTGGACCAGAATCGTGCACTTTTCACTGCA	0	4359	0	0	0	0	0	0	2	0	0	0	4	0	0	0	4	0	3	0	0	0	0	0	5	0	8	0	0	0	0	0	0	6	0	26	23	8045	0	24	0	4	0	0	29	7	0	0
DXO_R4C4-160	ATTCATAAGAGACACCAAACAAGCTGGATCCCGGAAGGACATACCAAAATCCTTCACTTAAAACACCACCTGCATTCACTGC	0	980	0	0	0	0	0	0	0	0	0	0	2	0	0	0	4	0	0	0	0	0	0	0	4	0	0	0	0	0	0	0	0	0	0	4	6	1648	0	3	0	0	0	0	7	0	0	0
DXO_R4C4-204	ATTCGGCTATCAAAACGCCAGAAGCTAATTGCTCCAATCGTAGATCAGAGATCCCGGACTGTAACCAAACAGTTCACTGCAG	0	1288	0	0	0	0	0	0	0	0	0	0	5	0	0	0	4	0	0	0	0	0	0	0	3	0	4	0	0	0	0	0	0	0	0	2	11	1369	0	8	0	3	0	0	7	7	0	0
DXO_R4C4-207	ATTCGGAATAGCCGAATCTCGATGATTATCGAATGGATCCCAGAACGTAAAAACGTTTAGTGCCAATTGCAAGATTCACTGC	0	1002	0	0	0	0	0	0	3	0	0	0	0	0	0	0	4	0	0	0	0	0	0	0	5	0	2	0	0	0	0	0	0	0	0	3	11	1210	0	5	0	0	0	3	3	0	0	0
DXO_R4C4-290	ATTCACACAAGTTCACAAAACTCACTTGAACGCTGTGGAACCCGCCTACAGAGAGAATGTAGGACCGCAAGTGCTTCACTGC	0	593	0	0	0	0	0	0	0	0	0	0	0	0	0	0	4	0	0	0	0	0	0	0	3	0	0	0	0	0	0	0	0	0	0	0	11	873	0	0	0	0	0	4	0	0	0	0
DXO_R4C4-37	ATTCATGAACCACCGAAGCGTGATGCTGGATCCCGGAAGGCCCAGGGACTAAAGAGAACCAAGCCCTGAGAAGCCTTCACTG	0	2085	0	0	0	0	0	0	2	0	0	0	3	0	0	0	4	0	2	0	0	0	0	2	2	0	4	0	0	0	0	0	0	4	0	6	8	4169	0	11	0	0	0	0	11	2	0	0
DXO_R4C4-45	ATTCTGCCGCACAGTCAGCTTCTCACTACGTGCAGAACACAAATGGATCCCTGTCACCCACGACATCATACGCCTTCACTGC	0	3230	0	0	0	0	0	2	3	0	0	0	0	0	0	0	4	0	0	0	0	0	0	0	0	0	6	0	0	0	0	0	0	5	0	12	26	3936	0	9	0	3	0	0	13	7	0	0
DXO_R4C4-61	ATTCAACCCCCGATATAAGCATGAGCCTATATGAATTCGAGATCCAGTATGGATCCCAGAGCTGTATCCAAACAGTTCACTG	0	2014	0	0	0	0	0	0	2	0	0	0	2	0	0	0	4	0	0	0	0	0	0	2	6	0	3	0	0	0	0	0	0	0	0	12	24	3377	0	4	0	0	0	3	17	4	0	0
DXO_R4C4-66	ATTCTGATACACAGCAATTCTCAAAAGGATCCCAGAATGCAGGCTCGCCCAGACAAAAGATCTAAGCCTAAGCATTCACTGC	0	1838	0	0	0	0	0	0	0	0	0	0	5	0	0	0	4	0	0	0	0	2	0	0	0	0	0	0	0	0	0	0	0	0	0	5	14	3030	0	7	0	4	0	6	7	2	0	0
DXO_R4C4-74	ATTCCAGACCGCGCCCCGCCCTACGGTGGCCCTGCGGCCTGAACTCTGGGTGATGGGTCCCGGAACGTCCAAACGTTCACTG	0	1508	0	0	0	0	0	0	0	0	0	0	0	0	0	0	4	0	0	0	0	0	0	0	0	0	5	0	0	0	0	0	0	0	0	6	12	2528	0	6	0	0	0	0	6	0	0	0
DXO_R4C4-79	TTCCCACCGTAGCACAAACCAGCAAAGGTGTAGATGACGAAAAGGATCCCGCGTCACAAAGTCGAACATGACATTCACTGCA	0	1688	0	0	0	0	0	0	2	0	0	0	3	0	0	0	4	0	0	0	0	0	0	0	5	0	5	0	0	0	0	0	0	5	0	18	22	2645	0	11	0	3	0	0	16	2	0	0
DXO_R4C4-90	ATTCGATGTGGGTTCCAGGCAAGGTAAACTCATTATAACTTGCCACTAGTCGACGTGGTACAAAATGATCCACGTTCACTGC	0	1526	0	0	0	0	0	0	0	0	0	0	0	0	0	0	4	0	0	0	0	2	0	0	4	0	0	0	0	0	0	0	0	0	0	7	9	2460	0	0	0	4	0	0	9	6	0	0
Gcn5GNAT_R4C3-3294	ATTCCAACCCACATTCACTACCTAACTAAAACTAGCACATGAATAATAACAGACTACCCAGCGACCGGGCCCTTCACTGCAG	2	0	0	0	0	0	0	0	0	0	0	0	0	0	0	0	4	0	0	0	0	0	0	8	0	0	0	0	0	0	0	0	0	0	0	0	0	0	0	0	0	0	0	0	0	0	0	0
Jmjd2Clav_R4C4-324097	ATTCCCCCATTCACTGAAGAGCTATCCATATTTACACCATGGACACCCTTCTATTCATGACCCACCGGATACTAATTCACTG	4	0	0	0	0	0	0	0	0	0	0	3	23	0	0	0	4	0	0	0	0	5	4	5	0	0	0	0	0	0	0	0	0	0	0	0	0	0	0	3	0	0	0	0	0	0	0	0
Jmjd2Clav_R4C4-419075	ATTCGCCTCACTTGGGAGGAAGTAGGGAGGTCACACTACCCCTCGCACGGCCAGACCCTACAATCCCAACACCATTCACTGC	0	0	0	0	0	0	0	0	0	0	0	0	4	0	0	0	4	0	0	0	0	0	0	0	0	0	0	0	0	0	0	0	0	0	0	0	0	0	0	0	0	0	0	0	0	0	0	0
Jmjd2Jmjc_R3C3-8964	ATTCAGCATTCACTGCAGACCGCTCCGTGACTAAAAAACGTGAAAACTTAAGAGATACTCAGAAACCTCTTGACTTCACTGC	3	0	0	0	3	0	0	0	0	0	0	0	10	158	3	0	4	0	3	0	0	3	0	0	0	0	0	0	4	0	0	0	5	5	0	0	0	0	0	0	0	2	0	9	0	0	0	0
MBP_R3C2-23412	ATTCAAACCATCATGAGCATTATCCGTAATCCGGCGCCAAAAGCCAATGGGATTGAGCGCGTTAAATTCCCCAGCTTCACTG	0	0	0	0	5	0	0	0	0	0	0	0	0	0	0	0	4	0	0	0	0	0	0	0	0	0	0	0	0	0	0	0	0	0	0	0	0	0	0	0	0	0	0	0	0	0	0	0
MBP_R4C3-89568	ATTCCCCATTCACTGCACATACGGAAGGATGGTACGCTCCACAGAGCTAGCCGAGTGAATACAGCACCTGCGGCTTCACTGC	0	4	0	0	0	0	0	85	0	0	0	5	0	0	0	0	4	0	0	0	0	4	0	3	0	0	0	3	4	0	0	7	12	5	0	0	0	0	0	0	0	0	0	0	0	0	0	0
MofChromo_R4C4-94572	ATTCCATTTCACTGCACAGGCAGTCACTGCATAACGAAAGGTCTCCCTAGAAGTCAGGAACAGCTAGTAACTTTTCACTGCA	0	0	0	0	0	0	0	0	0	0	0	0	0	0	0	0	4	0	0	0	0	0	0	0	0	0	37	0	0	0	0	2	6	0	0	0	0	0	0	0	0	0	0	3	0	0	0	0
mutPNPase_R4C4-131	ATTCCCGTAGAGCATCCTGATCCCCTTTCGTCAGGGACGCTTAACCCTAAAAAGGGGGCGATTGAGTATAAATACTTCACTG	0	0	0	0	0	0	0	0	0	0	0	0	0	0	0	0	4	0	0	0	0	0	0	0	0	0	0	0	0	0	0	0	0	0	0	0	0	0	0	0	0	0	0	0	0	0	0	0
mutPNPase_R4C4-16	ATTCGTCGAAACAGAAACGGATTGACGCCAACTACAGAGAGCCGGCTGATGAACACGATCCAATCCTTAAGATTTCACTGCA	0	0	0	0	0	0	0	0	0	0	3	0	0	0	0	0	4	0	0	0	0	0	0	0	0	0	0	0	0	0	0	0	0	0	0	0	0	0	0	0	0	0	0	0	0	0	0	0
mutPNPase_R4C4-253	ATTCTAAAAGGATTGACGGAGATGCGATAAAAAACGGAAAAACTAAAAAGCTCCTGATGTGGACAATCCCCACATTCACTGC	0	0	0	0	0	0	0	0	0	0	0	0	0	0	0	0	4	0	0	0	0	0	0	0	0	0	0	0	0	0	0	0	0	0	0	0	0	0	0	0	0	0	0	0	0	0	0	0
mutPNPase_R4C4-47	ATTCAAAAACCAAAGAGTCCTGGATTGACGCCACTAAAATAGAGCTGGCGGATGCAGACCACCCATCCTGGAGCTTCACTGC	0	0	0	0	0	0	0	0	0	0	0	0	0	0	0	0	4	0	0	0	0	0	0	0	0	0	0	0	0	0	0	0	0	0	0	0	0	0	0	0	0	0	0	0	0	0	0	0
NiNta_R4C4-183796	ATTCCACAGCGCTTCACTGTAGGACCTCCAGCAAAACAAACGCTAAAGTATAACCGATAACCTCATCAAACGACTTCACTGC	0	0	0	0	0	0	0	0	0	0	0	0	0	0	0	0	4	0	0	0	0	0	0	0	0	0	0	0	0	0	0	0	0	0	0	0	0	0	0	0	0	0	0	13	0	0	0	0
Tip60Chromo_R4C3-12	ATTCCCGAGATGACGAAAGCTTGAGCTCTCCGACATACGGATCGTAGCTCGCAACTGTCTCCACACGTCAGCCGTTCACTGC	0	2	61	5	4	3	4	3	0	0	0	0	16	0	0	4	4	0	0	21	2	4	9	6	7	6	38	0	0	0	0	2113	7120	6814	0	0	0	0	0	0	0	0	0	0	0	0	0	0
Tip60Chromo_R4C3-78	ATTCCCGAACCCAGTGAACTAGACTGCCCGATAAACCAACTACACCCAACGGGTCTCAGTGGTTCATGGGTTCCTTCACTGC	0	0	29	0	0	0	0	0	0	0	0	0	0	0	0	0	4	0	0	3	0	3	0	2	2	0	12	0	0	0	0	728	2059	1942	0	0	0	0	0	0	0	0	0	0	0	0	0	0
Tip60Chromo_R4C4-125	ATTCCCCGATCTGTACAGAACCAACTGTACCTGCAACCAGTCTGTGCTATAGTGAGCACGGCGCCATCGAGCCCTTCACTGC	0	0	18	0	2	0	0	0	0	0	0	0	2	0	0	0	4	0	0	6	0	0	0	0	2	5	8	0	0	0	0	387	1323	1486	0	0	0	0	0	0	0	0	0	0	0	0	0	0
Tip60Chromo_R4C4-15	ATTCCCTGCCTGAAGTCGAGCTCCCAAACGCGTACCGCGCGAATAAAATTTGGTTGCGCGTGCGGTTGAGCTCCTTCACTGC	0	0	80	0	6	4	0	4	0	0	0	0	19	0	0	0	4	0	5	17	0	3	4	7	3	5	27	0	0	0	0	1939	6171	7168	0	0	0	0	0	0	0	0	0	3	0	0	0	0
Tip60Chromo_R4C4-234	ATTCCACTACGAAATACATGCACGTTCCGCTCCAGCGTATTACCCCTACTCACTAGACCAGTAGAGACGAGCGGATTCACTG	0	0	9	0	0	0	0	0	0	0	0	0	5	0	0	0	4	0	0	0	0	0	0	0	2	0	5	0	0	0	0	256	585	776	0	0	0	0	0	0	0	0	0	2	0	0	0	0
Tip60Chromo_R4C4-31	ATTCCCTTAATCCAGAGCCAGCAAGCTGAACCGGTGACGTAATAAACCGGTTAATATCACGACCCTTCGGCCGGTTCACTGC	0	0	61	4	0	0	0	0	0	0	4	0	10	0	0	0	4	0	0	11	0	0	4	7	3	6	29	0	0	0	0	1289	3887	5051	0	0	0	0	0	0	0	0	0	0	0	0	0	0
Tip60Chromo_R4C4-36	ATTCTTACCTAGAAGAACGATCAAGCTCCTGCGCCCCCCGGGTTGTAGCTCCCTGTGCTCAGGTTGAGCTCCCTTTCACTGC	0	0	73	0	0	0	2	3	0	0	3	0	12	0	0	0	4	0	0	16	0	0	3	0	0	0	18	0	0	0	0	1434	3640	4665	0	0	0	0	0	2	0	0	0	4	0	0	0	0
Tip60Chromo_R4C4-53	ATTCACCTAAGTCCATGCCGTTGAAGCTCCTTGTTACACCAGACGTAAAATGAGTTGAGCTCCGGTCCATGGGCTTCACTGC	0	0	40	2	0	0	0	2	2	0	0	0	5	0	0	0	4	0	0	10	0	4	5	7	4	5	19	0	0	0	0	1278	3214	3665	0	0	0	0	0	2	0	0	0	0	0	0	0	0
Tip60Chromo_R4C4-6	ATTCTCACTCGGAGTTGCTCCGAGATAACGAGGTGATGTGAGACCTGACCGATCTGACGCAGTCCCATAAGTGCATTCACTG	0	6	263	10	9	6	6	12	4	0	5	0	46	0	0	0	4	0	3	71	6	7	15	6	6	18	81	0	0	0	7	4962	16719	20051	0	0	0	0	0	4	0	0	0	12	0	4	0	0
Tip60Chromo_R4C4-81	ATTCGCTTCAGGTCTCAAACTACCTTGAGCGAGAAGATGACAAATAAACCACGTATCAAGCATCACGATCCACCACTTCACT	0	0	24	0	0	0	0	0	0	0	0	0	6	0	0	0	4	0	0	4	0	0	3	0	0	0	8	0	0	0	2	716	1977	2216	0	0	0	0	0	0	0	0	0	3	0	0	0	0
UtxJmjc_R3C3-37625	ATTCATCTGAACAAACAATCGCGTCTTCCGCCTCAACCTACGTCCCACAATTGTACAGCTTCTCATTCCACTAGTTCACTGC	0	0	0	0	0	0	0	0	0	0	0	0	0	0	0	4	4	0	0	0	0	0	0	0	0	0	0	0	0	0	0	0	0	0	0	0	0	0	0	0	0	0	0	0	0	0	0	0
UtxJmjc_R4C4-1012	ATTCCTCGTACCGTCACTGCAACTCCTCGACATCGCTCCAAGAGCACTGAACACGTATGTCGTTACATAGATTCTTTCACTG	0	0	0	0	0	0	0	0	0	0	0	0	0	0	0	0	4	0	0	0	0	0	0	0	0	0	0	0	0	0	0	0	0	0	0	0	0	0	0	0	0	0	0	0	0	0	0	0
UtxJmjc_R4C4-1018	ATTCATTTCTACAAGTGTACCTAATCAAGGATACGCACCCGCTAGTTTGCAAGAATTGACGCCTGCTACCCGAGTTCACTGC	0	0	0	0	0	0	0	0	0	0	0	0	0	0	0	0	4	0	0	0	0	0	0	0	0	0	0	0	0	0	0	0	0	0	0	0	0	0	0	0	0	0	0	0	0	0	0	0
UtxJmjc_R4C4-1046	ATTCTGAACCGTCTTACAGCCCAAACAACCAATCTAGATCCTATAAGGATACTTGAACAAAATTCACAATCGACGGTTCACT	0	0	0	0	0	0	0	0	0	0	0	0	0	0	0	0	4	0	0	0	0	0	0	0	0	0	0	0	0	0	0	0	0	0	0	0	0	0	0	0	0	0	0	0	0	0	0	0
UtxJmjc_R4C4-10772	ATTCTACCCCACGGAAAGTACCGCCACGCTTCACACGCCCAGAACACCGCAACCGATGGTTATTCCCTACTCCATTTCACTG	0	0	0	0	0	0	0	0	0	0	0	0	0	0	0	0	4	0	0	0	0	0	0	0	0	0	0	0	0	0	0	0	0	0	0	0	0	0	0	0	0	0	0	0	0	0	0	0
UtxJmjc_R4C4-112	ATTCTGTCCAGTAGTTACGACTACCTACTACTTTACGACACCAGTAGAGATGCACCTGTAACACAAGGGCAGGATTCACTGC	0	0	0	0	0	0	0	0	0	0	0	0	0	0	0	0	4	0	0	0	0	0	0	0	0	0	0	0	0	0	0	0	0	0	0	0	0	0	0	0	0	0	0	0	0	0	0	0
UtxJmjc_R4C4-113	ATTCAACCGCTCCGTCAGTCACGCCTTTACTATTCGGCCACCCTCGCCCATGACCATGAGCTAGTGAATGGCCTTCACTGCA	0	0	0	0	0	0	0	0	0	0	0	0	0	0	0	0	4	0	0	0	0	0	0	0	0	0	0	0	0	0	0	0	0	0	0	0	0	0	0	0	0	0	0	0	0	0	0	0
UtxJmjc_R4C4-11457	ATTCTCGACCAAAGCTACGTACCAGGCCGAGCTGACCTAGCTACAACAAAACACTCGTCGCATTGCATTAGTTTTCACTGCA	0	0	0	0	0	0	0	0	0	0	0	0	0	0	0	0	4	0	0	0	0	0	0	0	0	0	0	0	0	0	0	0	0	0	0	0	0	0	0	0	0	0	0	0	0	0	0	0
UtxJmjc_R4C4-114	ATTCAGTGCAGGCACATGGAAATATCCTCAAGCCGGTAAGCGACATGCTCGGGAACCAGTCCAATCACAGTCTGCTTCACTG	0	0	0	0	0	0	0	0	0	0	0	0	0	0	0	0	4	0	0	0	0	0	0	0	0	0	0	0	0	0	0	0	0	0	0	0	0	0	0	0	0	0	0	0	0	0	0	0
UtxJmjc_R4C4-1187	ATTCACTCGAACTGAATACACACAATCGAAACTAATGGACCAGCAGAATCTCATTATGTCTCCACCATTTCA	0	0	0	0	0	0	0	0	0	0	0	0	0	0	0	0	4	0	0	0	0	0	0	0	0	0	0	0	0	0	0	0	0	0	0	0	0	0	0	0	0	0	0	0	0	0	0	0
UtxJmjc_R4C4-119	ATTCAGGAATCCATAGCAAAGTATAAGATCGACGCATAATACAGCAACTGAGATCTCCCAACGACGGGCATTCACTGCAGAC	0	0	0	0	0	0	0	0	0	0	0	0	0	0	0	0	4	0	0	0	0	0	0	0	0	0	0	0	0	0	0	0	0	0	0	0	0	0	0	0	0	0	0	0	0	0	0	0
UtxJmjc_R4C4-12459	ATTCCAAAAGACTCGGTGTATTGCGGCAAACCATCGATACCATAGCAGCGATTAAAGATCGATTCATCCCACCGCCTTCACT	0	0	0	0	0	0	0	0	0	0	0	0	0	0	0	0	4	0	0	0	0	0	0	0	0	0	0	0	0	0	0	0	0	0	0	0	0	0	0	0	0	0	0	0	0	0	0	0
UtxJmjc_R4C4-124	ATTCAGCTACCATATCATAGCCACGTCCCAAACACTCCCACGATGCGCACTGAATTCATAGCGCAGCCCACGGTTCACTGCA	0	0	0	0	0	0	0	0	0	0	0	0	0	0	0	0	4	0	0	0	0	0	0	0	0	0	0	0	0	0	0	0	0	0	0	0	0	0	0	0	0	0	0	0	0	0	0	0
UtxJmjc_R4C4-1250	ATTCTGCAGGTCCACATCGCTCGATAACGGTCGAACCTCGAGCCTCAAGACGTGAACACAACATTGTTCCAGCGTTCACTGC	0	0	0	0	0	0	0	0	0	0	0	0	0	0	0	0	4	0	0	0	0	0	0	0	0	0	0	0	0	0	0	0	0	0	0	0	0	0	0	0	0	0	0	0	0	0	0	0
UtxJmjc_R4C4-126	ATTCCTAAATACCGCCTAAATTCGGTCCTCATTGTTCGCACTGACAAACAATGGGGGTATCCACGGCATAGATCTTCACTGC	0	0	0	0	0	0	0	0	0	0	0	0	0	0	0	0	4	0	0	0	0	0	0	0	0	0	0	0	0	0	0	0	0	0	0	0	0	0	0	0	0	0	0	0	0	0	0	0
UtxJmjc_R4C4-128	ATTCCCCCTCACACATACAGAAACAACCAGCCCCAACTAGGCAGTTCATCACGCTGATGCGATGGTGAACACAATTCACTGC	0	0	0	0	0	0	0	0	0	0	0	0	0	0	0	0	4	0	0	0	0	0	0	0	0	0	0	0	0	0	0	0	0	0	0	0	0	0	0	0	0	0	0	0	0	0	0	0
UtxJmjc_R4C4-130	ATTCCACCTAACACGCCCCCTACGAATGTAACACTACACACTGTCCGACCAACCGGCTGCAAGGGGCATGCTAATTCACTGC	0	0	0	0	0	0	0	0	0	0	0	0	0	0	0	0	4	0	0	0	0	0	0	0	0	0	0	0	0	0	0	0	0	0	0	0	0	0	0	0	0	0	0	0	0	0	0	0
UtxJmjc_R4C4-13108	ATTCTAAGACCCTAGTCGACCTCAGACAACAGGCTACATCCAAGGTAACAGCCATGTCTCGGCTATTCCAGCTCTTCACTGC	0	0	0	0	0	0	0	0	0	0	0	0	0	0	0	0	4	0	0	0	0	0	0	0	0	0	0	0	0	0	0	0	0	0	0	0	0	0	0	0	0	0	0	0	0	0	0	0
UtxJmjc_R4C4-1323	ATTCACACACGCAAGTTCTTCCATGCAACCACAGACGCGAGACAGCCATTCGGTGATGCTCACGTTTCGTTGTTCACTGCAG	0	0	0	0	0	0	0	0	0	0	0	0	0	0	0	0	4	0	0	0	0	0	0	0	0	0	0	0	0	0	0	0	0	0	0	0	0	0	0	0	0	0	0	0	0	0	0	0
UtxJmjc_R4C4-1380	ATTCCCACTGACCCCAAGGTTGTCCTTATACCCACCCGAAACAGCCCAAACAGGCTACCATTAGTAGATCAGCATTCACTGC	0	0	0	0	0	0	0	0	0	0	0	0	0	0	0	0	4	0	0	0	0	0	0	0	0	0	0	0	0	0	0	0	0	0	0	0	0	0	0	0	0	0	0	0	0	0	0	0
UtxJmjc_R4C4-14099	ATTCCTCGCGGATCCTCTCCTAAGCACCTGAGATTCCACTTAACTGTGCGTCCCACTCAGAAGAATTCACTCGGATTCACTG	0	0	0	0	0	0	0	0	0	0	0	0	0	0	0	0	4	0	0	0	0	0	0	0	0	0	0	0	0	0	0	0	0	0	0	0	0	0	0	0	0	0	0	0	0	0	0	0
UtxJmjc_R4C4-141	ATTCCATCGCCCACCAGAAGCGCATAGTACTTAATCGCGGTCCTTACAGACCAAGAATCAGTATCATACGTTTTCACTGCAG	0	0	0	0	0	0	0	0	0	0	0	0	0	0	0	0	4	0	0	0	0	0	0	0	0	0	0	0	0	0	0	0	0	0	0	0	0	0	0	0	0	0	0	0	0	0	0	0
UtxJmjc_R4C4-143	ATTCCATCGGAAACCACATACCCCATAGAAAGCTTCATCACTGGCTGTCTGAACCCGCCGACAACGACAAGTGCTTCACTGC	0	0	0	0	0	0	0	0	0	0	0	0	0	0	0	0	4	0	0	0	0	0	0	0	0	0	0	0	0	0	0	0	0	0	0	0	0	0	0	0	0	0	0	0	0	0	0	0
UtxJmjc_R4C4-149	ATTCCAGGGGCGACAACAGCCCCTCTCTACCGCAATAAGACAAAACCAGTAAACACTACAGAACTAACAATCACTTTCACTG	0	0	0	0	0	0	0	0	0	0	0	0	0	0	0	0	4	0	0	0	0	0	0	0	0	0	0	0	0	0	0	0	0	0	0	0	0	0	0	0	0	0	0	0	0	0	0	0
UtxJmjc_R4C4-1524	TTCATCCATACCGCCTATTGTGGTCTCGCTGAGCTGAACCCTGCTGAGAAACCCCACGTTATCGGTCAGCGCTTCACTGCAG	0	0	0	0	0	0	0	0	0	0	0	0	0	0	0	0	4	0	0	0	0	0	0	0	0	0	0	0	0	0	0	0	0	0	0	0	0	0	0	0	0	0	0	0	0	0	0	0
UtxJmjc_R4C4-153	ATTCAATGGACCTACTTTAAACAGAAATGCTACGAACCGATAACAAGCAGCACAAACTTCCTAAACTAAACGGCTTCACTGC	0	0	0	0	0	0	0	0	0	0	0	0	0	0	0	0	4	0	0	0	0	0	0	0	0	0	0	0	0	0	0	0	0	0	0	0	0	0	0	0	0	0	0	0	0	0	0	0
UtxJmjc_R4C4-15673	ATTCGTGCCACACTAACGATAGGTTAAACGCATATCTACGCGATAACCTAGTCAAAGATCCACCAACGGCCCCCTTCACTGC	0	0	0	0	0	0	0	0	0	0	0	0	0	0	0	0	4	0	0	0	0	0	0	0	0	0	0	0	0	0	0	0	0	0	0	0	0	0	0	0	0	0	0	0	0	0	0	0
UtxJmjc_R4C4-15693	ATTCGCGCACACTAAATTCAGGAGCGACTTGCCATAGCAAGTATCCTTTCTTAGCCTCCCAATTCGACACACCTTCACTGCA	0	0	0	0	0	0	0	0	0	0	0	0	0	0	0	0	4	0	0	0	0	0	0	0	0	0	0	0	0	0	0	0	0	0	0	0	0	0	0	0	0	0	0	0	0	0	0	0
UtxJmjc_R4C4-156	ATTCCGCACGTAGCCGAAATACTCCCGATACTGCCATTCTCCCACGTCCAAGCTAAGACAGTGCTCCCCCCAACTTCACTGC	0	0	0	0	0	0	0	0	0	0	0	0	0	0	0	0	4	0	0	0	0	0	0	0	0	0	0	0	0	0	0	0	0	0	0	0	0	0	0	0	0	0	0	0	0	0	0	0
UtxJmjc_R4C4-15750	ATTCGATTCAGCATAATAGAAGCTGAAGAGTTATGCGCACAACGGACTTGTCGACGTTGTGAACTAATAGCACCTTCACTGC	0	0	0	0	0	0	0	0	0	0	0	0	0	0	0	0	4	0	0	0	0	0	0	0	0	0	0	0	0	0	0	0	0	0	0	0	0	0	0	0	0	0	0	0	0	0	0	0
UtxJmjc_R4C4-15795	GGCTACGTATCCACTGCAGACCAGCGAACATAGACCTCTAACACGATAGTTCTACTATTCGCAACATGTTCA	0	0	0	0	0	0	0	0	0	0	0	0	0	0	0	0	4	0	0	0	0	0	0	0	0	0	0	0	0	0	0	0	0	0	0	0	0	0	0	0	0	0	0	0	0	0	0	0
UtxJmjc_R4C4-161	ATTCTCTAGCCAGTCTCTACCAGCAATCCCTAGGACTGTACCTCTATCAGCACAGGGCACAGTACCGGTGGATTTCACTGCA	0	0	0	0	0	0	0	0	0	0	0	0	0	0	0	0	4	0	0	0	0	0	0	0	0	0	0	0	0	0	0	0	0	0	0	0	0	0	0	0	0	0	0	0	0	0	0	0
UtxJmjc_R4C4-1689	CGATGACGCTTAACCTGCACACTAAAGAATCAGGAGCAGATAGTATCGTCGCCAACCTGACAACAGGCTTCA	0	0	0	0	0	0	0	0	0	0	0	0	0	0	0	0	4	0	0	0	0	0	0	0	0	0	0	0	0	0	0	0	0	0	0	0	0	0	0	0	0	0	0	0	0	0	0	0
UtxJmjc_R4C4-168	ATTCCCAGCTCCCCTCAACCTAACACCGAGCTAAACGGAAAGTAAATACTCGATGTTGAGGGCGACCTCACTTCACTGCAGA	0	0	0	0	0	0	0	0	0	0	0	0	0	0	0	0	4	0	0	0	0	0	0	0	0	0	0	0	0	0	0	0	0	0	0	0	0	0	0	0	0	0	0	0	0	0	0	0
UtxJmjc_R4C4-16964	ATTCGAATACAAGATGCCACACACGAGATGTACCAGCTGCAGCCTCGATGCACCCGGTACACATTGGTTCA	0	0	0	0	0	0	0	0	0	0	0	0	0	0	0	0	4	0	0	0	0	0	0	0	0	0	0	0	0	0	0	0	0	0	0	0	0	0	0	0	0	0	0	0	0	0	0	0
UtxJmjc_R4C4-169	ATTCCACTCAGGAAAGACAGCAGTAAACAATCACAAACGCAACATTCTCTATGACGTAAAGACTCTTAGCACTGTTTCACTG	0	0	0	0	0	0	0	0	0	0	0	0	0	0	0	0	4	0	0	0	0	0	0	0	0	0	0	0	0	0	0	0	0	0	0	0	0	0	0	0	0	0	0	0	0	0	0	0
UtxJmjc_R4C4-1705	ATTCGGACATGAAAAAAACTAACTATCCGACCATGCGCCCCGAATCCTACCAAAAGCTAGGACCCTTCAGCTTCACTGCAGA	0	0	0	0	0	0	0	0	0	0	0	0	0	0	0	0	4	0	0	0	0	0	0	0	0	0	0	0	0	0	0	0	0	0	0	0	0	0	0	0	0	0	0	0	0	0	0	0
UtxJmjc_R4C4-1714	ATTCCCCGAAGTCACCGGCAAGCGAACTTACAAGCATCACCCAGACGCCGCGTGACCAAGCCAATACTTCA	0	0	0	0	0	0	0	0	0	0	0	0	0	0	0	0	4	0	0	0	0	0	0	0	0	0	0	0	0	0	0	0	0	0	0	0	0	0	0	0	0	0	0	0	0	0	0	0
UtxJmjc_R4C4-173	ATTCAACAAGAAGCACCTGCACCGCACTTCAAAGATCACCCAGTAAATGATGAACCAGCGCCGACGATTCA	0	0	0	0	0	0	0	0	0	0	0	0	0	0	0	0	4	0	0	0	0	0	0	0	0	0	0	0	0	0	0	0	0	0	0	0	0	0	0	0	0	0	0	0	0	0	0	0
UtxJmjc_R4C4-180	ATTCCTTAGCGGTAACCAGTCGACCAATGGTCTCCTACCACGCATAGGCATACGTACTAAATCCCAGTCCGGGGTTCACTGC	0	0	0	0	0	0	0	0	0	0	0	0	0	0	0	0	4	0	0	0	0	0	0	0	0	0	0	0	0	0	0	0	0	0	0	0	0	0	0	0	0	0	0	0	0	0	0	0
UtxJmjc_R4C4-1827	ATTCCACTCCCTGCGAAGGGAAGACAATGCAGTCTTTCCCTCCATGAACAATTTCGCACTAGCCAATGACTTCACTGCAGAC	0	0	0	0	0	0	0	0	0	0	0	0	0	0	0	0	4	0	0	0	0	0	0	0	0	0	0	0	0	0	0	0	0	0	0	0	0	0	0	0	0	0	0	0	0	0	0	0
UtxJmjc_R4C4-187	ATTCATCATGACCCACAGCCCTCGACTTCGTGATGTAGCTAAGCATGTGTGGACTACACGGATTCGTACCATCATTCACTGC	0	0	0	0	0	0	0	0	0	0	0	0	0	0	0	0	4	0	0	0	0	0	0	0	0	0	0	0	0	0	0	0	0	0	0	0	0	0	0	0	0	0	0	0	0	0	0	0
UtxJmjc_R4C4-19007	ATTCGTCCTACATCTGCCGGTTAGCGGAATGACAACGCCGGACCCGTCAGCTAATTAGAGACGGATTCAAAACACTTCACTG	0	0	0	0	0	0	0	0	0	0	0	0	0	0	0	0	4	0	0	0	0	0	0	0	0	0	0	0	0	0	0	0	0	0	0	0	0	0	0	0	0	0	0	0	0	0	0	0
UtxJmjc_R4C4-19182	ATTCCAGTCCCGCTAGAAACTCCAAACACAAATCAAACATGCTAAGACAAGGCACAAACTCACCATTCCAACCAATTCACTG	0	0	0	0	0	0	0	0	0	0	0	0	0	0	0	0	4	0	0	0	0	0	0	0	0	0	0	0	0	0	0	0	0	0	0	0	0	0	0	0	0	0	0	0	0	0	0	0
UtxJmjc_R4C4-194	ATTCGCGTCGTAGTGAGGCAAACCCACGGCTGGAATTACGATAGTACACCATCATGATTGAAGCCAGATGTGTTCACTGCAG	0	0	0	0	0	0	0	0	0	0	0	0	0	0	0	0	4	0	0	0	0	0	0	0	0	0	0	0	0	0	0	0	0	0	0	0	0	0	0	0	0	0	0	0	0	0	0	0
UtxJmjc_R4C4-1962	ATTCACACCGAGGACACGACTTTAATACACTTGAACAAAGTCAATAATCGTGCCCGGACGTAGATATTCA	0	0	0	0	0	0	0	0	0	0	0	0	0	0	0	0	4	0	0	0	0	0	0	0	0	0	0	0	0	0	0	0	0	0	0	0	0	0	0	0	0	0	0	0	0	0	0	0
UtxJmjc_R4C4-196	ATTCCTGCTCGCAACTAAGGCGGTAAGCCCTCCACCAACTAAAGCTGATGGAACGCTAACAGGTCTACTCAAGCATTCACTG	0	0	0	0	0	0	0	0	0	0	0	0	0	0	0	0	4	0	0	0	0	0	0	0	0	0	0	0	0	0	0	0	0	0	0	0	0	0	0	0	0	0	0	0	0	0	0	0
UtxJmjc_R4C4-197	ATTGATCCGCCTTAGATGCGGTGACCCTCTCCAAAGTCACTCCACACCAACAGGCCGCTGGAGCACCACACCGTTCACTGCA	0	0	0	0	0	0	0	0	0	0	0	0	0	0	0	0	4	0	0	0	0	0	0	0	0	0	0	0	0	0	0	0	0	0	0	0	0	0	0	0	0	0	0	0	0	0	0	0
UtxJmjc_R4C4-199	ATTCACGTCACCAGCTCCCAATCACCGCCTTGCATGCAATGCACATAGGCCACCCAATATCCATTTGCATTCGCTTCACTGC	0	0	0	0	0	0	0	0	0	0	0	0	0	0	0	0	4	0	0	0	0	0	0	0	0	0	0	0	0	0	0	0	0	0	0	0	0	0	0	0	0	0	0	0	0	0	0	0
UtxJmjc_R4C4-200	ATTCCACGCCACCCACAAACGAATAACATTTCGAGAGCTAATTGACTAAGGTAGAAGGAAACATATGCAGTGCGTTCACTGC	0	0	0	0	0	0	0	0	0	0	0	0	0	0	0	0	4	0	0	0	0	0	0	0	0	0	0	0	0	0	0	0	0	0	0	0	0	0	0	0	0	0	0	0	0	0	0	0
UtxJmjc_R4C4-2014	ATTCAGGAGCGGACGTTAGAATCGACACTAAGTGTTAAAACCAAACGAGGTATAAAGAGAATGATTGCTTTGATTCACTGCA	0	0	0	0	0	0	0	0	0	0	0	0	0	0	0	0	4	0	0	0	0	0	0	0	0	0	0	0	0	0	0	0	0	0	0	0	0	0	0	0	0	0	0	0	0	0	0	0
UtxJmjc_R4C4-202	ATTCAGCCCCTCTTGGAAGTAGATAATACCTCGCCCAAGACTCCATCGTCCAGGAAGCTAGGTGAACTCCAACCTTCACTGC	0	0	0	0	0	0	0	0	0	0	0	0	0	0	0	0	4	0	0	0	0	0	0	0	0	0	0	0	0	0	0	0	0	0	0	0	0	0	0	0	0	0	0	0	0	0	0	0
UtxJmjc_R4C4-204	ATTCCCTCCCCGGGGCACCGGGATTACAGATACACCGCGTATCCCCATTCGTGCAACAGGGAGTCGAGCAACATTCACTGCA	0	0	0	0	0	0	0	0	0	0	0	0	0	0	0	0	4	0	0	0	0	0	0	0	0	0	0	0	0	0	0	0	0	0	0	0	0	0	0	0	0	0	0	0	0	0	0	0
UtxJmjc_R4C4-20812	ATTCAACCTTTCACTGTTCAGAGCGAATAAGCGCTCTTATGATGTGCATCCAAGACGGTGGTGATCCTGCAACATTCACTGC	0	0	2	0	0	0	0	0	0	0	0	0	0	0	0	0	4	0	0	0	0	0	0	2	0	0	0	0	0	0	0	0	0	0	0	0	0	0	0	0	0	0	0	3	0	0	0	0
UtxJmjc_R4C4-20977	ATTCCCCCACTATTCACGCTTCCTAAGCGCAGTGGTGTCTCTCTAGACAGACTCCCTACTGAAACGTCAACCCAATTCACTG	0	0	0	0	0	0	0	0	0	0	0	0	0	0	0	0	4	0	0	0	0	0	0	0	0	0	0	0	0	0	0	0	0	0	0	0	0	0	0	0	0	0	0	0	0	0	0	0
UtxJmjc_R4C4-211	ATTCAGACGGACCCCCGCAGCCACCGTCAAGAGACAAATACTGAACGCAACAGAAAACAGCTGTGAACGAGATTTCACTGCA	0	0	0	0	0	0	0	0	0	0	0	0	0	0	0	0	4	0	0	0	0	0	0	0	0	0	0	0	0	0	0	0	0	0	0	0	0	0	0	0	0	0	0	0	0	0	0	0
UtxJmjc_R4C4-213	ATTCCACGGGCGTCAGACACTCCTCAAACTAACAACCTACTGCAAAGGCCCCACAGCAAATCGGTCCGAAATTCACTGCAGA	0	0	0	0	0	0	0	0	0	0	0	0	0	0	0	0	4	0	0	0	0	0	0	0	0	0	0	0	0	0	0	0	0	0	0	0	0	0	0	0	0	0	0	0	0	0	0	0
UtxJmjc_R4C4-214	ATTCAGATCCCCAGACACCAAGAATAAGCCGATCTCCAAGCATCTCTATTACAGATAGACCATGCAAGGAGCGTTCACTGCA	0	0	0	0	0	0	0	0	0	0	0	0	0	0	0	0	4	0	0	0	0	0	0	0	0	0	0	0	0	0	0	0	0	0	0	0	0	0	0	0	0	0	0	0	0	0	0	0
UtxJmjc_R4C4-21730	ATTCAGTTATCCCCCCCACTGAATCCTAGCCATGACCAACCTGGTTCGGAGTGAACGGATCTCCACCCAAAGCTTCACTGCA	0	0	0	0	0	0	0	0	0	0	0	0	0	0	0	0	4	0	0	0	0	0	0	0	0	0	0	0	0	0	0	0	0	0	0	0	0	0	0	0	0	0	0	0	0	0	0	0
UtxJmjc_R4C4-2183	ATTCTTCTACCGCATTTCCAAGTACACTCCTAAAATTGGATCAAGCGAGTTGAGAAGCACGGAAAGGTTCA	0	0	0	0	0	0	0	0	0	0	0	0	0	0	0	0	4	0	0	0	0	0	0	0	0	0	0	0	0	0	0	0	0	0	0	0	0	0	0	0	0	0	0	0	0	0	0	0
UtxJmjc_R4C4-22018	ATTCTACCACCCCTTCACGAATAACAACTACGGTCGTAGATTCAAGGATGCAAACATCCCTACTTGCCAAGCACTTCACTGC	0	0	0	0	0	0	0	0	0	0	0	0	0	0	0	0	4	0	0	0	0	0	0	0	0	0	0	0	0	0	0	0	0	0	0	0	0	0	0	0	0	0	0	0	0	0	0	0
UtxJmjc_R4C4-2286	ATTCAGCGGATAATGAAGCCGACCCCAAATGTCGAAACTACTTCAGCCGCCATATACACAAGCAATTACACCACGTTCACTG	0	0	0	0	0	0	0	0	0	0	0	0	0	0	0	0	4	0	0	0	0	0	0	0	0	0	0	0	0	0	0	0	0	0	0	0	0	0	0	0	0	0	0	0	0	0	0	0
UtxJmjc_R4C4-2475	TTCGCCCACAGTAAATCAGTTAACCCGACACAAATGACTATGATTAAACTAGCCTCAAATCGAGCACAATGACACTTCACTG	0	0	0	0	0	0	0	0	0	0	0	0	0	0	0	0	4	0	0	0	0	0	0	0	0	0	0	0	0	0	0	0	0	0	0	0	0	0	0	0	0	0	0	0	0	0	0	0
UtxJmjc_R4C4-25082	ATTCCCGAGCTTCAGTGCTCTCGCCACTACACGCTCGGATAAATGGACCTTTCACCTACTTGGTATGCGAGAGGTTCACTGC	0	0	0	0	0	0	0	0	0	0	0	0	0	0	0	0	4	0	0	0	0	0	0	0	0	0	0	0	0	0	0	0	0	0	0	0	0	0	0	0	0	0	0	0	0	0	0	0
UtxJmjc_R4C4-2510	ATTCACCCACGCGGATATCCTTCAGTAATCTCAGGCTGCTCTGAGGGAAAGAGGCAACGGGTCATTCCTTCA	0	0	0	0	0	0	0	0	0	0	0	0	0	0	0	0	4	0	0	0	0	0	0	0	0	0	0	0	0	0	0	0	0	0	0	0	0	0	0	0	0	0	0	0	0	0	0	0
UtxJmjc_R4C4-25126	ATTCCACCGCGCTTTCACGGCTGCACTAAGACCTGAAACACTACGCACAAAGCCCTCCGAGGCGATAGTCCTCCCTTCACTG	0	0	0	0	0	0	0	0	0	0	0	0	0	0	0	0	4	0	0	0	0	0	0	0	0	0	0	0	0	0	0	0	0	0	0	0	0	0	0	0	0	0	0	0	0	0	0	0
UtxJmjc_R4C4-25171	ATTCCATTTCCAATACGACCACTGAGAATCCGAATCGTCCTAATTGTATAGACCCAATTCAAAAGCCGTTCA	0	0	0	0	0	0	0	0	0	0	0	0	0	0	0	0	4	0	0	0	0	0	0	0	0	0	0	0	0	0	0	0	0	0	0	0	0	0	0	0	0	0	0	0	0	0	0	0
UtxJmjc_R4C4-2521	ATTCACCAAGAGACACCAACAAAAACTCGAATCGCGATACCGTGACGATTCAATTAGTTAAGTCACAGCTCTACCTTCACTG	0	0	0	0	0	0	0	0	0	0	0	0	0	0	0	0	4	0	0	0	0	0	0	0	0	0	0	0	0	0	0	0	0	0	0	0	0	0	0	0	0	0	0	0	0	0	0	0
UtxJmjc_R4C4-252	ATTCCATCTCGCAAACTCCTGCAAGCAATGATACTCTCACAAATGACTGCACGTCGTTGCTTTGCACCCCAAGATTCACTGC	0	0	0	0	0	0	0	0	0	0	0	0	0	0	0	0	4	0	0	0	0	0	0	0	0	0	0	0	0	0	0	0	0	0	0	0	0	0	0	0	0	0	0	0	0	0	0	0
UtxJmjc_R4C4-26385	ATTCAGGCTCAGAACCCCCCGGACTCAAAATAATGGCCTTCCTTATGACGCCAAGGCCTTAATACTTCCCCGGCTTCACTGC	0	0	0	0	0	0	0	0	0	0	0	0	0	0	0	0	4	0	0	0	0	0	0	0	0	0	0	0	0	0	0	0	0	0	0	0	0	0	0	0	0	0	0	0	0	0	0	0
UtxJmjc_R4C4-2640	ATTCCACGGCTTCACTCACTTCTCCCGACCGCACTGCCAATAGTCAATTACAGCCTAGTAAACAGCACGCGCTGTTCACTGC	0	0	0	0	0	0	0	0	0	0	0	0	0	0	0	0	4	0	0	0	0	0	0	0	0	0	0	0	0	0	0	0	0	0	0	0	0	0	0	0	0	0	0	0	0	0	0	0
UtxJmjc_R4C4-27059	ATTCAAAAGGGCCCAGAAGTTGCCTAACGGATTGCAACATACCTCCCTGACACCTGATCCATGCAATTCCAATCTTCACTGC	0	0	0	0	0	0	0	0	0	0	0	0	0	0	0	0	4	0	0	0	0	0	0	0	0	0	0	0	0	0	0	0	0	0	0	0	0	0	0	0	0	0	0	0	0	0	0	0
UtxJmjc_R4C4-27859	ATTCCGCACGACCACATTAGAATAAAATGTACGCTAACATCACCACGGTATTCACCGCCAACGCAGTTCA	0	0	0	0	0	0	0	0	0	0	0	0	0	0	0	0	4	0	0	0	0	0	0	0	0	0	0	0	0	0	0	0	0	0	0	0	0	0	0	0	0	0	0	0	0	0	0	0
UtxJmjc_R4C4-28100	ATTCAAAGACATGAAGCAAGATGCCATGCAATAGACAAGGACGGTGCAATGCACCGATCCTAGAATTCAAAAGCTTCACTGC	0	0	0	0	0	0	0	0	0	0	0	0	0	0	0	0	4	0	0	0	0	0	0	0	0	0	0	0	0	0	0	0	0	0	0	0	0	0	0	0	0	0	0	0	0	0	0	0
UtxJmjc_R4C4-30330	ATTCTCCAATCAGCACGGCGCCGTTAAACATTTGCAGCTAGACGTTGTCACTAACATTCCAACGCACCCTTCA	0	0	0	0	0	0	0	0	0	0	0	0	0	0	0	0	4	0	0	0	0	0	0	2	0	0	0	0	0	0	0	0	2	0	0	0	0	0	0	0	0	0	0	0	0	0	0	0
UtxJmjc_R4C4-31111	ATTCCATAACCAAACACTACTACGCCACTGATCCATCCAGGCCCCATGGACAAATCATCGGCCCATTCCCGGCCTTCACTGC	0	0	0	0	0	0	0	0	0	0	0	0	0	0	0	0	4	0	0	0	0	0	0	0	0	0	0	0	0	0	0	0	0	0	0	0	0	0	0	0	0	0	0	0	0	0	0	0
UtxJmjc_R4C4-35409	ATTCTCAACAAATCACTGCAGCCATAATTACGCCTCACAACAGACCTCAACATCCTCCCATCCGCAGAAGGCAATTCACTGC	0	0	0	0	0	0	0	0	0	0	0	0	0	0	0	0	4	0	0	0	0	0	0	0	0	0	0	0	0	0	0	0	0	0	0	0	0	0	0	0	0	0	0	0	0	0	0	0
UtxJmjc_R4C4-38213	ATTCGCACCTGCACCTCACTGCAACCCGTGACACTGATCAATAATTGTGTACGGGAAGATCTCCAGTTCA	0	0	0	0	0	0	0	0	0	0	0	0	0	0	0	0	4	0	0	0	0	0	0	0	0	0	0	0	0	0	0	0	0	0	0	0	0	0	0	0	0	0	0	0	0	0	0	0
UtxJmjc_R4C4-38947	ATTCAAAACATTCACTTCGCGGCATTGGATTAGCTCAACTAACATCATGCAAATCCCGAGCCTTTGCGTGACATTTCACTGC	0	0	0	0	0	0	0	0	0	0	0	0	0	0	0	0	4	0	0	0	0	0	0	0	0	0	0	0	0	0	0	0	0	0	0	0	0	0	0	0	0	0	0	0	0	0	0	0
UtxJmjc_R4C4-39627	ATTCTCGCACTTCCCCACCAACTAGGCGAAGAGAAGATCGCCTGCCGACACGCAATCGTACATTCCTTTGCCACTTCACTGC	0	0	0	0	0	0	0	0	0	0	0	0	0	0	0	0	4	0	0	0	0	0	0	0	0	0	0	0	0	0	0	0	0	0	0	0	0	0	0	0	0	0	0	0	0	0	0	0
UtxJmjc_R4C4-39915	ATTCCCAATCGACTGAAAATCAATGAGTCCCCTACTGCTACACTACACCAGGGATCCCTTGATTCATTCACGGCTTCACTGC	0	0	0	0	0	0	0	0	0	0	0	0	0	0	0	0	4	0	0	0	0	0	0	0	0	0	0	0	0	0	0	0	0	0	0	0	0	0	0	0	0	0	0	0	0	0	0	0
UtxJmjc_R4C4-40963	ATTCTAGCTCCGCACCATATGTATGTCTATCTCGACTCTAAATGCGGATCTCAGGAATCCCATTCACAGCAAAGTTCACTGC	0	0	0	0	0	0	0	0	0	0	0	0	0	0	0	0	4	0	0	0	0	0	0	0	0	0	0	0	0	0	0	0	0	0	0	0	0	0	0	0	0	0	0	0	0	0	0	0
UtxJmjc_R4C4-42959	ATTCATCACCACTTCGTCGCCGTTCACCGCTGCACCCCCTTAACGCACCAATCCAAGAAAGATTCGATAGCGCCTTCACTGC	0	0	0	0	0	0	0	0	0	0	0	0	0	0	0	0	4	0	0	0	0	0	0	0	0	0	0	0	0	0	0	0	0	0	0	0	0	0	0	0	0	0	0	0	0	0	0	0
UtxJmjc_R4C4-42997	ATTCCCACACTGAACTACGCTGCACAATTACATCTCTAACAGCAGTACTAGCACTCTCGTGGCGCACCGCTTCGTTCACTGC	0	0	0	0	0	0	0	0	0	0	0	0	0	0	0	0	4	0	0	0	0	0	0	0	0	0	0	0	0	0	0	0	0	0	0	0	0	0	0	0	0	0	0	0	0	0	0	0
UtxJmjc_R4C4-43018	ATTCCAAAATGGATTGAAGAACCTCCCAATTCATACCAGCAAAATCACTACACAACACACAAACATTCACACAATTCACTGC	0	0	0	0	0	0	0	0	0	0	0	0	0	0	0	0	4	0	0	0	0	0	0	0	0	0	0	0	0	0	0	0	0	0	0	0	0	0	0	0	0	0	0	0	0	0	0	0
UtxJmjc_R4C4-43546	ATTCACGCGAGACTACGGTCATAGCCAATTCTAGATCACTAACGCTCGGAGAGCTACCAATCGTGATTCCCCACATTCACTG	0	0	0	0	0	0	0	0	0	0	0	0	0	0	0	0	4	0	0	0	0	0	0	0	0	0	0	0	0	0	0	0	0	0	0	0	0	0	0	0	0	0	0	0	0	0	0	0
UtxJmjc_R4C4-43659	ATTCAAAGCGTCCAACCTCCAGAGTGCAAATACCAATCCTCCTCCAAGGAAGTGACGCAATCCCAGATTCCCCTTCACTGCA	0	0	0	0	0	0	0	0	0	0	0	0	0	0	0	0	4	0	0	0	0	0	0	0	0	0	0	0	0	0	0	0	0	0	0	0	0	0	0	0	0	0	0	0	0	0	0	0
UtxJmjc_R4C4-440	ATTCCCGAGGGATACACTGCTCTCCTACTGACTTTAAAACCCACCGGGGAGAACAGTGGTCCACGTCAGTTGGCTTCACTGC	0	0	0	0	0	0	0	0	0	0	0	0	0	0	0	0	4	0	0	0	0	0	0	0	0	0	0	0	0	0	0	0	0	0	0	0	0	0	0	0	0	0	0	0	0	0	0	0
UtxJmjc_R4C4-445	ATTCACATCCCTCCTCGAAGTTCTACAAAGCGTCCAAGTATCATGAAACCCTCTCACCACAACGGACCAATGTTTCACTGCA	0	0	0	0	0	0	0	0	0	0	0	0	0	0	0	0	4	0	0	0	0	0	0	0	0	0	0	0	0	0	0	0	0	0	0	0	0	0	0	0	0	0	0	0	0	0	0	0
UtxJmjc_R4C4-46555	ATTCCACTCCACCAATCAATGCCTACAATCCAACTCCTATTGACTACCAACAAGGTTAAATCGCGCCCACAGCCTTCACTGC	0	0	0	0	0	0	0	0	0	0	0	0	0	0	0	0	4	0	0	0	0	0	0	0	0	0	0	0	0	0	0	0	0	0	0	0	0	0	0	0	0	0	0	0	0	0	0	0
UtxJmjc_R4C4-4748	ATTCAGCGTACAACATTCACTGTCCTCTGAAAAGGTACCATGTGAGTTGTACCGCCACTGAACACCGCAAAATAATTCACTG	0	0	0	0	0	0	0	0	0	0	0	0	0	0	0	0	4	0	0	0	0	0	0	0	0	0	0	0	0	0	0	0	0	0	0	0	0	0	0	0	0	0	0	0	0	0	0	0
UtxJmjc_R4C4-47922	ATTCCACGTTCGCAACATAACGACAGCCGCTGCTACTCTTACGAATGCCAACGCTTCCCACAATGCTTCA	0	0	0	0	0	0	0	0	0	0	0	0	0	0	0	0	4	0	0	0	0	0	0	0	0	0	0	0	0	0	0	0	0	0	0	0	0	0	0	0	0	0	0	0	0	0	0	0
UtxJmjc_R4C4-48964	ATTCAACTCAACGCAGCACCACAGCACTATCAGGCCCTAACTATCAGGCTACATATTCCACCACGCTGTTCA	0	0	0	0	0	0	0	0	0	0	0	0	0	0	0	0	4	0	0	0	0	0	0	0	0	0	0	0	0	0	0	0	0	0	0	0	0	0	0	0	0	0	0	0	0	0	0	0
UtxJmjc_R4C4-49724	ATTCCGACCCAAGTTCACCGCCCAAGTCACCCAGCACGATCCCAAAGGATTCCGATCTTACACAGGTATACCCGTTCACTGC	0	0	0	0	0	0	0	0	0	0	0	0	0	0	0	0	4	0	0	0	0	0	0	0	0	0	0	0	0	0	0	0	0	0	0	0	0	0	0	0	0	0	0	0	0	0	0	0
UtxJmjc_R4C4-50564	ATTCAGGCCGAACTCACTGCATGAAAAATACATACATGATAGGTACCATAATCCACACCTAGCCCGTGCCTGTATTCACTGC	0	0	0	0	0	0	0	0	0	0	0	0	0	0	0	0	4	0	0	0	0	0	0	0	0	0	0	0	0	0	0	0	0	0	0	0	0	0	0	0	0	0	0	0	0	0	0	0
UtxJmjc_R4C4-50852	ATTCCATGCAACTGACAATATAAGCTTCACGTTTATAACCCAGCGATTGCAAAGCATTCACCCAAAGCATTCA	0	0	0	0	0	0	0	0	0	0	0	0	0	0	0	0	4	0	0	0	0	0	0	0	0	0	0	0	0	0	0	0	0	0	0	0	0	0	0	0	0	0	0	0	0	0	0	0
UtxJmjc_R4C4-51100	ATTCAACAGCTATACGCGAAACTCGCGTAGCCTAATCCCACGATCTGCGAACTTCTTACCGAGCACCATTCA	0	0	0	0	0	0	0	0	0	0	0	0	0	0	0	0	4	0	0	0	0	0	0	0	0	0	0	0	0	0	0	0	0	0	0	0	0	0	0	0	0	0	0	0	0	0	0	0
UtxJmjc_R4C4-51340	ATTCCAACCGACGTTTCACTGGCCGGACCATGGCTAGTCCTAAGAGCCTGGATATAGACGGCCTTCCCAGATCTTTCACTGC	0	0	0	0	0	0	0	0	0	0	0	0	0	0	0	0	4	0	0	0	0	0	0	0	0	0	0	0	0	0	0	0	0	0	0	0	0	0	0	0	0	0	0	0	0	0	0	0
UtxJmjc_R4C4-54347	ATTCACCAACCCGTCACTGCTAATGATCCAGACCGCTCGCATACTGCGACCGGAGATAGAAACACCCTTAAATGTTCACTGC	0	0	0	0	0	0	0	0	0	0	0	0	0	0	0	0	4	0	0	0	0	0	0	0	0	0	0	0	0	0	0	0	0	0	0	0	0	0	0	0	0	0	0	0	0	0	0	0
UtxJmjc_R4C4-55631	ATTCCCCTGACCAACGAACCATCCTATTACCCGCCAGGATATGGATGAATCCCTAGGTCCGAGATCCACCCTCTTCACTGCA	0	0	0	0	0	0	0	0	0	0	0	0	0	0	0	0	4	0	0	0	0	0	0	0	0	0	0	0	0	0	0	0	0	0	0	0	0	0	0	0	0	0	0	0	0	0	0	0
UtxJmjc_R4C4-55764	ATTCAATAGCAACGATATAAACCAGAAGAAAGTACGGAATCACGACCTTCATTTTAAAGCAGTGAGCTCTTTCACTGCAGAC	0	0	0	0	0	0	0	0	0	0	0	0	0	0	0	0	4	0	0	0	0	0	0	0	0	0	0	0	0	0	0	0	0	0	0	0	0	0	0	0	0	0	0	0	0	0	0	0
UtxJmjc_R4C4-56922	ATTCACCCAACTCACTGCATCTCCATTCATACTGCGCATATGCGCTAAACCACCAGCCTATGAATGAAGACACTTTTCACTG	0	0	0	0	0	0	0	0	0	0	0	0	0	0	0	0	4	0	0	0	0	0	0	0	0	0	0	0	0	0	0	0	0	0	0	0	0	0	0	0	0	0	0	0	0	0	0	0
UtxJmjc_R4C4-56938	ATCCTGGCAATACTCCATACACCTTACCATTAATCAGGGTAAGTACGAGCTGAACTTGCCATCAAGTTCCTCGTTCACTGCA	0	0	0	0	0	0	0	0	0	0	0	0	0	0	0	0	4	0	0	0	0	0	0	0	0	0	0	0	0	0	0	0	0	0	0	0	0	0	0	0	0	0	0	0	0	0	0	0
UtxJmjc_R4C4-57716	ATTCCCTAAACTAACCACGGCCTCTACACCAATCACGACCAATTAACCAGGGAAAGCCGAGGCTCCCACAACGATTCACTGC	0	0	0	0	0	0	0	0	0	0	0	0	0	0	0	0	4	0	0	0	0	0	0	0	0	0	0	0	0	0	0	0	0	0	0	0	0	0	0	0	0	0	0	0	0	0	0	0
UtxJmjc_R4C4-60151	ATTCACAAACGCCTCCAGACGCGTAAGCGTGCCGATGTCCATAATTGGCACTACTAATCTCTGCTGCAGACTTCACTGCAGA	0	0	0	0	0	0	0	0	0	0	0	0	0	0	0	0	4	0	0	0	0	0	0	0	0	0	0	0	0	0	0	0	0	0	0	0	0	0	0	0	0	0	0	0	0	0	0	0
UtxJmjc_R4C4-60167	ATTCCCTCCCCAACTAACCTCTACATCATCCAGACAGATCCTATCCCAAATCAGTCTCTATTCCCAACAAGATCTTCACTGC	0	0	0	0	0	0	0	0	0	0	0	0	0	0	0	0	4	0	0	0	0	0	0	0	0	0	0	0	0	0	0	0	0	0	0	0	0	0	0	0	0	0	0	0	0	0	0	0
UtxJmjc_R4C4-6147	ATTCCCCACCACGCAGAACCTGGACCCACAAGCTCCTTACCAAGAAGCTATTCAAGACCCCAGCCCTTCA	0	0	0	0	0	0	0	0	0	0	0	0	0	0	0	0	4	0	0	0	0	0	0	0	0	0	0	0	0	0	0	0	0	0	0	0	0	0	0	0	0	0	0	0	0	0	0	0
UtxJmjc_R4C4-6246	ATTCACAAGCCATTCACTAATCTGCCAAGTACGAGCACGATGGCAACAGGCCAACCCACGTAACCGCGTGACGTATTCACTG	0	0	0	0	0	0	0	0	0	0	0	0	0	0	0	0	4	0	0	0	0	0	0	0	0	0	0	0	0	0	0	0	0	0	0	0	0	0	0	0	0	0	0	0	0	0	0	0
UtxJmjc_R4C4-63564	ATTCCACCACGCCCTTCGCTGCAATTCCAGAGCCGTCTCGCGCGTCCTCGACACGCGACCTGAGGCCTCTTCA	0	0	0	0	0	0	0	0	0	0	0	0	0	0	0	0	4	0	0	0	0	0	0	0	0	0	0	0	0	0	0	0	0	0	0	0	0	0	0	0	0	0	0	0	0	0	0	0
UtxJmjc_R4C4-643	ATTCCCGCCCGTAGACTATTACTAAGGGATCCGTAGCTTCCCTACGAAACCTCACCAACTAGCCAGAGCTCTAGATTCACTG	0	0	0	0	0	0	0	0	0	0	0	0	0	0	0	0	4	0	0	0	0	0	0	0	0	0	0	0	0	0	0	0	0	0	0	0	0	0	0	0	0	0	0	0	0	0	0	0
UtxJmjc_R4C4-658	ATTCCGTACTATCGAACTGATAGTTTCAGTTCCAGAGCAGCTACTAAATGCCCTAAGTAACGTGAATCCCGTAGTTCACTGC	0	0	0	0	0	0	0	0	0	0	0	0	0	0	0	0	4	0	0	0	0	0	0	0	0	0	0	0	0	0	0	0	0	0	0	0	0	0	0	0	0	0	0	0	0	0	0	0
UtxJmjc_R4C4-670	ATTCAGACGTACATTCACCGCTTCCCACCCCAGAAGACTACTGCTCCTCGCGAAAGGACACATCCGAGCCCGTATTCACTGC	0	0	0	0	0	0	0	0	0	0	0	0	0	0	0	0	4	0	0	0	0	0	0	0	0	0	0	0	0	0	0	0	0	0	0	0	0	0	0	0	0	0	0	0	0	0	0	0
UtxJmjc_R4C4-68197	ATCCACATCTGCGATTCAGGCCCGAACACCGCCCCTACTTCCCGTCATAAGCCGGGACATTACAGTGAGCACAGTTCACTGC	0	0	0	0	0	0	0	0	0	0	0	0	0	0	0	0	4	0	0	0	0	0	0	0	0	0	0	0	0	0	0	0	0	0	0	0	0	0	0	0	0	0	0	0	0	0	0	0
UtxJmjc_R4C4-68213	ATTCCCTTTTGTCAAATATACCGCTACCCACGTCAAAAGACGTTCCACCAAGCGAAACTAGGGGAATTCAACACTTCACTGC	0	0	0	0	0	0	0	0	0	0	0	0	0	0	0	0	4	0	0	0	0	0	0	0	0	0	0	0	0	0	0	0	0	0	0	0	0	0	0	0	0	0	0	0	0	0	0	0
UtxJmjc_R4C4-72822	ATAAGACAATCTTCACTGTCACAATAAGCTGAACCAAAGTCTAAAAATGCCCCGTGCGACACATGGCACGCATTCACTGCAG	0	0	0	0	0	0	0	0	0	0	0	0	0	0	0	0	4	0	0	0	0	0	0	0	0	0	0	0	0	0	0	0	0	0	0	0	0	0	0	0	0	0	0	0	0	0	0	0
UtxJmjc_R4C4-745	ATTCCAAACCACTCCACTCTGCGCTACGTCCTCGCTAGGCCGTGCAGAGAGTAAGCGCACTCTAGTTATGCACAGTTCACTG	0	0	0	0	0	0	0	0	0	0	0	0	0	0	0	0	4	0	0	0	0	0	0	0	0	0	0	0	0	0	0	0	0	0	0	0	0	0	0	0	0	0	0	0	0	0	0	0
UtxJmjc_R4C4-76237	ATTCAACGCCCTCCAGGCGTAACTTTCGCGAAAGATCAACAACATATACATACGATGCTTGGACCCCACTAGTTCACTGCAG	0	0	0	0	0	0	0	0	0	0	0	0	0	0	0	0	4	0	0	0	0	0	0	0	0	0	0	0	0	0	0	0	0	0	0	0	0	0	0	0	0	0	0	0	0	0	0	0
UtxJmjc_R4C4-76640	ATTCTGCCTCGATCAAGATCTGACCTCTGTGGCCTCGGACGGCATACAACTGGATTAGGGATCAATGCTATCCGTTCACTGC	0	0	0	0	0	0	0	0	0	0	0	0	0	0	0	0	4	0	0	0	0	0	0	0	0	0	0	0	0	0	0	0	0	0	0	0	0	0	0	0	0	0	0	0	0	0	0	0
UtxJmjc_R4C4-77147	ATTCCACAACCGACTTCACTAATAACCCCCAATGAAGACATCGAAACCAACTCCACTATGGTAATTGCTCTTCACTGCAGAC	0	0	0	0	0	0	0	0	0	0	0	0	0	0	0	0	4	0	0	0	0	0	0	0	0	0	0	0	0	0	0	0	0	0	0	0	0	0	0	0	0	0	0	0	0	0	0	0
UtxJmjc_R4C4-77741	ATTCCCCATACCCCTAGAGCCGCACATTACGCGACCGTCTGTAGGATAGTACGGGCTAAACATACTAGCACCGTTCACTGCA	0	0	0	0	0	0	0	0	0	0	0	0	0	0	0	0	4	0	0	0	0	0	0	0	0	0	0	0	0	0	0	0	0	0	0	0	0	0	0	0	0	0	0	0	0	0	0	0
UtxJmjc_R4C4-80251	ATTCCGGACCACACTACTTTTATACCAGAGGGATAACTAAAGCACAATCAACAAATTAAAACGTGTCCGGTGTAGTTCACTG	0	0	0	0	0	0	0	0	0	0	0	0	0	0	0	0	4	0	0	0	0	0	0	0	0	0	0	0	0	0	0	0	0	0	0	0	0	0	0	0	0	0	0	0	0	0	0	0
UtxJmjc_R4C4-8060	ATTCGAAACGGCTTCACTCCAAATGTAAACCCCAGACATCGCAAACAATATGATCAGCACAGCAGTGGGGCTTTTCACTGCA	0	0	0	0	0	0	0	0	0	0	0	0	0	0	0	0	4	0	0	0	0	0	0	0	0	0	0	0	0	0	0	0	0	0	0	0	0	0	0	0	0	0	0	0	0	0	0	0
UtxJmjc_R4C4-81698	ATTCCAAGCTATCCGATACCCCTCGCGTCTGCTGAATTAACTAAAGCTTTCGTTTAAGCAAACTCAACGAGTTTTCACTGCA	0	0	0	0	0	0	0	0	0	0	0	0	0	0	0	0	4	0	0	0	0	0	0	0	0	0	0	0	0	0	0	0	0	0	0	0	0	0	0	0	0	0	0	0	0	0	0	0
UtxJmjc_R4C4-82793	ANTCCACATGTCGAATCTCTGCCGAAAGCCTGAGCGCATGGCAGACAAGACAATATTATTCGTGGAACATATTCACTGCAGA	0	0	0	0	0	0	0	0	0	0	0	0	0	0	0	0	4	0	0	0	0	0	0	0	0	0	0	0	0	0	0	0	0	0	0	0	0	0	0	0	0	0	0	0	0	0	0	0
UtxJmjc_R4C4-830	ATTCCCAGCAAGCACCTGACTGTACCACATGGGAGGTCTACACCCACTACCGCCCCGAATAACCTAGTGAGACCTTCACTGC	0	0	0	0	0	0	0	0	0	0	0	0	0	0	0	0	4	0	0	0	0	0	0	0	0	0	0	0	0	0	0	0	0	0	0	0	0	0	0	0	0	0	0	0	0	0	0	0
UtxJmjc_R4C4-8596	ATTCTACGCACTTCACTATAGCCGCAATCATCTGCTCAATGCTTTTTGACAGAATGCGATTACACCAGTTTCACTTCACTGC	0	0	0	0	0	0	0	0	0	0	0	0	0	0	0	0	4	0	2	0	0	0	0	0	0	0	0	0	0	0	0	0	0	0	0	0	0	0	0	0	0	0	0	0	0	0	0	0
UtxJmjc_R4C4-911	ATTCCGCAAGGTCAACGAACGTTACCTACTTTACCTACAGGAATCTACCATAGGAATATTAAGCCTACCCCCTTCCTTCACT	0	0	0	0	0	0	0	0	0	0	0	0	0	0	0	0	4	0	0	0	0	0	0	0	0	0	0	0	0	0	0	0	0	0	0	0	0	0	0	0	0	0	0	0	0	0	0	0
UtxJmjc_R4C4-99	ATTCCGCTCCTTGAACTGCAGCACACCCTACTCTCTAACTAACTTACTCAGCAGCCCATGTCAAATGCACAGCCTTCACTGC	0	0	0	0	0	0	0	0	0	0	0	0	0	0	0	0	4	0	0	0	0	0	0	0	0	0	0	0	0	0	0	0	0	0	0	0	0	0	0	0	0	0	0	0	0	0	0	0
Amylose_R3C3-127742	ATTCAGCTCCTTCACTGCGCGGATCGCGATGCCAATGAAGACCACTCCACTGGTCAAATTAAAAAACGGCACCCTTCACTGC	22	0	0	0	0	5	0	0	0	0	0	0	0	0	0	0	3	0	0	0	0	0	0	0	0	0	0	0	0	0	0	0	0	0	0	0	0	0	0	0	0	0	0	3	0	0	0	0
Amylose_R3C3-69088	ATTCCCCACCATTCACTGCTTCTCCGGTCCTCTGCTGGTGATGAGTCCTCCTTCAGAAGGAGGCACTCACCCCTTTCACTGC	24	0	0	0	0	0	5	0	0	0	0	0	4	0	0	0	3	0	2	0	0	0	0	0	0	0	2	0	0	0	0	0	0	0	0	0	0	0	0	0	0	0	0	3	0	0	0	0
Amylose_R4C4-1015	ATTCCCAACCGTAACCAGAGTCGAACCCCTCTGGTCTGTTTCAATACGGTACATTATAGATATCACTAGGACGGTTCACTGC	0	244	0	0	0	0	0	0	0	0	0	0	0	0	0	0	3	0	0	0	0	0	0	0	0	0	0	0	0	0	0	0	0	0	0	0	4	166	0	0	0	0	0	0	0	0	0	0
Amylose_R4C4-15594	ATTCGCGTAGACTATGCCACACGCAACAATAACTGGATCCACCTGCATATATAACTGAGAATGATTAACGTAAATTCACTGC	0	15	0	0	0	0	0	0	0	0	0	0	0	0	0	0	3	0	0	0	0	0	0	0	0	0	0	0	0	0	0	0	0	0	0	0	0	3	0	0	0	0	0	0	0	0	0	0
Amylose_R4C4-17	ATTCCTCAGGGCCTGTTTCAAGCGCTAACCTCGAAGGGTTACCGCCCTTAGGATCGGAAACGGATCCCGGCAGCTTCACTGC	0	4683	0	0	0	0	0	6	3	0	0	0	5	0	0	0	3	0	0	0	0	0	0	3	9	0	10	0	0	0	0	0	2	9	0	5	27	3407	0	13	0	4	0	2	6	6	0	0
Amylose_R4C4-208	ATTCAACCCTCAATACTAAAATAGCTCGCACTCTGCAGCAGAAGGGACACCAAACTCAGAGCTCCCAATGAGGTTCACTGCA	0	947	0	0	0	0	0	2	0	0	0	0	0	0	0	0	3	0	0	0	0	0	0	0	3	0	2	0	0	0	0	0	0	0	0	2	10	883	0	3	0	0	0	3	0	4	0	0
Amylose_R4C4-226	ATTCCAAAAGTACACCTCCCCTCCTTAACTTATTAAGGCCTGTTTCAACGGGGAGCAGTCTATAAGGCCGATCCATTCACTG	0	884	0	0	0	0	0	0	0	0	0	0	0	0	0	0	3	0	0	0	0	0	0	0	0	0	0	0	0	0	0	0	0	0	0	0	7	744	0	0	0	0	0	0	0	0	0	0
Amylose_R4C4-250	ATTCGCGTTGCCTGGACCACCTACTACAATTAGGTCTGTCTCAAGCGTCCAGAGTCAGCCCATGCGATTTCA	0	811	0	0	0	0	0	0	0	0	0	0	4	0	0	0	3	0	0	0	0	0	0	0	2	0	0	0	0	0	0	0	0	0	0	0	9	179	0	0	0	0	0	0	0	0	0	0
Amylose_R4C4-3036	ATTCACGTGTACACACAACCAACTGGCCGACGCTCAAACAAGAGCAGAACGTACTAATTGTATATCGCCAGCAACTTCACTG	0	86	0	0	0	0	0	0	0	0	0	0	0	0	0	0	3	0	0	0	0	0	0	0	0	0	0	0	0	0	0	0	0	0	0	0	2	29	0	0	0	0	0	0	0	0	0	0
Amylose_R4C4-312	ATTCATCCAAACCACACTAGAAATCGGTGTACCTGAAATATAGGTCTGTATCAAACACCGAAGACAACTCTGACACTTCACT	0	679	0	0	0	0	0	0	0	0	0	0	0	0	0	0	3	0	0	0	0	0	0	0	0	0	3	0	0	0	0	0	0	0	0	0	5	600	0	0	0	2	0	3	0	0	0	0
Amylose_R4C4-36	ATTCCTTACAACACGATGGCCACCTTATGATCGCATAAGCATTATGCGAATAAGGTCTGTATCAACGGCCGTCTGTTTCACT	0	2939	0	0	0	0	0	2	3	0	0	0	8	0	3	0	3	0	0	0	0	0	0	4	8	0	3	0	0	0	0	0	0	0	0	10	15	2346	0	6	0	2	0	0	8	5	0	0
Amylose_R4C4-474	ATTCTGAAAACAGCAGCCACATCGCTAGAGCGTGGATCCCGCACAGGGTGAAAAGCACAACCTGTGATTCA	0	502	0	0	0	0	0	0	0	0	0	0	0	0	0	0	3	0	0	0	0	0	0	0	0	0	4	0	0	0	0	0	0	0	0	0	0	461	0	3	0	0	0	0	0	0	0	0
Amylose_R4C4-758	ATTCATGGATCCAGCCCTCCCCACACTATCAATCCTAACATTGGCCAACTTGACAATAGATTCCTTGGCCACTATTCACTGC	0	330	0	0	0	0	0	0	0	0	0	0	0	0	0	0	3	0	0	0	0	0	0	0	0	0	0	0	0	0	0	0	0	0	0	0	3	232	0	0	0	0	0	0	0	0	0	0
Amylose_R4C4-82	ACGATAGCTATTCCCCTACCGCGACGACTGGATCCCACTGTAGGATTAGAACTACAGACGACACGATTCA	0	1773	0	0	0	0	0	2	0	0	0	0	0	0	0	0	3	0	0	0	0	0	0	0	6	0	6	0	0	0	0	0	0	2	0	5	19	1646	0	6	0	3	0	0	13	0	0	0
Amylose_R4C4-87980	ATTCCTGTATGCCGAGGAAACCAGCTAACGGATCTAATACGCGAAACGTAGAACAAGATCCGGAAATTCCTGGACTTCACTG	0	3	0	0	0	0	0	0	0	0	0	0	0	0	0	0	3	0	0	0	0	0	0	0	0	0	0	0	0	0	0	0	0	0	0	0	0	0	0	0	0	0	0	0	0	0	0	0
Amylose_R4C4-910	ATTCTCGATATAACCCAGCGAGAATACCCCACACAGCGTAGGTGCCGGATCCCGAAGCGACGAACGCTTAACGCTTCACTGC	0	257	0	0	0	0	0	0	0	0	0	0	0	0	0	0	3	0	0	0	0	0	0	0	0	0	0	0	0	0	0	0	0	0	0	2	0	248	0	2	0	0	0	0	0	0	0	0
DXO_R4C4-103	ATTCAGCGCCCCCGCGGCGCCTTGATGGGATCCCAGGCTAGGACAATGAATCAATACAGTCAACTAGCCAGAGCTTCACTGC	0	1441	0	0	0	0	0	2	3	0	2	0	3	0	0	0	3	0	0	0	0	0	0	0	0	0	8	0	0	0	0	0	0	0	0	7	13	2128	0	2	0	0	0	0	3	6	0	0
DXO_R4C4-104	ATTCTGGCCCATCCGCCCGCTACAAGCGCAAGCCAGGATTCCAAGGATCCCATGTCGTACCCAAACGACAACCTTTCACTGC	0	1355	0	0	0	0	0	0	0	0	0	0	0	0	0	0	3	0	0	0	0	0	0	0	4	0	5	0	0	0	0	0	0	2	0	3	8	2086	0	8	0	0	0	2	5	0	0	0
DXO_R4C4-106	ATTCCGCTAACCACGATTTGGGTCCCACCAAAGAGCCAAAAGACACGCTCTAACAGCAGGCTAACTTTGGACGCTTCACTGC	0	1475	0	0	0	0	0	4	0	0	0	0	0	0	0	0	3	0	0	0	0	0	0	0	0	0	5	0	0	0	0	0	0	2	0	4	21	2127	0	3	0	0	0	0	15	2	0	0
DXO_R4C4-107	ATTCGGAACAGGTGATGGATCCCGGGTCTACACGAATAGACCACCGCTGGGGCCACAACACAGCCCTGTAACTTCACTGCAG	0	1274	0	0	0	0	0	0	0	0	0	0	0	0	0	0	3	0	0	0	0	0	0	0	0	0	6	0	0	0	0	0	0	0	0	4	17	2116	0	6	0	0	0	0	8	0	0	0
DXO_R4C4-113	ATTCCGCGATACGATGAAGAAAAGGATCTCGAATGAAGGACAAACACACGTCCATCAATAGCTCCAATCCGGCATTCACTGC	0	1023	0	0	0	0	0	0	0	0	0	0	0	0	0	0	3	0	0	0	0	0	0	0	0	0	7	0	0	0	0	0	0	0	0	2	16	1992	0	6	0	0	0	0	0	2	0	0
DXO_R4C4-1160	ATTCAGGACTACATTCAGCACACTACAGCCAGACCCCTGAACCAGATGGTGGATTCCGGGACTCCAACCAAAGAGTTCACTG	0	202	0	0	0	0	0	0	0	0	0	0	0	0	0	0	3	0	0	0	0	0	0	0	0	0	0	0	0	0	0	0	0	0	0	0	5	232	0	2	0	0	0	0	0	0	0	0
DXO_R4C4-120	ATTCTCGCCATTATGATGGCAGATAGTATTACCGACGATAGACTAGGATCCCAAGGCAGGGACGAACTGCCTACTTCACTGC	0	1383	0	0	0	0	0	2	0	0	0	0	0	0	0	0	3	0	0	0	0	0	0	0	0	0	5	0	0	0	0	0	0	0	0	7	9	1913	0	5	0	0	0	0	7	0	0	0
DXO_R4C4-121	ATTCACACTACTCGCTAAAGCTGGATCCCGGAAGGGCAGCTCATCGCAAGGAGCACTTCCTCAGCCAGCTGAACCCTTCACT	0	1721	0	0	0	0	0	2	0	0	0	0	0	0	0	0	3	0	0	0	0	0	0	0	0	0	0	0	0	0	0	0	0	0	0	6	16	1992	0	5	0	0	0	3	10	0	0	0
DXO_R4C4-127	ATTCGAAGGTCTCGGTAAAGAACCAGACAAGCGACTTCACTAGAGGATCCCACGACGATAGAAACGTCGACGACTTCACTGC	0	1725	0	0	0	0	0	0	0	0	0	0	0	0	0	0	3	0	0	0	0	0	0	3	7	0	9	0	0	0	0	0	0	0	0	13	7	2121	0	4	0	0	0	0	6	4	0	0
DXO_R4C4-130	ATTCTCCCCCTAAACCAGTCTATAAAAAGATGCTGGTCATGAAAACTCGTAGATGCAAAAGGATCTCGAGTAGCTTCACTGC	0	1294	0	0	0	0	0	0	2	0	0	0	0	0	0	0	3	0	3	0	0	0	0	0	2	0	5	0	0	0	0	0	0	0	0	5	12	1919	0	5	0	2	0	0	9	5	0	0
DXO_R4C4-167	ATTCACCCAAACGTACGGATCCCGGCTACTACCCACGACGGACAAAGTAGCATATTTACGCACACGCTGCTGCTTTCACTGC	0	826	0	0	0	0	0	0	0	0	0	0	0	0	0	0	3	0	0	0	0	0	0	0	0	0	4	0	0	0	0	0	0	0	0	6	9	1496	0	4	0	0	0	0	7	0	0	0
DXO_R4C4-17	ATTCCTCGCCAACGAATCGAAGACGCGGACCCCAGGGCGTAAAAACGACCCACACTCAAACTGCTACGAGCCTGTTCACTGC	0	3056	0	0	0	0	0	0	4	0	0	0	6	0	3	0	3	0	0	0	0	0	0	3	0	0	7	0	0	0	0	0	0	2	0	14	26	7545	0	14	0	0	0	5	23	8	0	0
DXO_R4C4-183	ATTCACGGCGTTGACCCGCCGTCCTCATCGATGGATGTAGATCCCAGAATCGGATCACTACGAGATTAACGATTCACTGCAG	0	1149	0	0	0	0	0	0	0	0	3	0	3	0	2	0	3	0	0	0	0	0	0	0	2	0	8	0	0	0	0	0	0	0	0	3	5	1322	0	4	0	0	0	0	6	4	0	0
DXO_R4C4-202	ATTCTGTATCGAGACATGATGGATCCCAAGCAAGCACCCGCGAATAGCGCGCAAACTTGCTAACAATACAGCACTTCACTGC	0	1009	0	0	0	0	0	0	0	0	0	0	0	0	0	0	3	0	0	0	0	0	0	0	0	0	2	0	0	0	0	0	0	0	0	0	5	1249	0	4	0	0	0	3	8	5	0	0
DXO_R4C4-226	ATTCGCCACCTAAAGGCATTCGCCACATATGGATCCCAGGAAGGCCTTTAATACGCAAGGAACCTCCACCGCAGATTCACTG	0	781	0	0	0	0	0	0	4	0	0	0	2	0	0	0	3	0	0	0	0	0	0	0	0	0	0	0	0	0	0	0	0	4	0	4	7	1146	0	3	0	0	0	0	0	0	0	0
DXO_R4C4-22	ATTCAGCAGACCACAGGATCCCAGAACGGCAGAGACCTTCATGATGACATGAAACACAACACCCTCGAAACCGTTCACTGCA	0	3165	0	0	0	0	0	5	0	0	3	0	5	0	0	0	3	0	0	0	0	0	0	0	3	0	0	0	0	0	0	0	0	5	0	19	32	6080	0	4	0	0	0	5	14	8	0	0
DXO_R4C4-238	ATTCCGCGCACACTACAGACGGAACACAGAGTGGGTCCCAACGACGACCGAAACGAACCCGGCAACGTCGTACGTTCACTGC	0	834	0	0	0	0	0	0	0	0	0	0	0	0	0	0	3	0	0	0	0	0	0	0	2	0	4	0	0	0	0	0	0	0	0	2	7	1030	0	0	0	0	0	0	3	0	0	0
DXO_R4C4-26	ATTCACACCGTACGCCGGATCCCACACTTGCAGAGGTTAACCTCCAAACAAGTGAAACGCTCTACGAACAAAGTTCACTGCA	0	3693	0	0	0	0	0	4	0	0	0	0	0	0	0	0	3	0	0	0	0	2	0	0	7	0	9	0	0	0	0	0	0	0	0	12	28	5608	0	13	0	3	0	8	25	6	0	0
DXO_R4C4-276	ATTCGCTGCCAACGGAGACAATCTGGATCCCAGTGCACCAGAGAAAATAACTTAAGAAGTGCACATAGCAAGCGCTTCACTG	0	531	0	0	0	0	0	0	0	0	0	0	0	0	0	0	3	0	0	0	0	0	0	0	2	0	0	0	0	0	0	0	0	0	0	0	13	982	0	0	0	0	0	0	6	3	0	0
DXO_R4C4-279	ATTCGGATCCCGCCCGGCCGAACCGGGAAAACTTCAACCTTCGCACCCGCCTCGGTGAAACAACACCTCCTTCACTGCAGAC	0	764	0	0	0	0	0	0	0	0	0	0	0	0	0	0	3	0	0	0	0	0	0	0	0	0	0	0	0	0	0	0	0	0	0	2	2	905	0	0	0	0	0	0	0	0	0	0
DXO_R4C4-299	ATTCGACCGGATCCCACTTCGTAACCAAACGAACAAAAAGAAACAACATAGCTGAAGTCAATTCAGACCCAAGATTCACTGC	0	602	0	0	0	0	0	0	0	0	0	0	3	0	0	0	3	0	0	0	0	0	0	0	0	0	0	0	0	0	0	0	0	0	0	2	7	895	0	2	0	0	0	0	0	0	0	0
DXO_R4C4-309	ATTCATCTAACGCGAGAAAACTCTCGCTCCAGATTACACTCGAATGATCGGATTCCAGAAAGGCAACCAAACCTTTCACTGC	0	685	0	0	0	0	0	0	0	0	0	0	0	0	0	0	3	0	0	0	0	0	0	0	4	0	0	0	0	0	0	0	0	0	0	0	0	827	0	0	0	5	0	2	0	4	0	0
DXO_R4C4-318	ATTCCCCACACAATTCGTACGGATCCCACGTCGCAGTTTAACTTAACCAAACGACGAATACGGCAAGCGCTATTTCACTGCA	0	704	0	0	0	0	0	0	0	0	0	0	0	0	0	0	3	0	0	0	0	0	0	2	2	0	2	0	0	0	0	0	0	0	0	6	11	780	0	0	0	0	0	0	0	0	0	0
DXO_R4C4-331	ATTCACGCCACACTGGTCTCAATCGACCAGGCCTGACGAAACACGGATCCCGGGACCGCTGACGAACGGTCCACTTCACTGC	0	586	0	0	0	0	0	0	0	0	0	0	0	0	0	0	3	0	0	0	0	0	0	0	0	0	0	0	0	0	0	0	0	0	0	0	12	851	0	3	0	0	0	0	4	0	0	0
DXO_R4C4-33	ATTCACCGAGATAAACGGATCCCGGGCCGGCACCGTACATGACTCGTACAAGAAAACCGGCCACAAAACTTCA	0	2707	0	0	0	0	0	0	3	0	0	0	0	0	0	0	3	0	0	0	0	0	0	0	6	0	5	0	0	0	0	0	0	2	0	9	14	4578	0	14	0	3	0	0	15	12	0	0
DXO_R4C4-409	ATTCCGACACTAACAGAACAACTTGTGGATCCCAGAACAGCCGTGAGTGGTGAATTGCGGACCACTCCTGAACTGTTCACTG	0	383	0	0	0	0	0	0	0	0	0	0	0	0	0	0	3	0	0	0	0	0	0	0	0	0	0	0	0	0	0	0	0	2	0	0	3	636	0	0	0	0	0	0	5	0	0	0
DXO_R4C4-436	ATTCGACTGAGCGGATCCCAGCCGGTAATAACAATCGACGGAAACTGTTGAAACCGGCAATATGCAAATCGCACGCTTCACT	0	355	0	0	0	0	0	0	0	0	0	0	0	0	0	0	3	0	0	0	0	0	0	0	0	0	2	0	0	0	0	0	0	0	0	0	10	583	0	0	0	0	0	0	0	0	0	0
DXO_R4C4-499	TCCCAGCACAGCGACGATAGTGTAACCTCAGGAAACGAGTACACACTGCAACCGTAACAACGAACTGTGCATTCACTGCAGA	0	468	0	0	0	0	0	0	0	0	0	0	0	0	0	0	3	0	0	0	0	0	0	0	3	0	5	0	0	0	0	0	0	0	0	0	3	564	0	0	0	0	0	0	3	0	0	0
DXO_R4C4-49	ATTCTGACGCAAATCACCCAACATAACCGTTGGCGTCCAGAACTGCAGATCGGATCCCAGAAGGTACCCAAACCTTCACTGC	0	2224	0	0	0	0	0	0	0	0	0	0	0	0	0	0	3	0	0	0	0	0	0	3	2	0	10	0	0	0	0	0	0	0	0	10	31	3741	0	7	0	6	0	3	15	7	0	0
DXO_R4C4-53	ATTCCGCGTTACCGGATCCCGCAGAGACTGAAAAATAACACAGCAACTCTGAAACACGCACCAAAAGTCGCCGCTTCACTGC	0	1729	0	0	0	0	0	0	0	0	0	0	0	0	0	0	3	0	0	0	0	0	0	0	5	0	0	0	0	0	0	0	0	0	0	5	15	3739	0	10	0	0	0	0	15	6	0	0
DXO_R4C4-543	ATTCCTCCTGTTCAAAAGGACGTCGTAGAATCGCGAGATCCCGAGAGGTAACCAAACCTTTATTACATGCCATTCACTGCAG	0	437	0	0	0	0	0	0	0	0	0	0	0	0	0	0	3	0	0	0	0	0	0	0	0	0	0	0	0	0	0	0	0	0	0	0	0	507	0	4	0	0	0	0	6	2	0	0
DXO_R4C4-574	ATTCAATAACCTACCCCTCATAAGGTCACCAGATGAGGATCCCGCCCGGTGCAACATAAACCGGGATTGTGCTTCACTGCAG	0	393	0	0	0	0	0	0	0	0	0	0	2	0	0	0	3	0	0	0	0	0	0	0	0	0	4	0	0	0	0	0	0	0	0	0	6	471	0	0	0	0	0	0	4	0	0	0
DXO_R4C4-58	ATTCCACGCTAACAGCCTAGCAGATAAACGTATGACTCGGATCCCACGGTGTAACCAAACATCGATATGGCATTCACTGCAG	0	2302	0	0	0	0	0	0	0	0	0	0	0	0	0	0	3	0	0	0	0	0	0	0	4	0	6	0	0	0	0	2	0	0	0	17	17	3479	0	6	0	0	0	0	12	5	0	0
DXO_R4C4-594	ATTCTCCACACCAGTAGAAAAAGGATCCCGGAAATCACAAAGTGAAAAGAAGCCGTAAGAAGCACTTTGAAGATTTCACTGC	0	395	0	0	0	0	0	0	0	0	0	0	0	0	0	0	3	0	0	0	0	0	0	0	0	0	0	0	0	0	0	0	0	0	0	0	4	503	0	0	0	0	0	0	0	4	0	0
DXO_R4C4-656	ATTCAGCAAGTCAACTTAACGCCAATAATTTGCTTGTTGGACGCGAGACTGGAACCCAGAATCAGTCGTAATGATTCACTGC	0	338	0	0	0	0	0	0	0	0	0	0	0	0	0	0	3	0	0	0	0	0	0	0	0	0	0	0	0	0	0	0	0	0	0	0	3	435	0	0	0	0	0	0	0	0	0	0
DXO_R4C4-65	ATTCAGCAACCAAGACAAAAGCGAAAATCTCACTAGATGATGTGATCCCACGGTGCAGAACACCGAAACGCCTTCACTGCAG	0	2158	0	0	0	0	0	0	2	0	0	0	0	0	2	0	3	0	0	0	0	0	0	0	7	0	3	0	0	0	0	0	0	0	0	9	14	3127	0	8	0	0	0	0	8	5	0	0
DXO_R4C4-80	ATTCACCGGTGCCCCTGGGCGAGAAAGCCCTTAACCGACCGTAGATAGATAGATCCCGGAACCGCAAGAAACGGTTCACTGC	0	1412	0	0	0	0	0	0	2	0	0	0	0	0	0	0	3	0	0	0	0	0	0	0	0	0	6	0	0	0	0	0	0	0	0	7	13	2466	0	7	0	0	0	0	4	4	0	0
DXO_R4C4-895	ATTCACACGAAGGTGTATATGGATCCCGGAATCCAATAGTCCAGATAAAGGCACTATGAAGGATTCAAAGTAAATTCACTGC	0	333	0	0	0	0	0	0	0	0	0	0	0	0	0	0	3	0	0	0	0	0	0	0	0	0	2	0	0	0	0	0	0	0	0	2	4	345	0	0	0	0	0	0	0	0	0	0
Gcn5GNAT_R4C3-57579	ATTCAACAACCAATTCCCCACCGCACCAGCACTCGAGCCTGTCAACGGAGGTGCGATCACAGCACATCGGGCCTTCACTGCA	0	0	0	0	0	0	0	0	0	0	0	0	0	0	0	0	3	0	0	0	0	0	0	3	0	0	0	0	0	0	0	0	0	0	0	0	0	0	0	0	0	0	0	0	0	0	0	0
Gcn5GNAT_R4C4-71914	ATTCGCCACCTTCACTCCAAACCTGGCCAAGGAATCCCCTTGAAATCCAGACATCGAATTGCCATCTCAGGCCGTTCACTGC	0	0	0	0	0	0	0	0	0	0	0	0	0	0	0	0	3	0	0	0	0	0	0	3	10	3	0	0	0	0	0	0	0	0	0	0	0	0	0	0	0	0	0	0	0	0	0	0
Jmjd2Clav_R4C4-302526	ATTCCACGCCTTCACTGCATAATCAGGCGCCTGACGCTTGCTTCAGGTGCCAGAAGTAACTCTTAAGGGATGCACTTCACTG	4	0	0	0	0	0	0	0	0	0	2	3	104	0	0	0	3	2	0	0	0	0	0	0	0	0	0	0	0	6	0	7	15	15	0	0	0	0	0	0	0	0	0	13	0	0	0	0
MBP_R4C4-36840	ATTCCCCGCTTCACTGCCTACCTACATTAATGGCCCAGGTAGCAACCTCTAGCAGGACGGAACCGCAACAGCCCTTCACTGC	0	0	0	0	4	0	0	3	38	0	2	0	3	0	0	0	3	3	0	4	0	0	0	0	0	0	3	0	0	0	0	0	5	9	0	0	0	0	0	0	0	0	0	3	0	0	0	0
mutPNPase_R3C3-9902	ATTCCCAACGCCCGAAAGAAGCACTCGGCTTAGCCAGGGTCCAAGCATGAGTCCCTAAATGCCGATTCCCCCACGTTCACTG	0	0	0	0	0	0	0	0	0	0	0	0	0	0	0	0	3	0	0	0	0	0	0	0	0	0	0	0	0	0	0	0	0	0	0	0	0	0	0	0	0	0	0	0	0	0	0	0
mutPNPase_R4C4-139	ATTCAACCCCACGCCGCAGGAATACACGCCCGAAGGAAGATAACCAAAAGACGACAAAGTTGGCCAGAGTGTATTCACTGCA	0	0	0	0	0	0	0	0	0	0	0	0	0	0	0	0	3	0	0	0	0	0	0	0	0	0	0	0	0	0	0	0	0	0	0	0	0	0	0	0	0	0	0	0	0	0	0	0
mutPNPase_R4C4-268	ATTCCCTACCAATCAGCCCCCGTTGTCGAACGCCTCAGGATCCCGTTGACACGCCGGCATGATTGTCCGCCAAGTTCACTGC	0	0	0	0	0	0	0	0	0	0	0	0	0	0	0	0	3	0	0	0	0	0	0	0	0	0	0	0	0	0	0	0	0	0	0	0	0	0	0	0	0	0	0	0	0	0	0	0
mutPNPase_R4C4-375	ATTCGACTGAAGGGGTCGGATTGACAAACGTGAAACCTAGAGCACGTTTTGATGAGTTCCATTTTCACGGACACTTCACTGC	0	0	0	0	0	0	0	0	0	0	0	0	0	0	0	0	3	0	0	0	0	0	0	0	0	0	0	0	0	0	0	0	0	0	0	0	0	0	0	0	0	0	0	0	0	0	0	0
mutPNPase_R4C4-390	ATTCAAAAGGATTGACGGCGCAGAAGAGCGCTTGGTGTCATTAGCCCATTCCATACTCTATCGTCACTGGCAGGTTCACTGC	0	0	0	0	0	0	0	0	0	0	2	0	0	0	0	0	3	0	0	0	0	0	0	0	0	0	0	0	0	0	0	0	0	0	0	0	0	0	0	0	0	0	0	0	0	0	0	0
NiNta_R4C4-232384	ATTCCGCGAATTCACTTCAAATCCGCGCCGCTAAATGCAGAAGCTACTAAAGCACCACTCTTAACCACCTCCGCTTCACTGC	0	0	0	0	0	0	0	0	0	0	0	0	0	0	0	0	3	0	0	0	0	0	0	0	0	0	0	0	0	0	0	0	0	0	0	0	0	0	0	0	0	0	0	9	0	0	0	0
NiNta_R4C4-397923	ATTCTCCCAGTTCACTGCGCAGTGCGAACAAAGACTGAACACTACGCTCACTTCGCCCTCTTGACTGGGACTGATTCACTGC	0	0	0	0	0	0	0	0	0	0	0	0	6	0	0	0	3	0	0	0	0	0	0	0	0	0	0	0	0	0	0	3	3	4	0	0	0	0	0	0	0	0	0	60	0	0	0	0
Tip60Chromo_R4C2-35078	ATTCACCAAGTTCACTGGCACTATGAAATTAAGACATGGGCACTTGATGTTAAGCCCTTGAAAGTCCAGTGCCGTTCACTGC	0	0	0	0	0	0	0	0	0	0	0	0	0	0	0	0	3	0	2	0	0	0	0	0	0	0	0	0	0	2	0	8	0	0	0	0	0	0	0	0	0	0	0	3	0	0	0	0
Tip60Chromo_R4C3-129	ATTCCAGCAACACAGTTCTTAACCGCAATCAATGCGACGACGGAGTTAACCCTGAGGACTGTGTGACTACACGCGTTCACTG	0	0	5	0	0	0	0	0	0	0	0	0	0	0	0	0	3	0	0	7	0	0	0	0	0	0	4	0	0	0	2	418	1218	1193	0	0	0	0	0	0	0	0	0	0	0	2	0	0
Tip60Chromo_R4C3-42	ATTCCCACCGCGCGAAGTAGTCAGCTCTCGATGCCACCCAGAGGATCCGATCGAGCTCCTTCGCCTACCATCCTTCACTGCA	0	0	50	3	2	0	0	3	4	0	0	0	9	0	0	0	3	0	0	15	0	4	9	5	4	0	28	0	0	0	0	1315	3864	3579	0	0	0	0	0	0	0	0	0	0	0	0	0	0
Tip60Chromo_R4C3-72	ATTCCGCAGTTTGACAACCCCCCGGCTTGAGCTCCGTCCCAGAGACACAATTGGACGTCGAAGCTCGCCCGCGATTCACTGC	0	0	22	0	0	0	0	2	0	0	3	0	6	0	0	0	3	0	3	9	0	0	2	0	3	3	3	0	0	0	0	746	2215	2226	0	0	0	0	0	0	0	0	0	0	0	0	0	0
Tip60Chromo_R4C4-110	ATTCCCACAAGAACGAAGTCCGGTTCGAAGGTGAAGAAAACGAGGCCGTCAACAATTGACGGGACGAATACTCACTTCACTG	0	0	12	0	0	0	0	0	0	0	0	0	4	0	0	0	3	0	0	5	0	2	0	0	0	0	8	0	0	0	0	342	1252	1603	0	0	0	0	0	0	0	0	0	0	0	0	0	0
Tip60Chromo_R4C4-133	ATTCCGTCAACAGTAGCACGGTCCAAGCTAGAGCTCCGTACACCAGACGTAGTAGCTCGCACGGACCCTTGAACTTCACTGC	0	0	10	0	0	0	0	0	0	0	0	0	6	0	0	0	3	0	0	3	0	0	0	2	0	2	5	0	0	0	0	392	1229	1389	0	0	0	0	0	0	0	0	0	0	0	0	0	0
Tip60Chromo_R4C4-18	ATTCCTCATTCGTTACACCTGCACGAGACACGCTAGCGAGCCACCAACAGGCCACGATTCCAAGAGACAGTGTTCACTGCAG	0	0	77	4	0	0	3	2	4	0	0	0	17	0	0	0	3	0	3	25	2	4	13	7	4	7	30	0	0	0	0	1707	5763	6939	0	0	0	0	0	0	0	0	0	3	0	2	0	0
Tip60Chromo_R4C4-199	ATTCAATCCCAAATAGCTACATATCCCCTACCCGTTGAAGGCTGGATTAGCATACAACCGGGCCAGCACAGTCGTTCACTGC	0	0	9	0	0	0	0	0	0	0	0	0	0	0	0	0	3	0	0	5	0	0	0	0	0	0	5	0	0	0	0	308	734	917	0	0	0	0	0	0	0	0	0	0	0	0	0	0
Tip60Chromo_R4C4-21	ATTCCCACACATGGCCTCCGCCAACTAACCAGTTGACATGAAGTTGAAGCTCTCCGTACCTAGGATCGAGCTCCTTCACTGC	0	0	59	0	2	4	0	0	4	0	0	0	13	0	0	0	3	0	3	15	0	3	10	5	7	18	37	0	0	0	0	1919	5516	6286	0	0	0	0	0	0	0	3	0	6	0	0	0	0
Tip60Chromo_R4C4-231	ATTCCGAACTCGTGATAAGAGAGTACCTAGAACGGGAAAAACACGAGAATACGCAAGCCTTCACGAAACACCCATTCACTGC	0	0	12	0	0	0	0	0	0	0	0	0	0	0	0	0	3	0	0	4	0	0	0	0	2	0	7	0	0	0	0	250	685	833	0	0	0	0	0	0	0	0	0	0	0	0	0	0
Tip60Chromo_R4C4-25	ATTCAAGCGCTCAGCGAGTATCCCTAGGCCCATACATACACTAGAGTCAGCGCTTGAACAAACACCAAGCTGCCTTCACTGC	0	0	66	0	5	4	2	5	3	0	0	0	8	0	2	0	3	0	0	22	3	4	9	5	7	8	28	0	0	0	2	2115	5665	5692	0	0	0	0	0	0	0	0	0	4	0	0	0	0
Tip60Chromo_R4C4-31064	ATTCCACTCGATTATTTGCACCCCTCGAAATAGCGTTCAATAATGGGGCAACGCATTCATTACACCGCTTCA	0	0	0	0	0	0	0	0	0	0	0	0	0	0	0	0	3	0	0	0	0	0	0	0	0	0	0	0	0	0	0	0	4	6	0	0	0	0	0	0	0	0	0	0	0	0	0	0
Tip60Chromo_R4C4-34	ATTCGAGTTGTAGCTCCCTGACTGCCTAGATTAAACGCCGATTATGGTTGAGCTCCTCGAAACCCCGAACAGCTTTCACTGC	0	0	61	4	0	0	0	2	2	0	0	0	11	0	2	0	3	0	0	15	0	0	0	6	6	6	10	0	2	0	4	1457	4723	4815	0	0	0	0	0	0	0	0	0	3	0	0	0	0
Tip60Chromo_R4C4-39	ATTACGGATGAGATGTTGTAGCTCCCAAGGCGCCACTGAAATACGCAAGGTCGAGCTCCATCACGTCCGTGCCATTCACTGC	0	0	51	4	0	0	0	4	0	0	0	0	12	0	0	0	3	0	0	17	0	4	6	0	6	6	21	0	0	0	4	1481	4190	4224	0	0	0	0	0	0	0	0	0	4	0	0	0	0
Tip60Chromo_R4C4-43	ATTCTGCGACAGCATGATGAACGCAGCGCAGGTTGCAGCTCCCAGAGACCGGTTGAGCTCCCTGCGGGGACCATTCACTGCA	0	0	41	0	0	0	0	0	0	0	0	0	7	0	0	3	3	0	0	7	0	0	0	0	0	0	18	0	0	0	0	1220	3746	3900	0	0	0	0	0	0	0	0	0	3	0	0	0	0
Tip60Chromo_R4C4-44	ATTCTCACCCAGAACCCTCAACGCAGAGCCTGGGATAAAACGAGGGGAGTGGACCTCCAAACCTCTCAGGTTTGTACTTCAC	0	0	44	3	0	0	2	0	0	0	0	0	3	0	0	0	3	0	4	9	0	0	0	5	3	5	12	0	0	0	0	1020	2839	3915	0	0	0	0	0	2	0	0	0	0	0	0	0	0
Tip60Chromo_R4C4-45	ATTCCACGTGCGTTGCAGCTCCGGACGCCGTTGAGCTCCGCACGAATCAGCAATTACCTAGGCGACGAATGGTTTCACTGCA	0	0	35	0	0	0	0	0	2	0	0	0	8	0	0	0	3	0	0	8	0	0	3	0	0	0	12	0	0	0	0	947	3364	3850	0	0	0	0	0	0	0	0	0	0	0	0	0	0
Tip60Chromo_R4C4-54	ATTCCACAATGCCAATCGTCGAGCAGGTAATACCGTTACTGATAGCCACATGAGATAGAGTGGCCCTGCCGACTTCACTGCA	0	0	40	0	5	0	2	0	0	0	0	0	4	0	0	0	3	0	0	13	0	0	2	0	0	0	20	0	0	0	0	1042	3288	3471	0	0	0	0	0	0	0	3	0	3	0	0	0	0
Tip60Chromo_R4C4-60	ATTCCTCCCCGTAGACAAGCTCGTTGGAACACACCAGTCGCAGCTCGCCACACGGCTCGAGCTCCTGGAACGGTTTTCACTG	0	2	28	0	4	3	0	0	0	0	0	0	0	0	0	0	3	0	0	7	0	0	6	0	4	4	12	0	0	0	0	737	2890	3135	0	0	0	0	0	0	0	0	0	0	0	0	0	0
Tip60Chromo_R4C4-7174	ATTCCAACGCGGAAGACCGGCAGGCCTAAGGACTACGCAGCGAGTCACCGCGTTGAGGTCAGCGAACGAGATGTTCACTGCA	0	0	0	0	0	0	0	0	0	0	0	0	0	0	0	0	3	0	0	0	0	0	0	0	0	0	0	0	0	0	0	14	37	45	0	0	0	0	0	0	0	0	0	0	0	0	0	0
Tip60Chromo_R4C4-78	ATTCACATAGGTTGCAGCTCCCATGGTTACCCAACTTTCCGGAACCAAGGTTGAGCTCCCTATTCGCCCACCAAATTCACTG	0	0	30	0	0	0	0	0	4	0	0	0	6	0	0	0	3	0	0	8	0	3	0	0	4	7	13	0	0	0	0	791	2129	2340	0	0	0	0	0	0	0	0	0	7	0	0	0	0
Tip60Chromo_R4C4-90	ATTCCAAGACTGCAAGCAGTGCCCACATAGAGAGAGACGAAACTAGAGCTATCACATACTACCGCAAATCTCTATTCACTGC	0	0	26	0	3	0	0	2	0	0	0	0	6	0	0	0	3	0	0	3	0	0	0	0	2	0	6	0	0	0	0	568	1637	1942	0	0	0	0	0	2	0	0	0	2	0	0	0	0
UtxJmjc_R3C3-7485	TTCCCAACTCCTTCACAGCGAACACCTCCAGCTCTTATTTACTATATCAATCCGTAAACGGTTGAACGAGCTATTCACTGCA	0	0	0	0	0	0	0	0	0	0	0	0	0	0	0	4	3	0	0	0	0	0	0	0	0	0	0	0	0	0	0	0	0	0	0	0	0	0	0	0	0	0	0	0	0	0	0	0
UtxJmjc_R4C4-10009	ATTCAGCCAACCGTCACTGCCATCCGAATGCGCAGCCCTAACTAGCAAGGGGCACATAACAGGGCTCAGCGCCCTTCACTGC	0	0	0	0	0	0	0	0	0	0	0	0	0	0	0	0	3	0	0	0	0	0	0	0	0	0	0	0	0	0	0	0	0	0	0	0	0	0	0	0	0	0	0	0	0	0	0	0
UtxJmjc_R4C4-1000	ATTCACACTTCCACGCCCCCAGTGAACGATGTACCGCGCCGTGCCACTTCACTGAACGCCCCGCGGGAAGACTATTCACTGC	0	0	0	0	0	0	0	0	0	0	0	0	0	0	0	0	3	0	0	0	0	0	0	0	0	0	0	0	0	0	0	0	0	0	0	0	0	0	0	0	0	0	0	0	0	0	0	0
UtxJmjc_R4C4-1001	ATTCGATCCACACGAAAAGTACCACTACGTAATAACACACCAACCAATACAACGCGAGCGGTTACCATAACAGATTCACTGC	0	0	0	0	0	0	0	0	0	0	0	0	0	0	0	0	3	0	0	0	0	0	0	0	0	0	0	0	0	0	0	0	0	0	0	0	0	0	0	0	0	0	0	0	0	0	0	0
UtxJmjc_R4C4-1004	ATTCAAATCACACTCGCCATAGCGATTACCAACCCGATTCAGAAACGAGAAAACATGATTCACTTCCTGAGCGTTCACTGCA	0	0	0	0	0	0	0	0	0	0	0	0	0	0	0	0	3	0	0	0	0	0	0	0	0	0	0	0	0	0	0	0	0	0	0	0	0	0	0	0	0	0	0	0	0	0	0	0
UtxJmjc_R4C4-1005	ATTCCCCAGACCGCTAAGAACCTAAGCAGAAGGTTGAACTACGTCTCAAAATGGGTTAGAAGTTTGCCGCTTCACTGCAGAC	0	0	0	0	0	0	0	0	0	0	0	0	0	0	0	0	3	0	0	0	0	0	0	0	0	0	0	0	0	0	0	0	0	0	0	0	0	0	0	0	0	0	0	0	0	0	0	0
UtxJmjc_R4C4-1006	ATTCACACGTCGAACCCGATGCGCCACTGTTACGGCACAAACGAAACCCCAATAAGACAGACCACGCCTTCA	0	0	0	0	0	0	0	0	0	0	0	0	0	0	0	0	3	0	0	0	0	0	0	0	0	0	0	0	0	0	0	0	0	0	0	0	0	0	0	0	0	0	0	0	0	0	0	0
UtxJmjc_R4C4-1007	ATTCGCTCCGGATCGGAAAACGAACGGATCACCAGAGACATCACTAACAGATTGCCCGTCACCTATGTGCTCGCATTCACTG	0	0	0	0	0	0	0	0	0	0	0	0	0	0	0	0	3	0	0	0	0	0	0	0	0	0	0	0	0	0	0	0	0	0	0	0	0	0	0	0	0	0	0	0	0	0	0	0
UtxJmjc_R4C4-1009	TTCCTCTTCCCAATCCAGCAGCGAACTAAGAACTGCAGGCTTATATCGCAAAACGTCGACCTAACAGTAGCGTTTCACTGCA	0	0	0	0	0	0	0	0	0	0	0	0	0	0	0	0	3	0	0	0	0	0	0	0	0	0	0	0	0	0	0	0	0	0	0	0	0	0	0	0	0	0	0	0	0	0	0	0
UtxJmjc_R4C4-1010	ATTCCGCATTCTAGTATCACCGCTCACAGCCTAGGAGCGGAGAGCTCGGCGAGATCGTCTTACCACGCTGGCTATTCACTGC	0	0	0	0	0	0	0	0	0	0	0	0	0	0	0	0	3	0	0	0	0	0	0	0	0	0	0	0	0	0	0	0	0	0	0	0	0	0	0	0	0	0	0	0	0	0	0	0
UtxJmjc_R4C4-1015	ATTCGCAGCACTTCTGGATGCGCAGACCATATTACGAGATGCTTACATACGGCGTAAGCATCGAGTCCTGCGGGTTCACTGC	0	0	0	0	0	0	0	0	0	0	0	0	0	0	0	0	3	0	0	0	0	0	0	0	0	0	0	0	0	0	0	0	0	0	0	0	0	0	0	0	0	0	0	0	0	0	0	0
UtxJmjc_R4C4-1017	ATTCGGCCCCCCTGTCAGAGATAAGAACAGACCTGATAATAATGACAGTAGTTCAGAAGGGGCCGTTAGTCTCACCTTCACT	0	0	0	0	0	0	0	0	0	0	0	0	0	0	0	0	3	0	0	0	0	0	0	0	0	0	0	0	0	0	0	0	0	0	0	0	0	0	0	0	0	0	0	0	0	0	0	0
UtxJmjc_R4C4-10182	ATTCCATCCGATCGTCCTATGCAGAAGGCCATCCTTGGAAATTATTTTGAAAAACACTTCGCAAGCCACATGGTCTTCACTG	0	0	0	0	0	0	0	0	0	0	0	0	0	0	0	0	3	0	0	0	0	0	0	0	0	0	0	0	0	0	0	0	0	0	0	0	0	0	0	0	0	0	0	0	0	0	0	0
UtxJmjc_R4C4-1020	ATTCGGCTGTTAAATCGTAATAAGAGACGTAACTGACGATGCTTATTAAGCAACCGAGTTCTAACAGTCCTGCCTTCACTGC	0	0	0	0	0	0	0	0	0	0	0	0	0	0	0	0	3	0	0	0	0	0	0	0	0	0	0	0	0	0	0	0	0	0	0	0	0	0	0	0	0	0	0	0	0	0	0	0
UtxJmjc_R4C4-1021	ATTCGACTGCACTCTACGCGATGCTAGACTACAATCGTGCTACCAGTACACAACTTTTCCACCGTGTACACGGACTTCACTG	0	0	0	0	0	0	0	0	0	0	0	0	0	0	0	0	3	0	0	0	0	0	0	0	0	0	0	0	0	0	0	0	0	0	0	0	0	0	0	0	0	0	0	0	0	0	0	0
UtxJmjc_R4C4-10230	ATTCGCCCCGATTCACGGTTACCACAAGACCACAAGGCCACATCGAACGTGGCGAATCGAACAAATAGCACATGTTCACTGC	0	0	0	0	0	0	0	0	0	0	0	0	0	0	0	0	3	0	0	0	0	0	0	0	0	0	0	0	0	0	0	0	0	0	0	0	0	0	0	0	0	0	0	0	0	0	0	0
UtxJmjc_R4C4-1023	ATTCCACGCCATACAACGTGCCCAATGATCAGTTTATCCGAACACTAAGCAAACTTGTTCAACGGCACCAACCTCTTCACTG	0	0	0	0	0	0	0	0	0	0	0	0	0	0	0	0	3	0	0	0	0	0	0	0	0	0	0	0	0	0	0	0	0	0	0	0	0	0	0	0	0	0	0	0	0	0	0	0
UtxJmjc_R4C4-1024	ATTCTCATCAGCTGTAAACCCATACTATAAATTAGCCCAAGCTGTTACACTCATTGCACACCAAAATGATGCAAGTTCACTG	0	0	0	0	0	0	0	0	0	0	0	0	0	0	0	0	3	0	0	0	0	0	0	0	0	0	0	0	0	0	0	0	0	0	0	0	0	0	0	0	0	0	0	0	0	0	0	0
UtxJmjc_R4C4-1025	ATTCCGTCCACGCAAGCTCACATATTACCCTAACGTTTCACCATCCAGGAATAGTGTATCATGCGCGGCAAATTCACTGCAG	0	0	0	0	0	0	0	0	0	0	0	0	0	0	0	0	3	0	0	0	0	0	0	0	0	0	0	0	0	0	0	0	0	0	0	0	0	0	0	0	0	0	0	0	0	0	0	0
UtxJmjc_R4C4-1026	ATTCAAAACGAAACGAACCCACCTCACGGATGGCATTACCCGAGCCGGCTAGGAACCGAGATCCATTACCCCATTTCACTGC	0	0	0	0	0	0	0	0	0	0	0	0	0	0	0	0	3	0	0	0	0	0	0	0	0	0	0	0	0	0	0	0	0	0	0	0	0	0	0	0	0	0	0	0	0	0	0	0
UtxJmjc_R4C4-1027	ATTCCGCCCCAGGATACTAACAAGCTAACCGCCCGCAAGTTTCACAATTGTCCTCACGCGGACAGACTTCAGACTTTCACTG	0	0	0	0	0	0	0	0	0	0	0	0	0	0	0	0	3	0	0	0	0	0	0	0	0	0	0	0	0	0	0	0	0	0	0	0	0	0	0	0	0	0	0	0	0	0	0	0
UtxJmjc_R4C4-10320	ATTCCACCCTCACGTTCACTCCCCGAAAAAAAAGCAAGGATTGGGAAGTGAACGCCGGTGACCCCGTTAGGATTCACTGCAG	0	0	0	0	0	0	0	0	0	0	0	0	0	0	0	0	3	0	0	0	0	0	0	0	0	0	0	0	0	0	0	0	0	0	0	0	0	0	0	0	0	0	0	0	0	0	0	0
UtxJmjc_R4C4-1033	ATTCGCCTCTAGTAATGAGGCACGCTGAAAGGCTTCAGTCGCGTTATTTACATTGAGCGACTGTTGCAAACCCATTCACTGC	0	0	0	0	0	0	0	0	0	0	0	0	0	0	0	0	3	0	0	0	0	0	0	0	0	0	0	0	0	0	0	0	0	0	0	0	0	0	0	0	0	0	0	0	0	0	0	0
UtxJmjc_R4C4-1037	ATTCACCGTTTCCCTCCCTCTGTACAATGGACGAGAATAGAAACTCTAGCCACAAGTACCGGGCAATCTTCA	0	0	0	0	0	0	0	0	0	0	0	0	0	0	0	0	3	0	0	0	0	0	0	0	0	0	0	0	0	0	0	0	0	0	0	0	0	0	0	0	0	0	0	0	0	0	0	0
UtxJmjc_R4C4-1038	ATTCAAAAGTTAGGGGATCCAAGACCGGCTCACCTCGCCTTGCAGTCTTTGACAGTGAGATGCACCCACGTCGTTTCACTGC	0	0	0	0	0	0	0	0	0	0	0	0	0	0	0	0	3	0	0	0	0	0	0	0	0	0	0	0	0	0	0	0	0	0	0	0	0	0	0	0	0	0	0	0	0	0	0	0
UtxJmjc_R4C4-1040	ATTCGGAGTCCACACATTTCAGAATATTTGCCCGATAATACGATTCGCTAACCACCGAGTCCGAGGCACGAACATTCACTGC	0	0	0	0	0	0	0	0	0	0	0	0	0	0	0	0	3	0	0	0	0	0	0	0	0	0	0	0	0	0	0	0	0	0	0	0	0	0	0	0	0	0	0	0	0	0	0	0
UtxJmjc_R4C4-1041	ATTCCGTCGCTCACGTGGGCGACAAATTAGATGTCTAACATAGACGACTATCGCCCACACCTCTGCCGTTCA	0	0	0	0	0	0	0	0	0	0	0	0	0	0	0	0	3	0	0	0	0	0	0	0	0	0	0	0	0	0	0	0	0	0	0	0	0	0	0	0	0	0	0	0	0	0	0	0
UtxJmjc_R4C4-1042	ATTCCCGCCATAGCAACACGACTGCCACAAATCATCGCTCAGCAGGTCTCCGGATGATGTACAACCTTAAGCATTCACTGCA	0	0	0	0	0	0	0	0	0	0	0	0	0	0	0	0	3	0	0	0	0	0	0	0	0	0	0	0	0	0	0	0	0	0	0	0	0	0	0	0	0	0	0	0	0	0	0	0
UtxJmjc_R4C4-1045	ATTCCCACGTATCCACCATCCATTTCATATTCACATCCACGATATCTATGGCCACGCCGAAATACTCCCAACGCTTCACTGC	0	0	0	0	0	0	0	0	0	0	0	0	0	0	0	0	3	0	0	0	0	0	0	0	0	0	0	0	0	0	0	0	0	0	0	0	0	0	0	0	0	0	0	0	0	0	0	0
UtxJmjc_R4C4-10473	ATTCCCCCAAACCGTTCACAGTCAACGCAGAAGCATTTCACACACACCGAACGGTCCACAAATAGACCGACCCGTTCACTGC	0	0	0	0	0	0	0	0	0	0	0	0	0	0	0	0	3	0	0	0	0	0	0	0	0	0	0	0	0	0	0	0	0	0	0	0	0	0	0	0	0	0	0	0	0	0	0	0
UtxJmjc_R4C4-10478	ATTCCCCCCCACTGTCACGCAAACTCTGGACCATAGCCTAACGGAAACTCCGTTCAAGCATGCAAAGACATTTTCACTGCAG	0	0	0	0	0	0	0	0	0	0	0	0	0	0	0	0	3	0	0	0	0	0	0	0	0	0	0	0	0	0	0	0	0	0	0	0	0	0	0	0	0	0	0	0	0	0	0	0
UtxJmjc_R4C4-1048	ATTCAAATACTGGATTCACACCACCCGGTCTCACCCCGCTTCAACCAGACCAAAAGTTATTCCTTTAAGAATGGTTCACTGC	0	0	0	0	0	0	0	0	0	0	0	0	2	0	0	0	3	0	0	0	0	0	0	0	0	0	0	0	0	0	0	0	0	0	0	0	0	0	0	0	0	0	0	0	0	0	0	0
UtxJmjc_R4C4-1049	ATTCCGCCCAAACACGGAATACCAAGCCCAGGGCATCCTAATAAAACATATACATCCATAATGCCAGATGATAGCTTCACTG	0	0	0	0	0	0	0	0	0	0	0	0	0	0	0	0	3	0	0	0	0	0	0	0	0	0	0	0	0	0	0	0	0	0	0	0	0	0	0	0	0	0	0	0	0	0	0	0
UtxJmjc_R4C4-1050	ATTCCCACGCAGAGAGTGTCACCAAGAGCCATGATCCTTCCATCGCCAGGAAGGACGTTGGATGACCAACCATTCACTGCAG	0	0	0	0	0	0	0	0	0	0	0	0	0	0	0	0	3	0	0	0	0	0	0	0	0	0	0	0	0	0	0	0	0	0	0	0	0	0	0	0	0	0	0	0	0	0	0	0
UtxJmjc_R4C4-1053	ATTCGCCTCGTCGGCGAACAAATGCGCGAAAGTGCACCGTGAGTGGCGTGACGTAATGCGAACCCTGTAACGTATTCACTGC	0	0	0	0	0	0	0	0	0	0	0	0	0	0	0	0	3	0	0	0	0	0	0	0	0	0	0	0	0	0	0	0	0	0	0	0	0	0	0	0	0	0	0	0	0	0	0	0
UtxJmjc_R4C4-1055	ATTCTGCGTACGCACTGCCGATAATAGAGGATGCTCTATGAGTCATCCGCTTACTCTCGGCAACAAAGACGCATCTTCACTG	0	0	0	0	0	0	0	0	0	0	0	0	0	0	0	0	3	0	0	0	0	0	0	0	0	0	0	0	0	0	0	0	0	0	0	0	0	0	0	0	0	0	0	0	0	0	0	0
UtxJmjc_R4C4-10562	ATTCATGTCCGCTTCAGCAAGATTGAGTAGACTCACCAGATGTTCTTCACTCAATTCTATCGGGTAGCAAAGACTTCACTGC	0	0	0	0	0	0	0	0	0	0	0	0	0	0	0	0	3	0	0	0	0	0	0	0	0	0	0	0	0	0	0	0	0	0	0	0	0	0	0	0	0	0	0	0	0	0	0	0
UtxJmjc_R4C4-10614	ATTCGACGTTCGACCTGCTTGGAACAACCGACAGCACTCCCAAAAAGGAAACACGTTCAAACCAAAGCATCGGGTTCACTGC	0	0	0	0	0	0	0	0	0	0	0	0	0	0	0	0	3	0	0	0	0	0	0	0	0	0	0	0	0	0	0	0	0	0	0	0	0	0	0	0	0	0	0	0	0	0	0	0
UtxJmjc_R4C4-1061	ATTCCGCCGTTGCACCCCATGAAATATTGAACCTAGGCCGAGGACAAATTAAGTAGACAGCACGTGGACACCATTCACTGCA	0	0	0	0	0	0	0	0	0	0	0	0	0	0	0	0	3	0	0	0	0	0	0	0	0	0	0	0	0	0	0	0	0	0	0	0	0	0	0	0	0	0	0	0	0	0	0	0
UtxJmjc_R4C4-10628	ATTCGTCGACGCACACATAAGAAGTGTGTTCAAGACGTCATCCATTGATCAAAACAATTTAGACCAAAATTGTTCACTGCAG	0	0	0	0	0	0	0	0	0	0	0	0	0	0	0	0	3	0	0	0	0	0	0	0	0	0	0	0	0	0	0	0	0	0	0	0	0	0	0	0	0	0	0	0	0	0	0	0
UtxJmjc_R4C4-1064	ATTCTGACATACCTGAAGCGGAGACCAACTCAGACTTAAGATACATGAAATGAACTCCCGTCATCCATCTTTCGTTCACTGC	0	0	0	0	0	0	0	0	0	0	0	0	0	0	0	0	3	0	0	0	0	0	0	0	0	0	0	0	0	0	0	0	0	0	0	0	0	0	0	0	0	0	0	0	0	0	0	0
UtxJmjc_R4C4-1065	ATTCAGGAAGAATCCGGATGCTTCAGAACCACCGACCTTACAGGTCACCAACTCTCTCGCGACGAACTCATTGGTTCACTGC	0	0	0	0	0	0	0	0	0	0	0	0	0	0	0	0	3	0	0	0	0	0	0	0	0	0	0	0	0	0	0	0	0	0	0	0	0	0	0	0	0	0	0	0	0	0	0	0
UtxJmjc_R4C4-1066	ATTCCAACCGTACCCCCTATATCCTCAAACACTTGACAGCTAATGGCCATACGGCTGGCTACCAAGAACCCTTCACTGCAGA	0	0	0	0	0	0	0	0	0	0	0	0	0	0	0	0	3	0	0	0	0	0	0	0	0	0	0	0	0	0	0	0	0	0	0	0	0	0	0	0	0	0	0	0	0	0	0	0
UtxJmjc_R4C4-1068	ATTCCCCCGCAAGCAGTCTAGAATTATAAGCAAAGATCTAGACACAAGATATGCACAACAAGTTAGACGCCACTTCACTGCA	0	0	0	0	0	0	0	0	0	0	0	0	0	0	0	0	3	0	0	0	0	0	0	0	0	0	0	0	0	0	0	0	0	0	0	0	0	0	0	0	0	0	0	0	0	0	0	0
UtxJmjc_R4C4-1069	ATTCGCCCGGGCACAATGGAAAAAGTTACTACCGCTCGAAGATAGCCATTTAGCCCGTTTAATATGCGTCCGATTTCACTGC	0	0	0	0	0	0	0	0	0	0	0	0	0	0	0	0	3	0	0	0	0	0	0	0	0	0	0	0	0	0	0	0	0	0	0	0	0	0	0	0	0	0	0	0	0	0	0	0
UtxJmjc_R4C4-1070	ATTCCTGACTAGCCCCTATCATATCCATTGCTGCACCAACTAAGCACAGCGGCCGGCAAGCAGGAACGAATCGCTTCACTGC	0	0	0	0	0	0	0	0	0	0	0	0	0	0	0	0	3	0	0	0	0	0	0	0	0	0	0	0	0	0	0	0	0	0	0	0	0	0	0	0	0	0	0	0	0	0	0	0
UtxJmjc_R4C4-10716	ATTCAACAAGTACCATTCACTAGAACAACCTCCAGGAAGTTCAGACTACATACATAACTAGGTACAGCGCACTGTTCACTGC	0	0	0	0	0	0	0	0	0	0	0	0	0	0	0	0	3	0	0	0	0	0	0	0	0	0	0	0	0	0	0	0	0	0	0	0	0	0	0	0	0	0	0	0	0	0	0	0
UtxJmjc_R4C4-1073	ATTCCGCAAAGGCACAGCTCGCGCCCCTCAGCACAATGCCCCTAGGAAACACAACAAACACTTGGCGTGGCTCCTTCACTGC	0	0	0	0	0	0	0	0	0	0	0	0	0	0	0	0	3	0	0	0	0	0	0	0	0	0	0	0	0	0	0	0	0	0	0	0	0	0	0	0	0	0	0	0	0	0	0	0
UtxJmjc_R4C4-1074	ATTCGAACTAACCGCCTCAGAATTATCGGCTACATCCACCACGCCAGTGGGACCACCGATAGAGCCCGTTTTCACTGCAGAC	0	0	0	0	0	0	0	0	0	0	0	0	0	0	0	0	3	0	0	0	0	0	0	0	0	0	0	0	0	0	0	0	0	0	0	0	0	0	0	0	0	0	0	0	0	0	0	0
UtxJmjc_R4C4-1075	ATTCTGCCGACGGATCCCCCACAACGCTTGAACACACCAACACTAGACAACTACAATACATGCTAATATGTTCACTGCAGAC	0	0	0	0	0	0	0	0	0	0	0	0	0	0	0	0	3	0	0	0	0	0	0	0	0	0	0	0	0	0	0	0	0	0	0	0	0	0	0	0	0	0	0	0	0	0	0	0
UtxJmjc_R4C4-10798	ATTCAATAACAAACCACCGCGGACTCTCGACATCACTCAAGAGACCGTTACAGGGATCCACGAAATTCGCAAGTTCACTGCA	0	0	0	0	0	0	0	0	0	0	0	0	0	0	0	0	3	0	0	0	0	0	0	0	0	0	0	0	0	0	0	0	0	0	0	0	0	0	0	0	0	0	0	0	0	0	0	0
UtxJmjc_R4C4-1079	ATTCCGGCTGAGTACACCACCACTAGCAGGACAGCTCAGAAAGATCTCGACATAAATAGGCACACGCGCCTTCACTGCAGAC	0	0	0	0	0	0	0	0	0	0	0	0	0	0	0	0	3	0	0	0	0	0	0	0	0	0	0	0	0	0	0	0	0	0	0	0	0	0	0	0	0	0	0	0	0	0	0	0
UtxJmjc_R4C4-1080	ATTCCCCGCACACACTGCCTTAGCAAGCGCAGTGCCAGTTATCCCCCTGGACAATTCTCGCAACACCACTTCCGTTCACTGC	0	0	0	0	0	0	0	0	0	0	0	0	0	0	0	0	3	0	0	0	0	0	0	0	0	0	0	0	0	0	0	0	0	0	0	0	0	0	0	0	0	0	0	0	0	0	0	0
UtxJmjc_R4C4-1082	ATTCCTCGGTAGACAAAAGAACTCCTAGCGAGACTTAGCCCGAGCGGACACCAGTGAAAACCGACGCGTTACGGTTCACTGC	0	0	0	0	0	0	0	0	0	0	0	0	0	0	0	0	3	0	0	0	0	0	0	0	0	0	0	0	0	0	0	0	0	0	0	0	0	0	0	0	0	0	0	0	0	0	0	0
UtxJmjc_R4C4-1083	GTTCCTGACCCCACCAGCCGGCTCGATACTGTCCCACCCTCACCGCAGGTTGGGAACCACGAGCATCTCCGGCCTTCACTGC	0	0	0	0	0	0	0	0	0	0	0	0	0	0	0	0	3	0	0	0	0	0	0	0	0	0	0	0	0	0	0	0	0	0	0	0	0	0	0	0	0	0	0	0	0	0	0	0
UtxJmjc_R4C4-1084	ATTCATAATAACACACAACCCTTCGTAGTCTGAGACACACGTACAAGATACAGGCAAAACTCGGATACCTGTTCACTGCAGA	0	0	0	0	0	0	0	0	0	0	0	0	0	0	0	0	3	0	0	0	0	0	0	0	0	0	0	0	0	0	0	0	0	0	0	0	0	0	0	0	0	0	0	0	0	0	0	0
UtxJmjc_R4C4-10865	ATTCCATACTTTAGCAAAACGCAAATGAGAAGCGAGGAAGTAGCTTAGAAAGTTAGGGGTGAATGCCCACAGTGTTCACTGC	0	0	0	0	0	0	0	0	0	0	0	0	0	0	0	0	3	0	0	0	0	0	0	0	0	0	0	0	0	0	0	0	0	0	0	0	0	0	0	0	0	0	0	0	0	0	0	0
UtxJmjc_R4C4-1086	ATTCTCCTGACACACACAGTGCCATCTGTGTGCAAGACAGGAGATCTTTGGAACCCCCAACACTAAACAAGCAATTCACTGC	0	0	0	0	0	0	0	0	0	0	0	0	0	0	0	0	3	0	0	0	0	0	0	0	0	0	0	0	0	0	0	0	0	0	0	0	0	0	0	0	0	0	0	0	0	0	0	0
UtxJmjc_R4C4-1087	ATTCACTGCATCAAGCAAGTTAACTCGATACAATCCGTGGATCCAAAGAATATAGCGGCGCACTATGAGAACCGTTCACTGC	0	0	0	0	0	0	0	0	0	0	0	0	0	0	0	0	3	0	0	0	0	0	0	0	0	0	0	0	0	0	0	0	0	0	0	0	0	0	0	0	0	0	0	0	0	0	0	0
UtxJmjc_R4C4-1088	ATTCCCTGACACTACCCGAAACATTAGCAAGCACCGAGTACGCAAAAAGTTCACCGCTCACTAAGAACAGACAGTTCACTGC	0	0	0	0	0	0	0	0	0	0	0	0	0	0	0	0	3	0	0	0	0	0	0	0	0	0	0	0	0	0	0	0	0	0	0	0	0	0	0	0	0	0	0	0	0	0	0	0
UtxJmjc_R4C4-1089	ATTCATCACATAAGAGAGCTCCTCAGACGCTCCCTGACACAATTACACCCACCACGATACAGCTGACGTATAAGTTCACTGC	0	0	0	0	0	0	0	0	0	0	0	0	0	0	0	0	3	0	0	0	0	0	0	0	0	0	0	0	0	0	0	0	0	0	0	0	0	0	0	0	0	0	0	0	0	0	0	0
UtxJmjc_R4C4-10911	ATTCCAATAAGCGAATCGGCTCCCATCCTTGCAGCTATAGGGCATAGATTGCACACCCCGCCGCCTATTATAGCTTCACTGC	0	0	0	0	0	0	0	0	0	0	0	0	0	0	0	0	3	0	0	0	0	0	0	0	0	0	0	0	0	0	0	0	0	0	0	0	0	0	0	0	0	0	0	0	0	0	0	0
UtxJmjc_R4C4-1091	ATTCCCAACAACACTTCGGGATGATGGCCGACCTATTGCCATATAGCGCCAAATTCCACTAACCTCCGAAAGATTTCACTGC	0	0	0	0	0	0	0	0	0	0	0	0	0	0	0	0	3	0	0	0	0	0	0	0	0	0	0	0	0	0	0	0	0	0	0	0	0	0	0	0	0	0	0	0	0	0	0	0
UtxJmjc_R4C4-1092	ATTCCGATCACTTACCAATCCACACTCCTGAACACACAAGATTGACATCGAATCTTTAACCTGCCATTTCA	0	0	0	0	0	0	0	0	0	0	0	0	0	0	0	0	3	0	0	0	0	0	0	0	0	0	0	0	0	0	0	0	0	0	0	0	0	0	0	0	0	0	0	0	0	0	0	0
UtxJmjc_R4C4-1093	ATTCCAGATCATGGAACAGATACGTCTCCAAATAGTGCCCACCGCGTACTAAAAATGACTAACCAATGTGGACATTCACTGC	0	0	0	0	0	0	0	0	0	0	0	0	0	0	0	0	3	0	0	0	0	0	0	0	0	0	0	0	0	0	0	0	0	0	0	0	0	0	0	0	0	0	0	0	0	0	0	0
UtxJmjc_R4C4-10970	ATTCTCCCCACAGATGGACCGATCGCGCCTGGACATTTTACTTGGCGCAGTCCAAACTATCTGAAGTCTAGCTTCACTGCAG	0	0	0	0	0	0	0	0	0	0	0	0	0	0	0	0	3	0	0	0	0	0	0	0	0	0	0	0	0	0	0	0	0	0	0	0	0	0	0	0	0	0	0	0	0	0	0	0
UtxJmjc_R4C4-1098	AGTCTACATCCTATAAGACTCAAATAACCAACGATCTGCACACAGTAGCCCACAGACGGCTACCCGCAAGCCTATTCACTGC	0	0	0	0	0	0	0	0	0	0	0	0	0	0	0	0	3	0	0	0	0	0	0	0	0	0	0	0	0	0	0	0	0	0	0	0	0	0	0	0	0	0	0	0	0	0	0	0
UtxJmjc_R4C4-1099	ATTCACAAACAATAAAGACAGCACGACAATCAAACTGCAGACACTGCCGAAACCCGTCGGCTCGCCCAGCCCTCTTCACTGC	0	0	0	0	0	0	0	0	0	0	0	0	0	0	0	0	3	0	0	0	0	0	0	0	0	0	0	0	0	0	0	0	0	0	0	0	0	0	0	0	0	0	0	0	0	0	0	0
UtxJmjc_R4C4-1100	ATTCCAGGCCGAGCAAAACAATCTACTGCAAGATTAGCAATGTCAGTCTATCAAAATCGGCCAGACTACACCCGTTCACTGC	0	0	0	0	0	0	0	0	0	0	0	0	0	0	0	0	3	0	0	0	0	0	0	0	0	0	0	0	0	0	0	0	0	0	0	0	0	0	0	0	0	0	0	0	0	0	0	0
UtxJmjc_R4C4-1101	ATTCTCCACCAAAAGCTGCAGATATCCGCAAACACCATGACACATTTGTTCAGGCCAAAGTTGCGGCTAGCCAGTTCACTGC	0	0	0	0	0	0	0	0	0	0	0	0	0	0	0	0	3	0	0	0	0	0	0	0	0	0	0	0	0	0	0	0	0	0	0	0	0	0	0	0	0	0	0	0	0	0	0	0
UtxJmjc_R4C4-1103	ATTCATTGTCACGACACTTAAACTACCACCCCTTTATCACAAAGGCCGACCTACGTTATTCCCCATATACTCGCTTCACTGC	0	0	0	0	0	0	0	0	0	0	0	0	0	0	0	0	3	0	0	0	0	0	0	0	0	0	0	0	0	0	0	0	0	0	0	0	0	0	0	0	0	0	0	0	0	0	0	0
UtxJmjc_R4C4-1104	ATTCTCTACCCCACCATCCATCTAACTATTCATCTAGTTAGCAACGGTAAGAGGGCAGGGGCAACGTAGCCCCCTTCACTGC	0	0	0	0	0	0	0	0	0	0	0	0	0	0	0	0	3	0	0	0	0	0	0	0	0	0	0	0	0	0	0	0	0	0	0	0	0	0	0	0	0	0	0	0	0	0	0	0
UtxJmjc_R4C4-1107	ATTCGCTGCTACTCTGACGTTCAAACTCCTACACAGTCAGCGGGCTCCTTTCCGCACAATCCCTCACCCCACTATTCACTGC	0	0	0	0	0	0	0	0	0	0	0	0	0	0	0	0	3	0	0	0	0	0	0	0	0	0	0	0	0	0	0	0	0	0	0	0	0	0	0	0	0	0	0	0	0	0	0	0
UtxJmjc_R4C4-11105	ATTCGATTAGCTACACCATTAGCCAACAATCCTAGAAGATTGTAACTTTAGACACAGCTAATCGACATTCCAGAAAGTTCAC	0	0	0	0	0	0	0	0	0	0	0	0	0	0	0	0	3	0	0	0	0	0	0	0	0	0	0	0	0	0	0	0	0	0	0	0	0	0	0	0	0	0	0	0	0	0	0	0
UtxJmjc_R4C4-1110	ATTCCCACGAAAAGACACCCCGGACGACCAGCCACCCACGTCCATGTAATATGTCGGTAAGCGACTGACATAGGTTCACTGC	0	0	0	0	0	0	0	0	0	0	0	0	0	0	0	0	3	0	0	0	0	0	0	0	0	0	0	0	0	0	0	0	0	0	0	0	0	0	0	0	0	0	0	0	0	0	0	0
UtxJmjc_R4C4-11113	ATTCCACATCTGCGCCTCCACCACACAGGAGGGTGAGGCGACATGTGTAACGCGAATGCAAGGTCTTTCCATCATTCACTGC	0	0	0	0	0	0	0	0	0	0	0	0	0	0	0	0	3	0	0	0	0	0	0	0	0	0	0	0	0	0	0	0	0	0	0	0	0	0	0	0	0	0	0	0	0	0	0	0
UtxJmjc_R4C4-1111	ATTCAATCACCCAGCTTTATCCACGACTGTCTACTATACCTTAGCGACCTAAGCCTTGCCCCTCCCTAGAAGCATTCACTGC	0	0	0	0	0	0	0	0	0	0	0	0	0	0	0	0	3	0	0	0	0	0	0	0	0	0	0	0	0	0	0	0	0	0	0	0	0	0	0	0	0	0	0	0	0	0	0	0
UtxJmjc_R4C4-1113	ATTCATTCCGGCGGGAACCTGCCATACAGAATTGTCCCCATACAGAATCGGAGCTGCAGCTTCCACCGTCAATTCACTGCAG	0	0	0	0	0	0	0	0	0	0	0	0	0	0	0	0	3	0	0	0	0	0	0	0	0	0	0	0	0	0	0	0	0	0	0	0	0	0	0	0	0	0	0	0	0	0	0	0
UtxJmjc_R4C4-1114	ATTCCACAACATGCCGACAGGAAGCCGACCCTGGCCAATCGCCACTGGATACCAATCTGATTCCTACGTGCATCTTCACTGC	0	0	0	0	0	0	0	0	0	0	0	0	0	0	0	0	3	0	0	0	0	0	0	0	0	0	0	0	0	0	0	0	0	0	0	0	0	0	0	0	0	0	0	0	0	0	0	0
UtxJmjc_R4C4-1116	ATTCCGACTCACATACCATTGTCGCTTTAGTCAATGGGGTAACTTGACGATCGAGTTACACCCCCAGCCACTTTTCACTGCA	0	0	0	0	0	0	0	0	0	0	0	0	0	0	0	0	3	0	0	0	0	0	0	0	0	0	0	0	0	0	0	0	0	0	0	0	0	0	0	0	0	0	0	0	0	0	0	0
UtxJmjc_R4C4-1117	ATTCATTCACGCGGGCACACAACACAAAGCGGCTCCCCGTATGTTATCCCCATTAGACTGCAAGCTCCAACTACGGTTCACT	0	0	0	0	0	0	0	0	0	0	0	0	0	0	0	0	3	0	0	0	0	0	0	0	0	0	0	0	0	0	0	0	0	0	0	0	0	0	0	0	0	0	0	0	0	0	0	0
UtxJmjc_R4C4-11184	ATTACACGCCAGTTCAGCAGCCTGAATGGACGACACAAACCACGCCGCCACCACTGGCCAACACACTCGATCTCTTCACTGC	0	0	0	0	0	0	0	0	0	0	0	0	0	0	0	0	3	0	0	0	0	0	0	0	0	0	0	0	0	0	0	0	0	0	0	0	0	0	0	0	0	0	0	0	0	0	0	0
UtxJmjc_R4C4-1118	ATTCCCCCTATACCTAATTCCTAGCCGGCAAGACGAAATAAAACTAAGTGCCATAGGAGCACGCGTCCGGCGTTCACTGCAG	0	0	0	0	0	0	0	0	0	0	0	0	0	0	0	0	3	0	0	0	0	0	0	0	0	0	0	0	0	0	0	0	0	0	0	0	0	0	0	0	0	0	0	0	0	0	0	0
UtxJmjc_R4C4-11193	ATTCCCAATGACTGACCTACATTCAGATCTAACTACAAAATCACTAGAATACTGCACCCTCAGGGAAGCAGTCCTTCACTGC	0	0	0	0	0	0	0	0	0	0	0	0	0	0	0	0	3	0	0	0	0	0	0	0	0	0	0	0	0	0	0	0	0	0	0	0	0	0	0	0	0	0	0	0	0	0	0	0
UtxJmjc_R4C4-11207	ATTCCTAATAAATACCTGACCGCTCACAATCGCAGCATGCAGGCTACTGACACCCAGCTGGCCATGGCATTTCACTGCAGAC	0	0	0	0	0	0	0	0	0	0	0	0	0	0	0	0	3	0	0	0	0	0	0	0	0	0	0	0	0	0	0	0	0	0	0	0	0	0	0	0	0	0	0	0	0	0	0	0
UtxJmjc_R4C4-1121	ATTCTGCGAAAGCCTAGCGCAAAATACGCAGACCAAAGCCAAGCCTTGCTGAACATTGCGGCGCCATGGACGCGTTCACTGC	0	0	0	0	0	0	0	0	0	0	0	0	0	0	0	0	3	0	0	0	0	0	0	0	0	0	0	0	0	0	0	0	0	0	0	0	0	0	0	0	0	0	0	0	0	0	0	0
UtxJmjc_R4C4-1122	ATTCCACCCCCGCAGCGCATACGTTGGTAGACTGCATTCCCAATATGATCCATATCAGAGGACACGCCCTCCAGTTCACTGC	0	0	0	0	0	0	0	0	0	0	0	0	0	0	0	0	3	0	0	0	0	0	0	0	0	0	0	0	0	0	0	0	0	0	0	0	0	0	0	0	0	0	0	0	0	0	0	0
UtxJmjc_R4C4-1123	ATTCCGCGATCTAACCTCGGCCCTTCACCATATACCAGCTTCTACGAATTCATCCAATTCGCACACTGGAGGCTTTCACTGC	0	0	0	0	0	0	0	0	0	0	0	0	0	0	0	0	3	0	0	0	0	0	0	0	0	0	0	0	0	0	0	0	0	0	0	0	0	0	0	0	0	0	0	0	0	0	0	0
UtxJmjc_R4C4-1124	ATTCAACGCCCAAAGTTGCACCGCTTCAAAACAGAAGAAAACCTAAGCCAGTCGAAGAAACAAGGAAGGAATCCCTTCACTG	0	0	0	0	0	0	0	0	0	0	0	0	0	0	0	0	3	0	0	0	0	0	0	0	0	0	0	0	0	0	0	0	0	0	0	0	0	0	0	0	0	0	0	0	0	0	0	0
UtxJmjc_R4C4-11255	ATTCACGCCACGGCGCGCCGAGTAACTACTACTCACCATTCGCCTGATAGCGAATCAGATCGCCGCTGTTACCATTCACTGC	0	0	0	0	0	0	0	0	0	0	0	0	0	0	0	0	3	0	0	0	0	0	0	0	0	0	0	0	0	0	0	0	0	0	0	0	0	0	0	0	0	0	0	0	0	0	0	0
UtxJmjc_R4C4-1126	ATTCCAATCCCAGACACACATCAGCGCTCATCAATCATGCCTAACAAGAGCATCGCTACAAGAGTTGCCTACTCTTCACTGC	0	0	0	0	0	0	0	0	0	0	0	0	0	0	0	0	3	0	0	0	0	0	0	0	0	0	0	0	0	0	0	0	0	0	0	0	0	0	0	0	0	0	0	0	0	0	0	0
UtxJmjc_R4C4-1131	ATTCCCCCTGACCAGCGCCTGACGCCAATGGCGCACCAAGTAAGTATCGGTCCCATTCCGACTCTACGCCGCAATTCACTGC	0	0	0	0	0	0	0	0	0	0	0	0	0	0	0	0	3	0	0	0	0	0	0	0	0	0	0	0	0	0	0	0	0	0	0	0	0	0	0	0	0	0	0	0	0	0	0	0
UtxJmjc_R4C4-1132	ATTCACACAGCAGCAAGTACACCCGACAAAGATCCTTGTAACAACCACCCCCAAAGCCGCTCAAAGAATCAGCATTCACTGC	0	0	0	0	0	0	0	0	0	0	0	0	0	0	0	0	3	0	0	0	0	0	0	0	0	0	0	0	0	0	0	0	0	0	0	0	0	0	0	0	0	0	0	0	0	0	0	0
UtxJmjc_R4C4-1133	ATTCGGATGTGCAAAATTCCTGGCCTCGAATAACCACGAACATACTCGACCCACAAATATAAGACCGCACGAGTTCACTGCA	0	0	0	0	0	0	0	0	0	0	0	0	0	0	0	0	3	0	0	0	0	0	0	0	0	0	0	0	0	0	0	0	0	0	0	0	0	0	0	0	0	0	0	0	0	0	0	0
UtxJmjc_R4C4-1134	ATTCATGACCCTGCAACCTGCACCAATGGCACGCCAGAGCGGCAACCCGTTGCCACAGATAGCATGCCACTTCACTGCAGAC	0	0	0	0	0	0	0	0	0	0	0	0	0	0	0	0	3	0	0	0	0	0	0	0	0	0	0	0	0	0	0	0	0	0	0	0	0	0	0	0	0	0	0	0	0	0	0	0
UtxJmjc_R4C4-1136	ATTCCTGAACCCAGGCTGCCCCTCGTTAACAGCGACCAATAACCATTTCCCGGAAGTAGGCATATAACATGCCTTCACTGCA	0	0	0	0	0	0	0	0	0	0	0	0	0	0	0	0	3	0	0	0	0	0	0	0	0	0	0	0	0	0	0	0	0	0	0	0	0	0	0	0	0	0	0	0	0	0	0	0
UtxJmjc_R4C4-1137	ATTCCGAGCAACGCCTCCGAAACAGACCTCGTTGCTTATCTTTAAATCCGTGACGCCTATCGAAGTCCGAACGCTTCACTGC	0	0	0	0	0	0	0	0	0	0	0	0	0	0	0	0	3	0	0	0	0	0	0	0	0	0	0	0	0	0	0	0	0	0	0	0	0	0	0	0	0	0	0	0	0	0	0	0
UtxJmjc_R4C4-1140	ATTCCCTCTCATCAAGTAGGCCCGCCCAAGGTAGGCCCCCTATTGTGCTAAGTACCCAATGAAAGCACAAGCAGTTCACTGC	0	0	0	0	0	0	0	0	0	0	0	0	0	0	0	0	3	0	0	0	0	0	0	0	0	0	0	0	0	0	0	0	0	0	0	0	0	0	0	0	0	0	0	0	0	0	0	0
UtxJmjc_R4C4-1141	ATTCGCAAAGCATGCGAGCTCGTGATACACTCCCACGCCTCGAACGAGTCCCAAGGCCAACACTCAAATCAGCCTTCACTGC	0	0	0	0	0	0	0	0	0	0	0	0	0	0	0	0	3	0	0	0	0	0	0	0	0	0	0	0	0	0	0	0	0	0	0	0	0	0	0	0	0	0	0	0	0	0	0	0
UtxJmjc_R4C4-1142	ATTCACACTGACCCCTGACCTTTACTTAAAGTTCATCAGGCACTCAAACTCGAATGCCGTGTTACCTTCCACGATTCACTGC	0	0	0	0	0	0	0	0	0	0	0	0	0	0	0	0	3	0	0	0	0	0	0	0	0	0	0	0	0	0	0	0	0	0	0	0	0	0	0	0	0	0	0	0	0	0	0	0
UtxJmjc_R4C4-11435	ATTCTAGGCTCAACGTATGAAAGGCCTTAACGACATGCCCCCATTGTACCAAGACAACCCCATTACAGTTTGCATTCACTGC	0	0	0	0	0	0	0	0	0	0	0	0	0	0	0	0	3	0	0	0	0	0	0	0	0	0	0	0	0	0	0	0	0	0	0	0	0	0	0	0	0	0	0	0	0	0	0	0
UtxJmjc_R4C4-1143	ATTCCATCACTCACGAGAATCCGAACGCCTCTAATCCTAAATAAAACACTTGACAAGTTAGCGCAGTCCGTTCACTGCAGAC	0	0	0	0	0	0	0	0	0	0	0	0	0	0	0	0	3	0	0	0	0	0	0	0	0	0	0	0	0	0	0	0	0	0	0	0	0	0	0	0	0	0	0	0	0	0	0	0
UtxJmjc_R4C4-1144	ATTCAGGCTTCACCGCTACAACCCGCTCGATCAGTATGCAACCCTACGGAAACATCACGCCCACCGATTCA	0	0	0	0	0	0	0	0	0	0	0	0	0	0	0	0	3	0	0	0	0	0	0	0	0	0	0	0	0	0	0	0	0	0	0	0	0	0	0	0	0	0	0	0	0	0	0	0
UtxJmjc_R4C4-11451	ATTCCCAACCAACTAATTGATTCGCACAAGCGAGCCAGCACCAACAAAGCGGCTCCTTACGACTCTACCCACGGTTCACTGC	0	0	0	0	0	0	0	0	0	0	0	0	0	0	0	0	3	0	0	0	0	0	0	0	0	0	0	0	0	0	0	0	0	0	0	0	0	0	0	0	0	0	0	0	0	0	0	0
UtxJmjc_R4C4-11476	ATTCACGCCAACGTCAATCAGATGCAATACCCGACCTACATGCGGAGACTCCACTCAGCTACAGGCCATCGATTCACTGCAG	0	0	0	0	0	0	0	0	0	0	0	0	0	0	0	0	3	0	0	0	0	0	0	0	0	0	0	0	0	0	0	0	0	0	0	0	0	0	0	0	0	0	0	0	0	0	0	0
UtxJmjc_R4C4-1147	ATTCAACGTTCGCTTGTAATTCCACCCACTTATGAGTCCGACGGCAATAACGGAGCCTCATCTTTTCGAAGTCCTTCACTGC	0	0	0	0	0	0	0	0	0	0	0	0	0	0	0	0	3	0	0	0	0	0	0	0	0	0	0	0	0	0	0	0	0	0	0	0	0	0	0	0	0	0	0	0	0	0	0	0
UtxJmjc_R4C4-1149	ATTGAGTCAACCTAAGGTCGTAAATGCCAGTAGCTAGGCCACCATGAGAGCATCGGATTACTAGCTAACACATTTTCACTGC	0	0	0	0	0	0	0	0	0	0	0	0	0	0	0	0	3	0	0	0	0	0	0	0	0	0	0	0	0	0	0	0	0	0	0	0	0	0	0	0	0	0	0	0	0	0	0	0
UtxJmjc_R4C4-11500	ATTCCATCAGGTGACATACCAGACAGTTAACATACCTTTCCAAAGGCTATGATCTCACTGGCCAATTCCTAAAGTTCACTGC	0	0	0	0	0	0	0	0	0	0	0	0	0	0	0	0	3	0	0	0	0	0	0	0	0	0	0	0	0	0	0	0	0	0	0	0	0	0	0	0	0	0	0	0	0	0	0	0
UtxJmjc_R4C4-1152	ATTCCCCGGCCAACCCAAGGCCAATTGAGACCACTGCAACAGACTTAAACCTGAAGAACGAATATCATGTCATCTTCACTGC	0	0	0	0	0	0	0	0	0	0	0	0	0	0	0	0	3	0	0	0	0	0	0	0	0	0	0	0	0	0	0	0	0	0	0	0	0	0	0	0	0	0	0	0	0	0	0	0
UtxJmjc_R4C4-11538	ATTCCTACCCTTGCGCATAGACAACCGGCACATTAGAACTAAAACTTCCCCAGTCGTATGAATACTCAAGCATTTCACTGCA	0	0	0	0	0	0	0	0	0	0	0	0	0	0	0	0	3	0	0	0	0	0	0	0	0	0	0	0	0	0	0	0	0	0	0	0	0	0	0	0	0	0	0	0	0	0	0	0
UtxJmjc_R4C4-1153	ATTCCCCGTAGCCAATCGCAATAGACTGCAAATGTATACGTAGCATTGAAACTTACTTCATGCGCTAACCGACATTCACTGC	0	0	0	0	0	0	0	0	0	0	0	0	0	0	0	0	3	0	0	0	0	0	0	0	0	0	0	0	0	0	0	0	0	0	0	0	0	0	0	0	0	0	0	0	0	0	0	0
UtxJmjc_R4C4-1155	ATTCAGCTGACAACATCTCGACGAGATCAATCGCCTCAAAAAAGCAGGAGAGCCAAGTCAATAACTGACATGCGTTCACTGC	0	0	0	0	0	0	0	0	0	0	0	0	0	0	0	0	3	0	0	0	0	0	0	0	0	0	0	0	0	0	0	0	0	0	0	0	0	0	0	0	0	0	0	0	0	0	0	0
UtxJmjc_R4C4-1158	ATTCAGCGTTATCGCATACGTAATGGCCATCCGCACAATCCCAAGTCGAGCAGACACCATGAACTATGAGCCGTTCACTGCA	0	0	0	0	0	0	0	0	0	0	0	0	0	0	0	0	3	0	0	0	0	0	0	0	0	0	0	0	0	0	0	0	0	0	0	0	0	0	0	0	0	0	0	0	0	0	0	0
UtxJmjc_R4C4-1159	ATTCAAAGCCCAACCTTCCGCTGACAGCACACCTTGCGATTTTACTGTAAATATGAGCCCTTGGTGTTCA	0	0	0	0	0	0	0	0	0	0	0	0	0	0	0	0	3	0	0	0	0	0	0	0	0	0	0	0	0	0	0	0	0	0	0	0	0	0	0	0	0	0	0	0	0	0	0	0
UtxJmjc_R4C4-1161	ATTCCCTGGCGCAGCCCATTGCCCAACACGGACGAAATGAGGTTCAAGACGCCAAGCACACTGGTCTAACCTGCTTCACTGC	0	0	0	0	0	0	0	0	0	0	0	0	0	0	0	0	3	0	0	0	0	0	0	0	0	0	0	0	0	0	0	0	0	0	0	0	0	0	0	0	0	0	0	0	0	0	0	0
UtxJmjc_R4C4-1163	ATTCCACACGCTTTATTACAACCACCACTATACGTGGATACCCCCCCTTTATACTACGATACACCCCAAGCGTTCACTGCAG	0	0	0	0	0	0	0	0	0	0	0	0	0	0	0	0	3	0	0	0	0	0	0	0	0	0	0	0	0	0	0	0	0	0	0	0	0	0	0	0	0	0	0	0	0	0	0	0
UtxJmjc_R4C4-1165	ATTCCCCAAGCAAAATGAAGTATCTGCAACGTTCAGACGAGTACCCACGCGAATGCAGGGGACTAGGTTTCA	0	0	0	0	0	0	0	0	0	0	0	0	0	0	0	0	3	0	0	0	0	0	0	0	0	0	0	0	0	0	0	0	0	0	0	0	0	0	0	0	0	0	0	0	0	0	0	0
UtxJmjc_R4C4-1168	ATTCGGTAAACGAAGAGCGGTTAATACTCGCCAAGGACGTATGCGAACATTGAAGGTATTGTTCCGCTCCCGGCTTCACTGC	0	0	0	0	0	0	0	0	0	0	0	0	0	0	0	0	3	0	0	0	0	0	0	0	0	0	0	0	0	0	0	0	0	0	0	0	0	0	0	0	0	0	0	0	0	0	0	0
UtxJmjc_R4C4-1169	ATTCACGGTACAAAATAACACATATACAGCACACTCAACTTTGGTAGGAATGATGAATAAGGAAACCACCCGCTTCACTGCA	0	0	0	0	0	0	0	0	0	0	0	0	0	0	0	0	3	0	0	0	0	0	0	0	0	0	0	0	0	0	0	0	0	0	0	0	0	0	0	0	0	0	0	0	0	0	0	0
UtxJmjc_R4C4-1174	ATTCGCGTGGAGTGTAAGGAAAGCTCGTCTGGAGCAGCAATGCTAAAAAAGCCTAAACCTGTCAACCAGTTTCACTGCAGAC	0	0	0	0	0	0	0	0	0	0	0	0	0	0	0	0	3	0	0	0	0	0	0	0	0	0	0	0	0	0	0	0	0	0	0	0	0	0	0	0	0	0	0	0	0	0	0	0
UtxJmjc_R4C4-1175	ATTCAGACCCTCGCCAAAGGGCCTTTATCTAACACACCATTATTCCGAACTGACGAACGACTTTCGGACACCTCCGTTCACT	0	0	0	0	0	0	0	0	0	0	0	0	0	0	0	0	3	0	0	0	0	0	0	0	0	0	0	0	0	0	0	0	0	0	0	0	0	0	0	0	0	0	0	0	0	0	0	0
UtxJmjc_R4C4-1176	ATTCCACCAAATACCGAATCACGCAATGCACAAAGGGGAGTTCATCCGATCCCCTACGTTCTGCTTATTCA	0	0	0	0	0	0	0	0	0	0	0	0	0	0	0	0	3	0	0	0	0	0	0	0	0	0	0	0	0	0	0	0	0	0	0	0	0	0	0	0	0	0	0	0	0	0	0	0
UtxJmjc_R4C4-1177	ATTCTAACGCGTACCACCAATAACGTAGATCGAGCATATACCAAAAACACCCAAAGCTCAGCAAACCCCGCTCCATTCACTG	0	0	0	0	0	0	0	0	0	0	0	0	0	0	0	0	3	0	0	0	0	0	0	0	0	0	0	0	0	0	0	0	0	0	0	0	0	0	0	0	0	0	0	0	0	0	0	0
UtxJmjc_R4C4-1178	ATTCGGCCATGACAACAATCCTTAATACTCCGATCTCCCTTAAGCTCGCCTCGGAGCTTCCACTGTCATGGACATTCACTGC	0	0	0	0	0	0	0	0	0	0	0	0	0	0	0	0	3	0	0	0	0	0	0	0	0	0	0	0	0	0	0	0	0	0	0	0	0	0	0	0	0	0	0	0	0	0	0	0
UtxJmjc_R4C4-1179	ATTCGAACCAAGACTGAGAAGATAGACCGCGATTGGTCACGACATTGGCCAACCATCTTCCAGCCCTGCAGTCTTCACTGCA	0	0	0	0	0	0	0	0	0	0	0	0	0	0	0	0	3	0	0	0	0	0	0	0	0	0	0	0	0	0	0	0	0	0	0	0	0	0	0	0	0	0	0	0	0	0	0	0
UtxJmjc_R4C4-1185	ACTCACCTCACGCTCTAACCCCAACCAGGGCACTAAGCCAGAGCCCTCGGTATAGAGTGCCGACTCCCAGGGTATTCACTGC	0	0	0	0	0	0	0	0	0	0	0	0	0	0	0	0	3	0	0	0	0	0	0	0	0	0	0	0	0	0	0	0	0	0	0	0	0	0	0	0	0	0	0	0	0	0	0	0
UtxJmjc_R4C4-1186	ATTCCAACGCTTAGCCTCACAACACAGAACAAAAGGACAGCCGCGGATGGTCCGCATACACTGCTCTTCCTTAATTCACTGC	0	0	0	0	0	0	0	0	0	0	0	0	0	0	0	0	3	0	0	0	0	0	0	0	0	0	0	0	0	0	0	0	0	0	0	0	0	0	0	0	0	0	0	0	0	0	0	0
UtxJmjc_R4C4-11877	ATTCCACACTCTATATGTGCGACATAAACCCACCATCAACCATTTTGCGCACGCTCAGTCAACCGATCCCCCCTTCACTGCA	0	0	0	0	0	0	0	0	0	0	0	0	0	0	0	0	3	0	0	0	0	0	0	0	0	0	0	0	0	0	0	0	0	0	0	0	0	0	0	0	0	0	0	0	0	0	0	0
UtxJmjc_R4C4-1188	ATTCCCTGCATACCACAATACACTGTCAATCCGCACCAATCACCAAAAAGACTATCATGCCCAAAGGCGGGCCTTCACTGCA	0	0	0	0	0	0	0	0	0	0	0	0	0	0	0	0	3	0	0	0	0	0	0	0	0	0	0	0	0	0	0	0	0	0	0	0	0	0	0	0	0	0	0	0	0	0	0	0
UtxJmjc_R4C4-11908	ATTCCATGATCGATAGGCAAGTAAAAAGCCCACGTGCATTGACGCAGCTAGCACGATACAACCACTGTGCTTCTGTTCACTG	0	0	0	0	0	0	0	0	0	0	0	0	0	0	0	0	3	0	0	0	0	0	0	0	0	0	0	0	0	0	0	0	0	0	0	0	0	0	0	0	0	0	0	0	0	0	0	0
UtxJmjc_R4C4-11915	ATTCATGACTAGAAGACAGCAGCCGACCAAACATACTGCATGCCAGCCGGTCATAGAGAAAGCGTTTCCTGTTCACTGCAGA	0	0	0	0	0	0	0	0	0	0	0	0	0	0	0	0	3	0	0	0	0	0	0	0	0	0	0	0	0	0	0	0	0	0	0	0	0	0	0	0	0	0	0	0	0	0	0	0
UtxJmjc_R4C4-1191	ATTCCGAAAGTTCACACGTGAGCGCACCCCATCGTGAGACCCATGCGAGCCCACTTGTATATAGAGCCGACGAATTTCACTG	0	0	0	0	0	0	0	0	0	0	0	0	0	0	0	0	3	0	0	0	0	0	0	0	0	0	0	0	0	0	0	0	0	0	0	0	0	0	0	0	0	0	0	0	0	0	0	0
UtxJmjc_R4C4-1195	ATTCCAAACTCCCATACCTCGCGTGACTCGCAAAGCTACGCATATGATGGGGGAAAATGGAACACACGTACGGCTTCACTGC	0	0	0	0	0	0	0	0	0	0	0	0	0	0	0	0	3	0	0	0	0	0	0	0	0	0	0	0	0	0	0	0	0	0	0	0	0	0	0	0	0	0	0	0	0	0	0	0
UtxJmjc_R4C4-1197	ATTCAGTGTAAACATGGCGAGCGCAATTCGCAATCGTTACACATGTAATTAACTCAGATTTCCACAACCTGACAGTTCACTG	0	0	0	0	0	0	0	0	0	0	0	0	0	0	0	0	3	0	0	0	0	0	0	0	0	0	0	0	0	0	0	0	0	0	0	0	0	0	0	0	0	0	0	0	0	0	0	0
UtxJmjc_R4C4-1198	ATTCATAAAAGCAACAAGCTGAGATAATCCACTCTACGCACTCTAATAAGGAATACAGTCAATGTATCTGCCTATTCACTGC	0	0	0	0	0	0	0	0	0	0	0	0	0	0	0	0	3	0	0	0	0	0	0	0	0	0	0	0	0	0	0	0	0	0	0	0	0	0	0	0	0	0	0	0	0	0	0	0
UtxJmjc_R4C4-1199	ATTCCACCACATACCTATCACGAAGAAATCACCAACGCCACTACATCCTAAATTACCCAGCCTAAAGGCACTACCTTCACTG	0	0	0	0	0	0	0	0	0	0	0	0	0	0	0	0	3	0	0	0	0	0	0	0	0	0	0	0	0	0	0	0	0	0	0	0	0	0	0	0	0	0	0	0	0	0	0	0
UtxJmjc_R4C4-1202	ATTCTGCGCCCCAGTGGCCGACGTCGCCCTGAGCACCGCCCTCGGAAAGCCCGAGTCCCAAATAAGTCCACCCATTCACTGC	0	0	0	0	0	0	0	0	0	0	0	0	0	0	0	0	3	0	0	0	0	0	0	0	0	0	0	0	0	0	0	0	0	0	0	0	0	0	0	0	0	0	0	0	0	0	0	0
UtxJmjc_R4C4-12037	ATTCGCCATACCGGAAGTTAGACCCCACAGCTGCAGCAACTGTCATCTATAGCAGTTCCGTTGACCTGCACCACTTCACTGC	0	0	0	0	0	0	0	0	0	0	0	0	0	0	0	0	3	0	0	0	0	0	0	0	0	0	0	0	0	0	0	0	0	0	0	0	0	0	0	0	0	0	0	0	0	0	0	0
UtxJmjc_R4C4-1203	ATTCGACGAACGCCCACTGACGCAACCAGATAGCCAAGCAAGTGCCACTCGGTTATCAAACACCCCAATTTGACGCTTCACT	0	0	0	0	0	0	0	0	0	0	0	0	0	0	0	0	3	0	0	0	0	0	0	0	0	0	0	0	0	0	0	0	0	0	0	0	0	0	0	0	0	0	0	0	0	0	0	0
UtxJmjc_R4C4-12040	ATTCATCACACCCCGCTTCCAACGTAAAGCGGTGTAGTGGAAAAAGCAAATCTCGCAATGTCAACAGGACTACCATTCACTG	0	0	0	0	0	0	0	0	0	0	0	0	0	0	0	0	3	0	0	0	0	0	0	0	0	0	0	0	0	0	0	0	0	0	0	0	0	0	0	0	0	0	0	0	0	0	0	0
UtxJmjc_R4C4-1205	ATTCACCAGAGAGCTTAGGACAAACGCGGAATGACGAGGACTCTAATTAACCAACCGTTTTAGCATCCCTCTACTTCACTGC	0	0	0	0	0	0	0	0	0	0	0	0	0	0	0	0	3	0	0	0	0	0	0	0	0	0	0	0	0	0	0	0	0	0	0	0	0	0	0	0	0	0	0	0	0	0	0	0
UtxJmjc_R4C4-1206	ATTCCCACACAGAGTTGGGACCTAGCCCACACTGTCGCTTCGCCTAATCAGCGCCGGAGCGTGGTAGGGTAATGTTCACTGC	0	0	0	0	0	0	0	0	0	0	0	0	0	0	0	0	3	0	0	0	0	0	0	0	0	0	0	0	0	0	0	0	0	0	0	0	0	0	0	0	0	0	0	0	0	0	0	0
UtxJmjc_R4C4-12078	ATTCGAACAACGCATCAAACCAGACCCCGCAAAATAGTCCATCTGCATTGGCAGCCAAAAAATGTAGCCGGCAGTTCACTGC	0	0	0	0	0	0	0	0	0	0	0	0	0	0	0	0	3	0	0	0	0	0	0	0	0	0	0	0	0	0	0	0	0	0	0	0	0	0	0	0	0	0	0	0	0	0	0	0
UtxJmjc_R4C4-1207	ATTCAGTTCTACCCAAAGCGCAGAATCAAGACCCTCGTGACACCCAGCAGACGCGATGGGTGCGATTGCCCCGGTTCACTGC	0	0	0	0	0	0	0	0	0	0	0	0	0	0	0	0	3	0	0	0	0	0	0	0	0	0	0	0	0	0	0	0	0	0	0	0	0	0	0	0	0	0	0	0	0	0	0	0
UtxJmjc_R4C4-1208	ATTCCAGCACCAAGATTTTCACTCAAGCATACTTCACCGCGGCGACCCCGAAACACATTGACACAACCAGGACTTCACTGCA	0	0	0	0	0	0	0	0	0	0	0	0	0	0	0	0	3	0	0	0	0	0	0	0	0	0	0	0	0	0	0	0	0	0	0	0	0	0	0	0	0	0	0	0	0	0	0	0
UtxJmjc_R4C4-12098	ATTCCTGTACAAAAGGCATACACGCACCGCACCGATACAGGCCAACCTGAGTAACTCGGCGATACCGCAGCATTTCACTGCA	0	0	0	0	0	0	0	0	0	0	0	0	0	0	0	0	3	0	0	0	0	0	0	0	0	0	0	0	0	0	0	0	0	0	0	0	0	0	0	0	0	0	0	0	0	0	0	0
UtxJmjc_R4C4-1209	ATTCCCAGGGCCCTCCCAGGCGCACACACTGCACGAAGCCTGGCCAGCGCATGTAACTCCGGCGTGTTCA	0	0	0	0	0	0	0	0	0	0	0	0	0	0	0	0	3	0	0	0	0	0	0	0	0	0	0	0	0	0	0	0	0	0	0	0	0	0	0	0	0	0	0	0	0	0	0	0
UtxJmjc_R4C4-12115	TTCATGTTCACAGGAACCGGACAGAAGTGTTGCCAGCTAAATGACAATACCCATGTACCATCGATCCCACACGACTTCACTG	0	0	0	0	0	0	0	0	0	0	0	0	0	0	0	0	3	0	0	0	0	0	0	0	0	0	0	0	0	0	0	0	0	0	0	0	0	0	0	0	0	0	0	0	0	0	0	0
UtxJmjc_R4C4-12135	ATTCACCAGCGCGAGTCCGAATTGTTGCTTAAAAGTTAACACCGCAATACACATAATCAACTCTCACCCAGACCTTCACTGC	0	0	0	0	0	0	0	0	0	0	0	0	0	0	0	0	3	0	0	0	0	0	0	0	0	0	0	0	0	0	0	0	0	0	0	0	0	0	0	0	0	0	0	0	0	0	0	0
UtxJmjc_R4C4-1214	ATTCTTCCAGCGAGCAACATAGCTGCTCCAAAACAGTACTCGGTACAATATGAAAGGATTCGGAGAACCCCATCTTCACTGC	0	0	0	0	0	0	0	0	0	0	0	0	0	0	0	0	3	0	0	0	0	0	0	0	0	0	0	0	0	0	0	0	0	0	0	0	0	0	0	0	0	0	0	0	0	0	0	0
UtxJmjc_R4C4-1215	ATTCAAACGCATTTACGCCAACCCCTGCCCAACCGGTGCACCGCCGGTAGACGTAGCGCCGAAATTCCTAGCAATTCACTGC	0	0	0	0	0	0	0	0	0	0	0	0	0	0	0	0	3	0	0	0	0	0	0	0	0	0	0	0	0	0	0	0	0	0	0	0	0	0	0	0	0	0	0	0	0	0	0	0
UtxJmjc_R4C4-12169	ATTCGGCACCCTCGAATAATCATTAAACATCACGGTGCAGAAAATACAGCAGCTGTGACATTCTGCCATCCACCTTCACTGC	0	0	0	0	0	0	0	0	0	0	0	0	0	0	0	0	3	0	0	0	0	0	0	0	0	0	0	0	0	0	0	0	0	0	0	0	0	0	0	0	0	0	0	0	0	0	0	0
UtxJmjc_R4C4-1216	AATTCCCAACATTAGACAAACATGTATATATCACAAAGTTGAGAACGTCAACAGTAACCATCACTCGCAAAACCCTTCACTG	0	0	0	0	0	0	0	0	0	0	0	0	0	0	0	0	3	0	0	0	0	0	0	0	0	0	0	0	0	0	0	0	0	0	0	0	0	0	0	0	0	0	0	0	0	0	0	0
UtxJmjc_R4C4-1217	ATTCCCGCAGTAATTGCCCACGAAGCTCAAAGACGCCACCCCTCCAAAGTGGCACATAACACTTGAGCCAGTGGTTCACTGC	0	0	0	0	0	0	0	0	0	0	0	0	0	0	0	0	3	0	0	0	0	0	0	0	0	0	0	0	0	0	0	0	0	0	0	0	0	0	0	0	0	0	0	0	0	0	0	0
UtxJmjc_R4C4-12185	ATTCCATGCTAGCAGAACCACCATCACGATGGTCCTTTACACCCGGGCTTCCACTCACCTCTTCGAACCCACCCTTCACTGC	0	0	0	0	0	0	0	0	0	0	0	0	0	0	0	0	3	0	0	0	0	0	0	0	0	0	0	0	0	0	0	0	0	0	0	0	0	0	0	0	0	0	0	0	0	0	0	0
UtxJmjc_R4C4-1218	ATTCTCACGCGGCAACGCAGAGCATAACCCATTAAACCCAGGAACCACATTAACACAAGTGCACTCCCGTTCA	0	0	0	0	0	0	0	0	0	0	0	0	0	0	0	0	3	0	0	0	0	0	0	0	0	0	0	0	0	0	0	0	0	0	0	0	0	0	0	0	0	0	0	0	0	0	0	0
UtxJmjc_R4C4-12206	ATTCCGCTGTTAACGGTTACCAATATAATCAGCTTAGTAGTCACCTATATGGGACCAGCAGCCTCATCCCAGTTTCACTGCA	0	0	0	0	0	0	0	0	0	0	0	0	0	0	0	0	3	0	0	0	0	0	0	0	0	0	0	0	0	0	0	0	0	0	0	0	0	0	0	0	0	0	0	0	0	0	0	0
UtxJmjc_R4C4-12219	ATTCCACGACAGGCCAACTTAGCCTAGCACGATCTCCATTACAAGCGAATACATAACGTACTACGCTGATCTGCTTCACTGC	0	0	0	0	0	0	0	0	0	0	0	0	0	0	0	0	3	0	0	0	0	0	0	0	0	0	0	0	0	0	0	0	0	0	0	0	0	0	0	0	0	0	0	0	0	0	0	0
UtxJmjc_R4C4-1225	ATTCTCCGGAGCGTATTAAGGGTTTACTATACGTAAGTTTATGATAAACAGATGTGCATATGCCCACGACCCTTTTCACTGC	0	0	0	0	0	0	0	0	0	0	0	0	0	0	0	0	3	0	0	0	0	0	0	0	0	0	0	0	0	0	0	0	0	0	0	0	0	0	0	0	0	0	0	0	0	0	0	0
UtxJmjc_R4C4-1227	ATTCGGCCATTAACTCATACGTACAGCCTCCTGCTAACCTTGAAATTTGAACTCCAACAAGGAACACCCACCCCTTCACTGC	0	0	0	0	0	0	0	0	0	0	0	0	0	0	0	0	3	0	0	0	0	0	0	0	0	0	0	0	0	0	0	0	0	0	0	0	0	0	0	0	0	0	0	0	0	0	0	0
UtxJmjc_R4C4-1228	ATTCCCGCCGACCCCAACGTAAGATGCACACTTCTCGGGTGCAGAAAAAACCTAACATCCGAAAAGTATGTCCCTTCACTGC	0	0	0	0	0	0	0	0	0	0	0	0	0	0	0	0	3	0	0	0	0	0	0	0	0	0	0	0	0	0	0	0	0	0	0	0	0	0	0	0	0	0	0	0	0	0	0	0
UtxJmjc_R4C4-12353	ATTCCCCAACCAGCCTTCAACGACGGAAGCCGGCTAGAAGTGCTTCGCAGTACTACAACCCAAAATGAACGCGCTTCACTGC	0	0	0	0	0	0	0	0	0	0	0	0	0	0	0	0	3	0	0	0	0	0	0	0	0	0	0	0	0	0	0	0	0	0	0	0	0	0	0	0	0	0	0	0	0	0	0	0
UtxJmjc_R4C4-1239	ATTCACGATCGCCACGTAGAGTCAGCGCATATAGGCCTAACTCTGACCAGCTCGGTCACCAATCATTTGGCCTTTTCACTGC	0	0	0	0	0	0	0	0	0	0	0	0	0	0	0	0	3	0	0	0	0	0	0	0	0	0	0	0	0	0	0	0	0	0	0	0	0	0	0	0	0	0	0	0	0	0	0	0
UtxJmjc_R4C4-1240	ATTCAACCAGCCTTGGAGACTATACACGGTACCTCCGTGCAAGCAATTAACAGCTTGCCGACTTACGAGACCCATTCACTGC	0	0	0	0	0	0	0	0	0	0	0	0	0	0	0	0	3	0	0	0	0	0	0	0	0	0	0	0	0	0	0	0	0	0	0	0	0	0	0	0	0	0	0	0	0	0	0	0
UtxJmjc_R4C4-1241	ACATCTGCAACGTTTTCTAGAAACTCTAGCCACACGTGACACGTGATAAGTGTCAGAGAAATAAACTCGGGTTCACTGCAGA	0	0	0	0	0	0	0	0	0	0	0	0	0	0	0	0	3	0	0	0	0	0	0	0	0	0	0	0	0	0	0	0	0	0	0	0	0	0	0	0	0	0	0	0	0	0	0	0
UtxJmjc_R4C4-1242	ATTCACCGTCGTCAAGACCAATACACACTGCATACCAAAAGAAGTAGACTAATTCAAGCTAACAATACAGCCCGTTCACTGC	0	0	0	0	0	0	0	0	0	0	0	0	0	0	0	0	3	0	0	0	0	0	0	0	0	0	0	0	0	0	0	0	0	0	0	0	0	0	0	0	0	0	0	0	0	0	0	0
UtxJmjc_R4C4-1243	ATTCTCGAACCGCTAGCGACCACGGACTTCGAACGCTCCAAGCATAGCAGTTAGTAACACCAAACTATGACGGTTCACTGCA	0	0	0	0	0	0	0	0	0	0	0	0	0	0	0	0	3	0	0	0	0	0	0	0	0	0	0	0	0	0	0	0	0	0	0	0	0	0	0	0	0	0	0	0	0	0	0	0
UtxJmjc_R4C4-1245	ATTCTCCTTTTTGAAAAGAGCACGGACACTGATGAGCTACTTTGCAACTCGCCACGATAGCACCGTAGTCTTCACTGCAGAC	0	0	0	0	0	0	0	0	0	0	0	0	0	0	0	0	3	0	0	0	0	0	0	0	0	0	0	0	0	0	0	0	0	0	0	0	0	0	0	0	0	0	0	0	0	0	0	0
UtxJmjc_R4C4-1246	ATTCCGGGAACTGACCATCAGTCCCCAAGCTAGCACATCAACGTCGCTGCATCCTGCGGAAGACCGGTCGAGAATTCACTGC	0	0	0	0	0	0	0	0	0	0	0	0	0	0	0	0	3	0	0	0	0	0	0	0	0	0	0	0	0	0	0	0	0	0	0	0	0	0	0	0	0	0	0	0	0	0	0	0
UtxJmjc_R4C4-1248	ATTCCTCCCACTACTGCACAGAACCATTTCATCCATTCAAAAACGAGTTCCTCTGAGGATCCACTGTATTGACCTTCACTGC	0	0	0	0	0	0	0	0	0	0	0	0	0	0	0	0	3	0	0	0	0	0	0	0	0	0	0	0	0	0	0	0	0	0	0	0	0	0	0	0	0	0	0	0	0	0	0	0
UtxJmjc_R4C4-12519	ATTCCCTGAGCACATTACCGACACCCGCTACAGGTTTCACATTACGAATACCGAGTCCGTAGATTCCTCGCCGGCTTCACTG	0	0	0	0	0	0	0	0	0	0	0	0	0	0	0	0	3	0	0	0	0	0	0	0	0	0	0	0	0	0	0	0	0	0	0	0	0	0	0	0	0	0	0	0	0	0	0	0
UtxJmjc_R4C4-1252	ATTCGCCACAAACAACACTTGGCGGAATAAGCTGCACTCGCAGCATTAAAGGACTCATTTGCACTTGACAGCGAGATTCACT	0	0	0	0	0	0	0	0	0	0	0	0	0	0	0	0	3	0	0	0	0	0	0	0	0	0	0	0	0	0	0	0	0	0	0	0	0	0	0	0	0	0	0	0	0	0	0	0
UtxJmjc_R4C4-12537	TTCTAAACCCACTGCAGACTACTATACTCCCCGACAGTCCCCAGCGTGACTGATACATACTAGCCCACCTTCA	0	0	0	0	0	0	0	0	0	0	0	0	0	0	0	0	3	0	0	0	0	0	0	0	0	0	0	0	0	0	0	0	0	0	0	0	0	0	0	0	0	0	0	0	0	0	0	0
UtxJmjc_R4C4-1255	ATTCCCATCCTCCAGCAGAAAAGGACTTGTATCCACCTAACTGTAAAGGTATCGCTTTAGTTAGTTTGCAACTCTTCACTGC	0	0	0	0	0	0	0	0	0	0	0	0	0	0	0	0	3	0	0	0	0	0	0	0	0	0	0	0	0	0	0	0	0	0	0	0	0	0	0	0	0	0	0	0	0	0	0	0
UtxJmjc_R4C4-1257	ATTCCATACAACGGCCACTAACACACCTTGCGCTTAAATTTCGCCAGCCAAGGCGTTTAAGTGACTAACCTTCACTGCAGAC	0	0	0	0	0	0	0	0	0	0	0	0	0	0	0	0	3	0	0	0	0	0	0	0	0	0	0	0	0	0	0	0	0	0	0	0	0	0	0	0	0	0	0	0	0	0	0	0
UtxJmjc_R4C4-1258	GAGACAAATCGTGCCCGTGTCAACTTGTAATACCCGATATCCTCTTCCGACGAGTACGCGCCTGCCCTTTCA	0	0	0	0	0	0	0	0	0	0	0	0	0	0	0	0	3	0	0	0	0	0	0	0	0	0	0	0	0	0	0	0	0	0	0	0	0	0	0	0	0	0	0	0	0	0	0	0
UtxJmjc_R4C4-1259	ATTCACATGTCACAACGAACTGATCATCATTATGCAGCAGTTGAACCACAGAGTCCATCCCCGTCCTCAGACTTTTCACTGC	0	0	0	0	0	0	0	0	0	0	0	0	0	0	0	0	3	0	0	0	0	0	0	0	0	0	0	0	0	0	0	0	0	0	0	0	0	0	0	0	0	0	0	0	0	0	0	0
UtxJmjc_R4C4-1261	ATTCGCATTAGCTTGACCATTGATTAAAGAAGAACCCATAACTTCCACCATGGAAAGCATGCCATCCACTCGCTTCACTGCA	0	0	0	0	0	0	0	0	0	0	0	0	0	0	0	0	3	0	0	0	0	0	0	0	0	0	0	0	0	0	0	0	0	0	0	0	0	0	0	0	0	0	0	0	0	0	0	0
UtxJmjc_R4C4-12644	ATTCCTACCACACTCCGCTACTCACCAACCGATTCTGTATCGATCTAATGAAAGCAGATCAATTCAAGCACGTCGTTCACTG	0	0	0	0	0	0	0	0	0	0	0	0	0	0	0	0	3	0	0	0	0	0	0	0	0	0	0	0	0	0	0	0	0	0	0	0	0	0	0	0	0	0	0	0	0	0	0	0
UtxJmjc_R4C4-1264	ATTCGGACCGCACCCGAATCCACGAATTTCAGCTCGGAGGGACTGCCTCTCCTCCTGAACTTGACCCATCTTTCACTGCAGA	0	0	0	0	0	0	0	0	0	0	0	0	0	0	0	0	3	0	0	0	0	0	0	0	0	0	0	0	0	0	0	0	0	0	0	0	0	0	0	0	0	0	0	0	0	0	0	0
UtxJmjc_R4C4-12655	ATTCCCAGCCCGAAGACACTAATTTGTCTTCCCATAAATTGACATTACGTTCGAAATAGTCACCAGTTTCA	0	0	0	0	0	0	0	0	0	0	0	0	0	0	0	0	3	0	0	0	0	0	0	0	0	0	0	0	0	0	0	0	0	0	0	0	0	0	0	0	0	0	0	0	0	0	0	0
UtxJmjc_R4C4-1265	ATTCCAGCGACCCACTGTCCTCCGAACGCACCCAAAAAGGCAATGTTCGGCGACCAGTGCACGCGACGTCGGTTCACTGCAG	0	0	0	0	0	0	0	0	0	0	0	0	0	0	0	0	3	0	0	0	0	0	0	0	0	0	0	0	0	0	0	0	0	0	0	0	0	0	0	0	0	0	0	0	0	0	0	0
UtxJmjc_R4C4-12682	ATTCTGTAACTGAACGAGTCCACCACCAGTGGACCAAATCATTGCCCGGATGCAAAAACCTGCACTCCATGGCATTCACTGC	0	0	0	0	0	0	0	0	0	0	0	0	0	0	0	0	3	0	0	0	0	0	0	0	0	0	0	0	0	0	0	0	0	0	0	0	0	0	0	0	0	0	0	0	0	0	0	0
UtxJmjc_R4C4-1271	ATTCCCCTCGCCGAAACCCAACGAAACTATATGACCGCACTGTTAACGGTCGGTTTCTCCCGAGGACCTTTCAGTTCACTGC	0	0	0	0	0	0	0	0	0	0	0	0	0	0	0	0	3	0	0	0	0	0	0	0	0	0	0	0	0	0	0	0	0	0	0	0	0	0	0	0	0	0	0	0	0	0	0	0
UtxJmjc_R4C4-1272	ATTCGAACAGGGAACCCCTTTCCTAACGATCACCTTACAAGCCAAGGAATCTTAAACGGGAACTGACACCAAGTTCACTGCA	0	0	0	0	0	0	0	0	0	0	0	0	0	0	0	0	3	0	0	0	0	0	0	0	0	0	0	0	0	0	0	0	0	0	0	0	0	0	0	0	0	0	0	0	0	0	0	0
UtxJmjc_R4C4-1273	ATTCATGACCTACACATTTTCAGCGACAGCGACACACGTTTGCCGTAACCAGCATCAAGACCCTAATGCCAGAGTTCACTGC	0	0	0	0	0	0	0	0	0	0	0	0	0	0	0	0	3	0	0	0	0	0	0	0	0	0	0	0	0	0	0	0	0	0	0	0	0	0	0	0	0	0	0	0	0	0	0	0
UtxJmjc_R4C4-12742	ATTCTGCTTCGCCAGGAGTGACAAACAAACGCGCATCAATCCCCTTACTCCTGCTACACATTCTCCTTCAGCGTTCACTGCA	0	0	0	0	0	0	0	0	0	0	0	0	0	0	0	0	3	0	0	0	0	0	0	0	0	0	0	0	0	0	0	0	0	0	0	0	0	0	0	0	0	0	0	0	0	0	0	0
UtxJmjc_R4C4-1275	ATTCCTTCCACGGCTACGATGCCTTCAGAAAAGAACTGAAAACCAATTAGCACAGTTCCTACAAAGCACACAGCTTCACTGC	0	0	0	0	0	0	0	0	0	0	0	0	0	0	0	0	3	0	0	0	0	0	0	0	0	0	0	0	0	0	0	0	0	0	0	0	0	0	0	0	0	0	0	0	0	0	0	0
UtxJmjc_R4C4-1278	ATTCCGCTCCCCGATGAATGATGGAGACCCAGCGGATTCCAGATGACTTATCCACTCAACCTTAATTGAGTCTTTTCACTGC	0	0	0	0	0	0	0	0	0	0	0	0	0	0	0	0	3	0	0	0	0	0	0	0	0	0	0	0	0	0	0	0	0	0	0	0	0	0	0	0	0	0	0	0	0	0	0	0
UtxJmjc_R4C4-1279	ATTCAAAACACGGCGTCCCAACTGCTCCACGCCGATGCGTCCCCCGATTAACTACCGCACCCCCTGACAGACTTCACTGCAG	0	0	0	0	0	0	0	0	0	0	0	0	0	0	0	0	3	0	0	0	0	0	0	0	0	0	0	0	0	0	0	0	0	0	0	0	0	0	0	0	0	0	0	0	0	0	0	0
UtxJmjc_R4C4-1280	ATTCAGGGGACCTGAATGACATATCGCGCTGAGCACCATGCTCCTTGCGCGTGACCACCTAAGCCAAACTCCCTTCACTGCA	0	0	0	0	0	0	0	0	0	0	0	0	0	0	0	0	3	0	0	0	0	0	0	0	0	0	0	0	0	0	0	0	0	0	0	0	0	0	0	0	0	0	0	0	0	0	0	0
UtxJmjc_R4C4-12818	ATTCACACGAATGGTCAGCCGTCCCGTGACGTGAGATTAGGAAAAACCCTTATTTAACACGCATAGCTCTGCATTCACTGCA	0	0	0	0	0	0	0	0	0	0	0	0	0	0	0	0	3	0	0	0	0	0	0	0	0	0	0	0	0	0	0	0	0	0	0	0	0	0	0	0	0	0	0	0	0	0	0	0
UtxJmjc_R4C4-1281	ATTCCAGGCCGCCTAGAGACAGCCCTCCCATTCCACAACTACGAGGCGACCTTATCATAGCACGCATAAATCTGTTCACTGC	0	0	0	0	0	0	0	0	0	0	0	0	0	0	0	0	3	0	0	0	0	0	0	0	0	0	0	0	0	0	0	0	0	0	0	0	0	0	0	0	0	0	0	0	0	0	0	0
UtxJmjc_R4C4-12824	ATTCAAACAGGATCAGGCTATCACCCCCAAGGCAAACCTATCATCCTGAGAAAGGTACTGATGATGATTCCCAGTTCACTGC	0	0	0	0	0	0	0	0	0	0	0	0	0	0	0	0	3	0	0	0	0	0	0	0	0	0	0	0	0	0	0	0	0	0	0	0	0	0	0	0	0	0	0	0	0	0	0	0
UtxJmjc_R4C4-1285	ATTCCACCCCCTCAGTCAATTCACAAGGTCTTCAGTTTCCCAAGACAGCCACTGAGGGGTCTAATGCGTCAACCTTCACTGC	0	0	0	0	0	0	0	0	0	0	0	0	0	0	0	0	3	0	0	0	0	0	0	0	0	0	0	0	0	0	0	0	0	0	0	0	0	0	0	0	0	0	0	0	0	0	0	0
UtxJmjc_R4C4-1286	ATTCACACCCCTACTTAACGCCATTATTCCAAATGCTTTTGGGATACAGAGGCCCAGCCCGCTCACACGAACCACTTCACTG	0	0	0	0	0	0	0	0	0	0	0	0	0	0	0	0	3	0	0	0	0	0	0	0	0	0	0	0	0	0	0	0	0	0	0	0	0	0	0	0	0	0	0	0	0	0	0	0
UtxJmjc_R4C4-1287	ATTCTGAACCTCCCCAGCACCAACTCAATTGGTAACACGTTACCACACTACAGAATCAGATGACACTAAACCCCTTCACTGC	0	0	0	0	0	0	0	0	0	0	0	0	0	0	0	0	3	0	0	0	0	0	0	0	0	0	0	0	0	0	0	0	0	0	0	0	0	0	0	0	0	0	0	0	0	0	0	0
UtxJmjc_R4C4-1289	ATTCAAAACATTGCCTGCCTGCATTCCGCCCGTCCAGTTAGTTGAGTACACACGAATAATACTGGCTGGATTGCGTTCACTG	0	0	0	0	0	0	0	0	0	0	0	0	0	0	0	0	3	0	0	0	0	0	0	0	0	0	0	0	0	0	0	0	0	0	0	0	0	0	0	0	0	0	0	0	0	0	0	0
UtxJmjc_R4C4-1291	ATTCCACCGCTTACGACTAACCGCAACTCTGCCCACCACACGAACATACCCTCAACCTAATGTATTGAGGGGCCTTCACTGC	0	0	0	0	0	0	0	0	0	0	0	0	0	0	0	0	3	0	0	0	0	0	0	0	0	0	0	0	0	0	0	0	0	0	0	0	0	0	0	0	0	0	0	0	0	0	0	0
UtxJmjc_R4C4-12949	ATTCTCGACCTCGTTCCTGCGCCCGATCAGCTCTATAGCAGGGGGAAATCCCCATCGGGACCACAACGATGGATTCACTGCA	0	0	0	0	0	0	0	0	0	0	0	0	0	0	0	0	3	0	0	0	0	0	0	0	0	0	0	0	0	0	0	0	0	0	0	0	0	0	0	0	0	0	0	0	0	0	0	0
UtxJmjc_R4C4-1296	ATTCCTGCCTAGAAGAGACCTATACGGCACTCGACCCAAGAGCGCCGCTCTGACCATGGCTTGAACCACGCAGCTTCACTGC	0	0	0	0	0	0	0	0	0	0	0	0	0	0	0	0	3	0	0	0	0	0	0	0	0	0	0	0	0	0	0	0	0	0	0	0	0	0	0	0	0	0	0	0	0	0	0	0
UtxJmjc_R4C4-1299	ATTCCTTACCAAACAGTAGAACCCCCAAGGCCTATACTAGCCTAGTAATTGCTAGAAGTTCGTTGTAGGCCGTACTTCACTG	0	0	0	0	0	0	0	0	0	0	0	0	0	0	0	0	3	0	0	0	0	0	0	0	0	0	0	0	0	0	0	0	0	0	0	0	0	0	0	0	0	0	0	0	0	0	0	0
UtxJmjc_R4C4-1300	ATTCCTGAGACAGGCGGCCGCGGCCACAAACGTAACTTACCTAGGGCATCAAAGCTCCAACATACATCATTAACTTCACTGC	0	0	0	0	0	0	0	0	0	0	0	0	0	0	0	0	3	0	0	0	0	0	0	0	0	0	0	0	0	0	0	0	0	0	0	0	0	0	0	0	0	0	0	0	0	0	0	0
UtxJmjc_R4C4-1301	ATTCTGACTGTAAAAGAGATCAGCACATCATGATCTCGTAGCAGTCACTGCTCATCCGATCAAATGCAATTCA	0	0	0	0	0	0	0	0	0	0	0	0	0	0	0	0	3	0	0	0	0	0	0	0	0	0	0	0	0	0	0	0	0	0	0	0	0	0	0	0	0	0	0	0	0	0	0	0
UtxJmjc_R4C4-13020	ATTCGCGAAAAAAGCATCGTAGACAGAACTTGACAACCATATGTTCCCAAGGATGACGCCCGTACGCGCAACTTCACTGCAG	0	0	0	0	0	0	0	0	0	0	0	0	0	0	0	0	3	0	0	0	0	0	0	0	0	0	0	0	0	0	0	0	0	0	0	0	0	0	0	0	0	0	0	0	0	0	0	0
UtxJmjc_R4C4-13033	ATTCATCCACCCCATACTTGGATCAAAACATTTATTCCCTCGACAATACGTCAAATCCCTGCACGTCAAGCGAATTCACTGC	0	0	0	0	0	0	0	0	0	0	0	0	0	0	0	0	3	0	0	0	0	0	0	0	0	0	0	0	0	0	0	0	0	0	0	0	0	0	0	0	0	0	0	0	0	0	0	0
UtxJmjc_R4C4-13039	ATTCCCGCAGGAGCGTGCCTCGCAAGTATATCATTGCATGCGGCACCCTTGTAACCCATTTCTCAAGAACCTGCTTCACTGC	0	0	0	0	0	0	0	0	0	0	0	0	0	0	0	0	3	0	0	0	0	0	0	0	0	0	0	0	0	0	0	0	0	0	0	0	0	0	0	0	0	0	0	0	0	0	0	0
UtxJmjc_R4C4-1305	ATTCACCATTGCCTGCAGCAATATCTCTGCACCGCTAGTTCGTAATTGGTAACACATTGCGAACGGCACCGCAGCTTTCACT	0	0	0	0	0	0	0	0	0	0	0	0	0	0	0	0	3	0	0	0	0	0	0	0	0	0	0	0	0	0	0	0	0	0	0	0	0	0	0	0	0	0	0	0	0	0	0	0
UtxJmjc_R4C4-1313	ATTCGAGTAGAGATAACAAGGCAATTGATGCAATTGTCCATGTCAACCTGTAATCACGAATTACCCTGTGGAGTTTCACTGC	0	0	0	0	0	0	0	0	0	0	0	0	0	0	0	0	3	0	0	0	0	0	0	0	0	0	0	0	0	0	0	0	0	0	0	0	0	0	0	0	0	0	0	0	0	0	0	0
UtxJmjc_R4C4-1314	ATTCGCCAGAGGCCTCTACGATCACCTAACGAACCATCTAACCCTCCGTTGACGAACTACAGAAAACACTGACCTTCACTGC	0	0	0	0	0	0	0	0	0	0	0	0	0	0	0	0	3	0	0	0	0	0	0	0	0	0	0	0	0	0	0	0	0	0	0	0	0	0	0	0	0	0	0	0	0	0	0	0
UtxJmjc_R4C4-1315	ATCGAGTGACCACATGACTCTTCAACATGAAAACAGGCCCACCATGCTAGCTCCAGTCTGCGACGTTCTGCGCTTCACTGCA	0	0	0	0	0	0	0	0	0	0	0	0	0	0	0	0	3	0	0	0	0	0	0	0	0	0	0	0	0	0	0	0	0	0	0	0	0	0	0	0	0	0	0	0	0	0	0	0
UtxJmjc_R4C4-13164	ATTCCCCTCCCCTGCGAGGCCGCTCAAACTTTAGCTCATGCCACTAGTTGGGTATATCTTGATACACCAAATGCTTCACTGC	0	0	0	0	0	0	0	0	0	0	0	0	0	0	0	0	3	0	0	0	0	0	0	0	0	0	0	0	0	0	0	0	0	0	0	0	0	0	0	0	0	0	0	0	0	0	0	0
UtxJmjc_R4C4-1316	ATTCCGTCAGGAAATAATTGCAAACCAACACCTGACGAATTAAAAAATTCTCACCTCACGAGATCAGCCTTCAGTTTCACTG	0	0	0	0	0	0	0	0	0	0	0	0	0	0	0	0	3	0	0	0	0	0	0	0	0	0	0	0	0	0	0	0	0	0	0	0	0	0	0	0	0	0	0	0	0	0	0	0
UtxJmjc_R4C4-1318	ATTCCTCTCACTAAGGGAAAAACTCTTGGCTGAAAAGATCAGCTTAAGTACACCATCCACCCTATTCAACTGCGTTCACTGC	0	0	0	0	0	0	0	0	0	0	0	0	0	0	0	0	3	0	0	0	0	0	0	0	0	0	0	0	0	0	0	0	0	0	0	0	0	0	0	0	0	0	0	0	0	0	0	0
UtxJmjc_R4C4-1319	ATTCTGACGAATCTCAGACATGATACGAACTCCACATGTCACTTGTAACCCTACGATCAACACCGCATCGTCGTTTCACTGC	0	0	0	0	0	0	0	0	0	0	0	0	0	0	0	0	3	0	0	0	0	0	0	0	0	0	0	0	0	0	0	0	0	0	0	0	0	0	0	0	0	0	0	0	0	0	0	0
UtxJmjc_R4C4-1321	ATTCAACCTAGTCTACACTCCAACAACATCCTCCTCCCTCACCACAAGTACCCACTGTTGTTCAACATAAAGCATTCACTGC	0	0	0	0	0	0	0	0	0	0	0	0	0	0	0	0	3	0	0	0	0	0	0	0	0	0	0	0	0	0	0	0	0	0	0	0	0	0	0	0	0	0	0	0	0	0	0	0
UtxJmjc_R4C4-1322	ATTCCCGCCGTCAATTACCCCAGTCATACAGCAGCCAGGAGTCGCTATTACCCTTAGACACACCTATGCAGTTCTGTTCACT	0	0	0	0	0	0	0	0	0	0	0	0	0	0	0	0	3	0	0	0	0	0	0	0	0	0	0	0	0	0	0	0	0	0	0	0	0	0	0	0	0	0	0	0	0	0	0	0
UtxJmjc_R4C4-1325	ATTCCCAAGAGCAAAATCAAATTACATGATGCCGATGACTCCAATTAATGGAAATTACGACCGTTGGATTCA	0	0	0	0	0	0	0	0	0	0	0	0	0	0	0	0	3	0	0	0	0	0	0	0	0	0	0	0	0	0	0	0	0	0	0	0	0	0	0	0	0	0	0	0	0	0	0	0
UtxJmjc_R4C4-1328	ATTCGACGACCACGACAAACAACAACCGCCGTCGAGACGGAGGTGTTTGAGGTCTTCCCACAAACATTCA	0	0	0	0	0	0	0	0	0	0	0	0	0	0	0	0	3	0	0	0	0	0	0	0	0	0	0	0	0	0	0	0	0	0	0	0	0	0	0	0	0	0	0	0	0	0	0	0
UtxJmjc_R4C4-1329	ATTCCCCATATAGACCCGACACTTGAAGTACGGGTCTGATGTTTGAACCTAAACGCGATCCTGATTGACAACCCTTCACTGC	0	0	0	0	0	0	0	0	0	0	0	0	0	0	0	0	3	0	0	0	0	0	0	0	0	0	0	0	0	0	0	0	0	0	0	0	0	0	0	0	0	0	0	0	0	0	0	0
UtxJmjc_R4C4-1330	ATTCTGCAATCTTCAACTCCACCCCTATCTACCATAGAAAGAAAGAGGACAACCCTTACAGCAGGTACAAAGCTGTTCACTG	0	0	0	0	0	0	0	0	0	0	0	0	0	0	0	0	3	0	0	0	0	0	0	0	0	0	0	0	0	0	0	0	0	0	0	0	0	0	0	0	0	0	0	0	0	0	0	0
UtxJmjc_R4C4-1331	ATTCATTCCAAGGTGTTCTATCCCAAATTAATTGAGATAAACTTAGAGCACCATACCTATTCGCTGTCTTACCATTCACTGC	0	0	0	0	0	0	0	0	0	0	0	0	0	0	0	0	3	0	0	0	0	0	0	0	0	0	0	0	0	0	0	0	0	0	0	0	0	0	0	0	0	0	0	0	0	0	0	0
UtxJmjc_R4C4-13333	ATTCCTCCAGCCAAAGCTACTATGCCTACAGACTACCACCCCTACATCCGGATAGTCTACAGCTTTCGACAAAGTTCACTGC	0	0	0	0	0	0	0	0	0	0	0	0	0	0	0	0	3	0	0	0	0	0	0	0	0	0	0	0	0	0	0	0	0	0	0	0	0	0	0	0	0	0	0	0	0	0	0	0
UtxJmjc_R4C4-13336	ATACCTTAGAAGCATAGACTGAAAGATCTTAATTCACCAGTCTAACCAATCCGACCCCCGCAGCATAGCTACGTTCACTGCA	0	0	0	0	0	0	0	0	0	0	0	0	0	0	0	0	3	0	0	0	0	0	0	0	0	0	0	0	0	0	0	0	0	0	0	0	0	0	0	0	0	0	0	0	0	0	0	0
UtxJmjc_R4C4-1333	ATTCCGACATATCCCCCAAACAACCCGATCTCAGACCAAGAATACTTCTTTACTCACTACTGACCGTCGAGCATTCACTGCA	0	0	0	0	0	0	0	0	0	0	0	0	0	0	0	0	3	0	0	0	0	0	0	0	0	0	0	0	0	0	0	0	0	0	0	0	0	0	0	0	0	0	0	0	0	0	0	0
UtxJmjc_R4C4-1334	ATTCCCCTCCAACCTGAGAATATAATTGATCGGTCACGACCTGCACCTGAAAAGACCATGGATAGCTCCATGCATTCACTGC	0	0	0	0	0	0	0	0	0	0	0	0	0	0	0	0	3	0	0	0	0	0	0	0	0	0	0	0	0	0	0	0	0	0	0	0	0	0	0	0	0	0	0	0	0	0	0	0
UtxJmjc_R4C4-1335	ATTCAGCAAATGGTACCCAACACTACGGACGCAAGAACAATTTTGTACACGATTGCGTTGCGCCTGTTCA	0	0	0	0	0	0	0	0	0	0	0	0	0	0	0	0	3	0	0	0	0	0	0	0	0	0	0	0	0	0	0	0	0	0	0	0	0	0	0	0	0	0	0	0	0	0	0	0
UtxJmjc_R4C4-1336	ATTCGGCACACAACTGCCTCATTCCCATGACAACTACACACATTCTCAATCTTCCCCGCACTCAACTGCTTCA	0	0	0	0	0	0	0	0	0	0	0	0	0	0	0	0	3	0	0	0	0	0	0	0	0	0	0	0	0	0	0	0	0	0	0	0	0	0	0	0	0	0	0	0	0	0	0	0
UtxJmjc_R4C4-13393	ATTCCCACCACTTCCCTGGAAAAAGCCCGACAGCAGCATGCACATCACTGTGGGCTTATCAGGAACATAGTGTTTCACTGCA	0	0	0	0	0	0	0	0	0	0	0	0	0	0	0	0	3	0	0	0	0	0	0	0	0	0	0	0	0	0	0	0	0	0	0	0	0	0	0	0	0	0	0	0	0	0	0	0
UtxJmjc_R4C4-13401	ATTCCTAGCATCGTTCCACTTTAATCTGCAGCCTTGCAAGGCCGACCCCCACCTCGAAAGTCCCTCTGGCCCTCTTCACTGC	0	0	0	0	0	0	0	0	0	0	0	0	0	0	0	0	3	0	0	0	0	0	0	0	0	0	0	0	0	0	0	0	0	0	0	0	0	0	0	0	0	0	0	0	0	0	0	0
UtxJmjc_R4C4-13417	ATTCCCGTTATGTGAAACCGGGACCCACGTCTTGCACTGCGGCAACTATCCATGACTGACAAGACATTCCCCCGTGTTCACT	0	0	0	0	0	0	0	0	0	0	0	0	0	0	0	0	3	0	0	0	0	0	0	0	0	0	0	0	0	0	0	0	0	0	0	0	0	0	0	0	0	0	0	0	0	0	0	0
UtxJmjc_R4C4-1342	ATTCACCTCAACAGCTCGCTCAAATCCCAGCTTAACCTGCATTCGCACGAACACCCAGCATGTGTCGACAGGCGTTCACTGC	0	0	0	0	0	0	0	0	0	0	0	0	0	0	0	0	3	0	0	0	0	0	0	0	0	0	0	0	0	0	0	0	0	0	0	0	0	0	0	0	0	0	0	0	0	0	0	0
UtxJmjc_R4C4-1343	ATTCCAGTTCTCAGGGCAACGAAACAGCTGCAGTCAATGCATTCACTCAACTACACAATGTATGCTGACTGCTTCACTGCAG	0	0	0	0	0	0	0	0	0	0	0	0	0	0	0	0	3	0	0	0	0	0	0	0	0	0	0	0	0	0	0	0	0	0	0	0	0	0	0	0	0	0	0	0	0	0	0	0
UtxJmjc_R4C4-13443	ATTCCCCTCCACGAAAGGGCGGGACGTAAGATTCACACCGGGTGTCGAAACATGTCCTTACACAAGTCAACCAGTTCACTGC	0	0	0	0	0	0	0	0	0	0	0	0	0	0	0	0	3	0	0	0	0	0	0	0	0	0	0	0	0	0	0	0	0	0	0	0	0	0	0	0	0	0	0	0	0	0	0	0
UtxJmjc_R4C4-1344	ATTCCCAAACTAGCACAGGCACACGCGACCACGCTTTTCGACACTATCACCGAACGTGCCAACATAGCCACCATTCACTGCA	0	0	0	0	0	0	0	0	0	0	0	0	0	0	0	0	3	0	0	0	0	0	0	0	0	0	0	0	0	0	0	0	0	0	0	0	0	0	0	0	0	0	0	0	0	0	0	0
UtxJmjc_R4C4-1345	ATTCAGCTCCACACAAGCCCGGCCAACAAGTACGGTAGGGTAATACCATTAACTACCTACCGTCATGAAACAAAATGTTCAC	0	0	0	0	0	0	0	0	0	0	0	0	0	0	0	0	3	0	0	0	0	0	0	0	0	0	0	0	0	0	0	0	0	0	0	0	0	0	0	0	0	0	0	0	0	0	0	0
UtxJmjc_R4C4-1346	ATTCTAATAGCCAATTCACGACGATGAAATAACGCTCACACAACACATCACATCCATAGAAGCACATCGGCAGATTCACTGC	0	0	0	0	0	0	0	0	0	0	0	0	0	0	0	0	3	0	0	0	0	0	0	0	0	0	0	0	0	0	0	0	0	0	0	0	0	0	0	0	0	0	0	0	0	0	0	0
UtxJmjc_R4C4-1347	ATTCATCGAGCAAAAGAGACGGCAGCCCTAGGTCGCTTGCTGTCTTCGAAATACTTACCCCTCAGAGACTTCCCTTCACTGC	0	0	0	0	0	0	0	0	0	0	0	0	0	0	0	0	3	0	0	0	0	0	0	0	0	0	0	0	0	0	0	0	0	0	0	0	0	0	0	0	0	0	0	0	0	0	0	0
UtxJmjc_R4C4-1348	ATTCCTCATATCACAACTCTTCCGTAAACAACATGTGCTACGCGTAACCCGCAACAACGGCAACTATCACTCTTCACTGCAG	0	0	0	0	0	0	0	0	0	0	0	0	0	0	0	0	3	0	0	0	0	0	0	0	0	0	0	0	0	0	0	0	0	0	0	0	0	0	0	0	0	0	0	0	0	0	0	0
UtxJmjc_R4C4-13518	ATTCACCCGACCACATTCAATACCAACACGACTCTCAACACCCGACCTGGTTAAAACACACCAATACCAGACGCTTCACTGC	0	0	0	0	0	0	0	0	0	0	0	0	0	0	0	0	3	0	0	0	0	0	0	0	0	0	0	0	0	0	0	0	0	0	0	0	0	0	0	0	0	0	0	0	0	0	0	0
UtxJmjc_R4C4-1351	ATTCCCTAACGATCATCCGAACTGGAACCACCAATCGCACTGAGCGCATAATCACTGCAGTTAGATCACCCATCTTCACTGC	0	0	0	0	0	0	0	0	0	0	0	0	0	0	0	0	3	0	0	0	0	0	0	0	0	0	0	0	0	0	0	0	0	0	0	0	0	0	0	0	0	0	0	0	0	0	0	0
UtxJmjc_R4C4-1352	ATTCCCATCGTAAACACGGCGAACAATCCTCTCGCCATCCCCACCAATAACACCGAAATCCAACATCGGGCTTATTCACTGC	0	0	0	0	0	0	0	0	0	0	0	0	0	0	0	0	3	0	0	0	0	0	0	0	0	0	0	0	0	0	0	0	0	0	0	0	0	0	0	0	0	0	0	0	0	0	0	0
UtxJmjc_R4C4-1357	ATTCCAAACCGATCATCACTGATCACTCACAGATTGGGTCTACGAGACCCATAGAGGACCCCATGTCTTCA	0	0	0	0	0	0	0	0	0	0	0	0	0	0	0	0	3	0	0	0	0	0	0	0	0	0	0	0	0	0	0	0	0	0	0	0	0	0	0	0	0	0	0	0	0	0	0	0
UtxJmjc_R4C4-1358	ATTCCGAAACCAACCTCACGATGCTGGACATAATAAGCGCACTATACCAAACGTACCACGATTAACAAACGATTCACTGCAG	0	0	0	0	0	0	0	0	0	0	0	0	0	0	0	0	3	0	0	0	0	0	0	0	0	0	0	0	0	0	0	0	0	0	0	0	0	0	0	0	0	0	0	0	0	0	0	0
UtxJmjc_R4C4-13610	ATTCGCTGCCATCCTATATACTGTGGCAATTGTTCGTTACAACCTTAGTAATCATGTCCTTCCGACTCTCCCCGTTCACTGC	0	0	0	0	0	0	0	0	0	0	0	0	0	0	0	0	3	0	0	0	0	0	0	0	0	0	0	0	0	0	0	0	0	0	0	0	0	0	0	0	0	0	0	0	0	0	0	0
UtxJmjc_R4C4-1361	ATTCCGACCGCTTCTGAGCACAAGTTCACATGCTACACACAAGCAAGGAACAAATCTCGGCCTGGGTCGTGATTCACTGCAG	0	0	0	0	0	0	0	0	0	0	0	0	0	0	0	0	3	0	0	0	0	0	0	0	0	0	0	0	0	0	0	0	0	0	0	0	0	0	0	0	0	0	0	0	0	0	0	0
UtxJmjc_R4C4-1362	ATTCCCCTAGCTAAACACTTAAACCACACCTACCTGAAGTATACAAACATACCCGCAAGCCTACTACAGCCAATTCACTGCA	0	0	0	0	0	0	0	0	0	0	0	0	0	0	0	0	3	0	0	0	0	0	0	0	0	0	0	0	0	0	0	0	0	0	0	0	0	0	0	0	0	0	0	0	0	0	0	0
UtxJmjc_R4C4-1364	ATTCACCGCAAACGACCCAGGCAATAGCTACACTCAAGTAGCCCTCACACTTCTTCCAACAGTCCCCTTCA	0	0	0	0	0	0	0	0	0	0	0	0	0	0	0	0	3	0	0	0	0	0	0	0	0	0	0	0	0	0	0	0	0	0	0	0	0	0	0	0	0	0	0	0	0	0	0	0
UtxJmjc_R4C4-1366	ATTCGACTCCACGACCAGACAACGAGACCTCCAATCCAGCAAAGGATAGGGGTCAGACAGTCCGGAAGACACATTCACTGCA	0	0	0	0	0	0	0	0	0	0	0	0	0	0	0	0	3	0	0	0	0	0	0	0	0	0	0	0	0	0	0	0	0	0	0	0	0	0	0	0	0	0	0	0	0	0	0	0
UtxJmjc_R4C4-13670	ATTCACTAGCGTTTGCTAAGATCCGCTCCGTCACCGCCAGGCAGTACAATGAACCAGGAGTATTCTCCCGCATTCACTGCAG	0	0	0	0	0	0	0	0	0	0	0	0	0	0	0	0	3	0	0	0	0	0	0	0	0	0	0	0	0	0	0	0	0	0	0	0	0	0	0	0	0	0	0	0	0	0	0	0
UtxJmjc_R4C4-1368	ATTCCAAAACACCCGCTAACGACGCCTCTGGCTGACTTACGGTGTTCTCGGCCTTAGCCGTCTACCTTCA	0	0	0	0	0	0	0	0	0	0	0	0	0	0	0	0	3	0	0	0	0	0	0	0	0	0	0	0	0	0	0	0	0	0	0	0	0	0	0	0	0	0	0	0	0	0	0	0
UtxJmjc_R4C4-1369	ATTCACAACGCAGCAATGACGTCCTGATTTAGTTGGCAGATAGCACGATGCTCGAACAACTAACCCAATCGGGTTTCACTGC	0	0	0	0	0	0	0	0	0	0	0	0	0	0	0	0	3	0	0	0	0	0	0	0	0	0	0	0	0	0	0	0	0	0	0	0	0	0	0	0	0	0	0	0	0	0	0	0
UtxJmjc_R4C4-13702	ATCCCAAAACAAGTATCGCACGCCTACAAGACCAACGCCAACAATTAATGCCCATTGCACAGACACACCCACACTTTCACTG	0	0	0	0	0	0	0	0	0	0	0	0	0	0	0	0	3	0	0	0	0	0	0	0	0	0	0	0	0	0	0	0	0	0	0	0	0	0	0	0	0	0	0	0	0	0	0	0
UtxJmjc_R4C4-13715	ATTCCACCGCACATCACACATTACACTCACTGGCAAGGCTACCATCCACTGATGAACAAGTCCAGACTTCA	0	0	0	0	0	0	0	0	0	0	0	0	0	0	0	0	3	0	0	0	0	0	0	0	0	0	0	0	0	0	0	0	0	0	0	0	0	0	0	0	0	0	0	0	0	0	0	0
UtxJmjc_R4C4-1372	ATTCATAACCGATCCATATATACAATCCGCCAACGACGAAATCAGTACCAGGGTATAGCCCGCCAACTGAAGGATTTCACTG	0	0	0	0	0	0	0	0	0	0	0	0	0	0	0	0	3	0	0	0	0	0	0	0	0	0	0	0	0	0	0	0	0	0	0	0	0	0	0	0	0	0	0	0	0	0	0	0
UtxJmjc_R4C4-1374	ANTCCCATAGAAGCAATCGAAGCGCTACGTGATCACCCCTTAGCGGTGCTCATCCTTAATGCGCTAATCATCAGCATTCACT	0	0	0	0	0	0	0	0	0	0	0	0	0	0	0	0	3	0	0	0	0	0	0	0	0	0	0	0	0	0	0	0	0	0	0	0	0	0	0	0	0	0	0	0	0	0	0	0
UtxJmjc_R4C4-13756	ATTCCAGTCAGAGCAAACAGATCAGACTACCGCACGGTAACTACCGAAAACTCACCGTAGTTTGATTCTGCCAATTCACTGC	0	0	0	0	0	0	0	0	0	0	0	0	0	0	0	0	3	0	0	0	0	0	0	0	0	0	0	0	0	0	0	0	0	0	0	0	0	0	0	0	0	0	0	0	0	0	0	0
UtxJmjc_R4C4-1375	ATTCGGACCGACCCCAAGCAGTCACCATCTGACGCATAAGCTCGGTTGCACGCGGTGTGAATCCAGAAGCACCCTTCACTGC	0	0	0	0	0	0	0	0	0	0	0	0	0	0	0	0	3	0	0	0	0	0	0	0	0	0	0	0	0	0	0	0	0	0	0	0	0	0	0	0	0	0	0	0	0	0	0	0
UtxJmjc_R4C4-1384	ATTCCGCGTACCATATTGATTCATCCCGCGAGTGAACCCCTCCTCCGAGTAATAAGAGTCCAGCGCTATCACGTTTCACTGC	0	0	0	0	0	0	0	0	0	0	0	0	0	0	0	0	3	0	0	0	0	0	0	0	0	0	0	0	0	0	0	0	0	0	0	0	0	0	0	0	0	0	0	0	0	0	0	0
UtxJmjc_R4C4-13853	ATTCTTACATATGCAATGTCCGCTTGGCGCCCATCAGCGCCGACCACGTCATCACAATCGCTCAAGTCTATCCGTTCACTGC	0	0	0	0	0	0	0	0	0	0	0	0	0	0	0	0	3	0	0	0	0	0	0	0	0	0	0	0	0	0	0	0	0	0	0	0	0	0	0	0	0	0	0	0	0	0	0	0
UtxJmjc_R4C4-1385	ATTCTAGCATAACGAACGAGGAATCCTTCTAACTGCTCTAAAATACAAGCAGACTACCAGTGAGCCTCGGCCCGTTCACTGC	0	0	0	0	0	0	0	0	0	0	0	0	0	0	0	0	3	0	0	0	0	0	0	0	0	0	0	0	0	0	0	0	0	0	0	0	0	0	0	0	0	0	0	0	0	0	0	0
UtxJmjc_R4C4-1386	ATTCCAAACCTACGACGACTGATTCGCCTCATTATCAAGGCGACGACAGAATCAATCAGTTACTGCACGACCACTTCACTGC	0	0	0	0	0	0	0	0	0	0	0	0	0	0	0	0	3	0	0	0	0	0	0	0	0	0	0	0	0	0	0	0	0	0	0	0	0	0	0	0	0	0	0	0	0	0	0	0
UtxJmjc_R4C4-13875	ATTCCCAGGCTAACTTCACGCATAATCCGTTAACCTACAAAACTAGACGGTATGCGCTATAAGGACATATCGTCTTCACTGC	0	0	0	0	0	0	0	0	0	0	0	0	0	0	0	0	3	0	0	0	0	0	0	0	0	0	0	0	0	0	0	0	0	0	0	0	0	0	0	0	0	0	0	0	0	0	0	0
UtxJmjc_R4C4-1388	ATTCCCTTCCCCGCCACTGCTATTAAAGCTTGTCAAAACTACCGTACTAGATGAATCGCTCGCGCTCATCCAGGTTCACTGC	0	0	0	0	0	0	0	0	0	0	0	0	0	0	0	0	3	0	0	0	0	0	0	0	0	0	0	0	0	0	0	0	0	0	0	0	0	0	0	0	0	0	0	0	0	0	0	0
UtxJmjc_R4C4-1389	ATTCCCCACCGAGGCAAATGGTCCAGCCGGATTAGATTCCGCGTTGGACTAATGTATGCAAATGCATGCCCCCATTCACTGC	0	0	0	0	0	0	0	0	0	0	0	0	0	0	0	0	3	0	0	0	0	0	0	0	0	0	0	0	0	0	0	0	0	0	0	0	0	0	0	0	0	0	0	0	0	0	0	0
UtxJmjc_R4C4-1390	ATTCACCAAAGTGACAGCCATCACGAAGGCTGAACTGACCACTTAACCGTGATTAAACACTTCACCGTGTTTCACTGCAGAC	0	0	0	0	0	0	0	0	0	0	0	0	0	0	0	0	3	0	0	0	0	0	0	0	0	0	0	0	0	0	0	0	0	0	0	0	0	0	0	0	0	0	0	0	0	0	0	0
UtxJmjc_R4C4-1391	ATTCGACCCTACTTACCCTCCCCTGGGTAGCAACACAAGAGTCGAACGAAGATACAACTGTTAGCCCCATCCACTTCACTGC	0	0	0	0	0	0	0	0	0	0	0	0	0	0	0	0	3	0	0	0	0	0	0	0	0	0	0	0	0	0	0	0	0	0	0	0	0	0	0	0	0	0	0	0	0	0	0	0
UtxJmjc_R4C4-13924	ATTCTTAGGGAATAACGACAGCCCTCCGACACAGACGGATGTACCATGGAAAACAGCATTCAGACATTCCCCATCTTCACTG	0	0	0	0	0	0	0	0	0	0	0	0	0	0	0	0	3	0	0	0	0	0	0	0	0	0	0	0	0	0	0	0	0	0	0	0	0	0	0	0	0	0	0	0	0	0	0	0
UtxJmjc_R4C4-1394	ATTCAACGCACCAAGAGCGAATTAGGGTACCCAGGGGATTACTGGATGCACGGATAAACCTTAGAACGCCTCCATTCACTGC	0	0	0	0	0	0	0	0	0	0	0	0	0	0	0	0	3	0	0	0	0	0	0	0	0	0	0	0	0	0	0	0	0	0	0	0	0	0	0	0	0	0	0	0	0	0	0	0
UtxJmjc_R4C4-1397	ATTCATGTATACCCGAGTTCAGCACAAGCATACTGGACAGAGGAAGAATAAGCGTAGAGTCTCGTGATTCA	0	0	0	0	0	0	0	0	0	0	0	0	0	0	0	0	3	0	0	0	0	0	0	0	0	0	0	0	0	0	0	0	0	0	0	0	0	0	0	0	0	0	0	0	0	0	0	0
UtxJmjc_R4C4-1398	ATTCAACCCATAGACAAACCTAACCCCCCGTACTAAACCTAACTGCCCGCGCTCAGAAACAGCTTGAACAGTAGTTCACTGC	0	0	0	0	0	0	0	0	0	0	0	0	0	0	0	0	3	0	0	0	0	0	0	0	0	0	0	0	0	0	0	0	0	0	0	0	0	0	0	0	0	0	0	0	0	0	0	0
UtxJmjc_R4C4-13997	ATTCAAGTCTTCCGATGCCGGAGCACGGCATTGACACACTATTAATAAACTACTACCTGCAAAACTTCCATTCACTGCAGAC	0	0	0	0	0	0	0	0	0	0	0	0	0	0	0	0	3	0	0	0	0	0	0	0	0	0	0	0	0	0	0	0	0	0	0	0	0	0	0	0	0	0	0	0	0	0	0	0
UtxJmjc_R4C4-1399	ATTCCGTTACAAGACTCCCCACACATACCCGCCACTTCTAGCACGTATCGTCCTGCATACCGGCACCTCTACCGTTCACTGC	0	0	0	0	0	0	0	0	0	0	0	0	0	0	0	0	3	0	0	0	0	0	0	0	0	0	0	0	0	0	0	0	0	0	0	0	0	0	0	0	0	0	0	0	0	0	0	0
UtxJmjc_R4C4-1400	ATTCCTCCCAATGAGAATTGCCACGTTCAACTACGTAACAATGCCTAACTAGCTCGCTAGAACCCGTACAGTCTTCACTGCA	0	0	0	0	0	0	0	0	0	0	0	0	0	0	0	0	3	0	0	0	0	0	0	0	0	0	0	0	0	0	0	0	0	0	0	0	0	0	0	0	0	0	0	0	0	0	0	0
UtxJmjc_R4C4-1403	ATTAACATCCGATACGTCTGCAAGCGCGTCAGGAGCCGTTCGAGGAGCTTAGATCCGCTCCCGCTCCCAGAACAGTTCACTG	0	0	0	0	0	0	0	0	0	0	0	0	0	0	0	0	3	0	0	0	0	0	0	0	0	0	0	0	0	0	0	0	0	0	0	0	0	0	0	0	0	0	0	0	0	0	0	0
UtxJmjc_R4C4-14042	ATTCGCTTTAACAAGCCCATCATGCGATCCCAGTCCCTATAGCCAGCAGAAACTAATGTTTCGTTCTTGCGAACTTCACTGC	0	0	0	0	0	0	0	0	0	0	0	0	0	0	0	0	3	0	0	0	0	0	0	0	0	0	0	0	0	0	0	0	0	0	0	0	0	0	0	0	0	0	0	0	0	0	0	0
UtxJmjc_R4C4-1408	ATTCGATAACCGCGCAAGACTCATGGCTACCCTAACCCATCAGTTGGGCCCAGCTACGTAGATAGGCAGCTGCCTTCACTGC	0	0	0	0	0	0	0	0	0	0	0	0	0	0	0	0	3	0	0	0	0	0	0	0	0	0	0	0	0	0	0	0	0	0	0	0	0	0	0	0	0	0	0	0	0	0	0	0
UtxJmjc_R4C4-1409	ATTCACCCCTCTCCTGAATAGTACACCAATGCGTAAAGGAAGCACCAGAATTCACCCAAGTACCTATAGGAGACTTCACTGC	0	0	0	0	0	0	0	0	0	0	0	0	0	0	0	0	3	0	0	0	0	0	0	0	0	0	0	0	0	0	0	0	0	0	0	0	0	0	0	0	0	0	0	0	0	0	0	0
UtxJmjc_R4C4-1411	ATTCCCTGGCCCCAGCGCAAAACCCCTCCGACCCGCAAAAGGGTTCAAACAACAGAGATGGAATGTTGACAATATTCACTGC	0	0	0	0	0	0	0	0	0	0	0	0	0	0	0	0	3	0	0	0	0	0	0	0	0	0	0	0	0	0	0	0	0	0	0	0	0	0	0	0	0	0	0	0	0	0	0	0
UtxJmjc_R4C4-1412	ATTCAAATAAGCCTACCAACTCACTAAACGAGCAAACGCCCCTCACAACATTAGAGATGGATCGCCCGATCGATTCACTGCA	0	0	0	0	0	0	0	0	0	0	0	0	0	0	0	0	3	0	0	0	0	0	0	0	0	0	0	0	0	0	0	0	0	0	0	0	0	0	0	0	0	0	0	0	0	0	0	0
UtxJmjc_R4C4-1413	ATTCACCCCGACTCTCTTTCATATGCACCCAGCCTTTCCGGCTGACTGGTCGCGATTGGCACATCTGTGGATGTTCACTGCA	0	0	0	0	0	0	0	0	0	0	0	0	0	0	0	0	3	0	0	0	0	0	0	0	0	0	0	0	0	0	0	0	0	0	0	0	0	0	0	0	0	0	0	0	0	0	0	0
UtxJmjc_R4C4-1414	ATTCCCCTGCAACCCAATGGCCTCAAGACAGAATGCCTGGACAGCTGCCTGATAAAATGCCCACAAATGCCGACCTTCACTG	0	0	0	0	0	0	0	0	0	0	0	0	0	0	0	0	3	0	0	0	0	0	0	0	0	0	0	0	0	0	0	0	0	0	0	0	0	0	0	0	0	0	0	0	0	0	0	0
UtxJmjc_R4C4-1415	ATTCCCCTTACATCAACCGATTGGCCTACAATATTGGACGATCGTCCCCAAGTGCCCTCACAACTTCAGTTAAATTCACTGC	0	0	0	0	0	0	0	0	0	0	0	0	0	0	0	0	3	0	0	0	0	0	0	0	0	0	0	0	0	0	0	0	0	0	0	0	0	0	0	0	0	0	0	0	0	0	0	0
UtxJmjc_R4C4-1417	ATTCGAGCTATCAAGCCCGGCGAGAAGTGTCTTCCACCATGTCGCCTCACACGCTGTCATGCCCTGAGAGGCCCTTCACTGC	0	0	0	0	0	0	0	0	0	0	0	0	0	0	0	0	3	0	0	0	0	0	0	0	0	0	0	0	0	0	0	0	0	0	0	0	0	0	0	0	0	0	0	0	0	0	0	0
UtxJmjc_R4C4-14198	ATTCACAGAACTTGCCGATCTACAAAAGAATATCAATTACGATAAACTCAGCGTGTAAAGACGATTCCTTAGGACTTCACTG	0	0	0	0	0	0	0	0	0	0	0	0	0	0	0	0	3	0	0	0	0	0	0	0	0	0	0	0	0	0	0	0	0	0	0	0	0	0	0	0	0	0	0	0	0	0	0	0
UtxJmjc_R4C4-1421	ATTCCACTCTCTGACCCACATCTACAGAGGTCAACGAACAAGTTAACCACTTGTCATCGCATACATACAGCCAATTCACTGC	0	0	0	0	0	0	0	0	0	0	0	0	0	0	0	0	3	0	0	0	0	0	0	0	0	0	0	0	0	0	0	0	0	0	0	0	0	0	0	0	0	0	0	0	0	0	0	0
UtxJmjc_R4C4-1422	ATTCCATCCATTGACACTAGACTAATTCAAGTACATGGAGTGAGGACAACGACTACTTTGCCTGACCCTGCCGATTCACTGC	0	0	0	0	0	0	0	0	0	0	0	0	0	0	0	0	3	0	0	0	0	0	0	0	0	0	0	0	0	0	0	0	0	0	0	0	0	0	0	0	0	0	0	0	0	0	0	0
UtxJmjc_R4C4-1428	ATTCCACCCTCAAGCCCCGTGACATATTTCCATACACCAACACGGACTCTCCAACCCCCAATTCACGGGATGCATTCACTGC	0	0	0	0	0	0	0	0	0	0	0	0	0	0	0	0	3	0	0	0	0	0	0	0	0	0	0	0	0	0	0	0	0	0	0	0	0	0	0	0	0	0	0	0	0	0	0	0
UtxJmjc_R4C4-1430	ATTCAAACCCAATGTACGAAGCTCTAAGCACTCCACTATGGACTAAGTCCCCTCACGTGGAATCAGCGCCAACGTTCACTGC	0	0	0	0	0	0	0	0	0	0	0	0	0	0	0	0	3	0	0	0	0	0	0	0	0	0	0	0	0	0	0	0	0	0	0	0	0	0	0	0	0	0	0	0	0	0	0	0
UtxJmjc_R4C4-14321	ATTCAAGTGAGTGACCAAAACAGAGTCACCCTTTCAGCGAGCCGCCTCGCACTAAATACTTATCCCCACCGAGCATTCACTG	0	0	0	0	0	0	0	0	0	0	0	0	0	0	0	0	3	0	0	0	0	0	0	0	0	0	0	0	0	0	0	0	0	0	0	0	0	0	0	0	0	0	0	0	0	0	0	0
UtxJmjc_R4C4-14323	ATTCCGCAGCATAAACACAGTACCATCAAGCGTACACAAACTGGGCCAGATACGACTAAAAACTTGGAGCCGCTTCACTGCA	0	0	0	0	0	0	0	0	0	0	0	0	0	0	0	0	3	0	0	0	0	0	0	0	0	0	0	0	0	0	0	0	0	0	0	0	0	0	0	0	0	0	0	0	0	0	0	0
UtxJmjc_R4C4-1432	ATTCACGTAATCCCACACCAAGGTCTCAGTGAAAAAAGAGCTAACACCTCACATACGCATAATACCCCGTAAATTCACTGCA	0	0	0	0	0	0	0	0	0	0	0	0	0	0	0	0	3	0	0	0	0	0	0	0	0	0	0	0	0	0	0	0	0	0	0	0	0	0	0	0	0	0	0	0	0	0	0	0
UtxJmjc_R4C4-1435	ATTCATAAACCACATAGAACAACGCTGACCCGGACACACGTGTCAGGGCATAACCCACTCTGAACCCACCGAAGTTCACTGC	0	0	0	0	0	0	0	0	0	0	0	0	0	0	0	0	3	0	0	0	0	0	0	0	0	0	0	0	0	0	0	0	0	0	0	0	0	0	0	0	0	0	0	0	0	0	0	0
UtxJmjc_R4C4-1436	ATTCCACTCCAACATCCTACTAACGCATACTAACCACCACGGTATGAGCAACATTTGAACTGAACCGCCTTTCACTGCAGAC	0	0	0	0	0	0	0	0	0	0	0	0	0	0	0	0	3	0	0	0	0	0	0	0	0	0	0	0	0	0	0	0	0	0	0	0	0	0	0	0	0	0	0	0	0	0	0	0
UtxJmjc_R4C4-1437	ATTCCCAAACCAATTCACGAACTCCCTATATACCATCCTTTAGGCGCCCTATACAACGGAGCCTGATTTCGGCTTCACTGCA	0	0	0	0	0	0	0	0	0	0	0	0	0	0	0	0	3	0	0	0	0	0	0	0	0	0	0	0	0	0	0	0	0	0	0	0	0	0	0	0	0	0	0	0	0	0	0	0
UtxJmjc_R4C4-1438	ATTCAACTCGGATCACTACCTAAACAAGCATTCGAAGTGGATGCACACATTTGCATCAAGCGTACGGCCCAACCTTCACTGC	0	0	0	0	0	0	0	0	0	0	0	0	0	0	0	0	3	0	0	0	0	0	0	0	0	0	0	0	0	0	0	0	0	0	0	0	0	0	0	0	0	0	0	0	0	0	0	0
UtxJmjc_R4C4-1439	ATTCCGCCCTCCCACCTTGCCAGGATCACGGGGAGCTACCTATTCAACGCGAGCCTACAAGCCCCATACCGTATTCACTGCA	0	0	0	0	0	0	0	0	0	0	0	0	0	0	0	0	3	0	0	0	0	0	0	0	0	0	0	0	0	0	0	0	0	0	0	0	0	0	0	0	0	0	0	0	0	0	0	0
UtxJmjc_R4C4-1441	ATTCACATGCTCCGAGCAGCGTACCAGGCCAAACAAAGAAGCCAAACGCATGCAATACGAAGCAGTCTGCCGTTCACTGCAG	0	0	0	0	0	0	0	0	0	0	0	0	0	0	0	0	3	0	0	0	0	0	0	0	0	0	0	0	0	0	0	0	0	0	0	0	0	0	0	0	0	0	0	0	0	0	0	0
UtxJmjc_R4C4-1443	ATTCCCCCAACTTGAGCGATCCCACGCAGGACCACTATCATCCTCCGAACGTAAACACGACTTATAGCATTCTTTCACTGCA	0	0	0	0	0	0	0	0	0	0	0	0	0	0	0	0	3	0	0	0	0	0	0	0	0	0	0	0	0	0	0	0	0	0	0	0	0	0	0	0	0	0	0	0	0	0	0	0
UtxJmjc_R4C4-1444	ATTCAGCAACAAGTCAAATTAGACTTGGGGCCAATCATCTACAGCATGTACCCCCATTGCATCCTCTTCA	0	0	0	0	0	0	0	0	0	0	0	0	0	0	0	0	3	0	0	0	0	0	0	0	0	0	0	0	0	0	0	0	0	0	0	0	0	0	0	0	0	0	0	0	0	0	0	0
UtxJmjc_R4C4-1447	ATTCCCATAGCATAACTCCTAACGCGAGTACATAAGATGGCATAAAGAAGGCAAATCACACCCGAACTTGCTTCACTGCAGA	0	0	0	0	0	0	0	0	0	0	0	0	0	0	0	0	3	0	0	0	0	0	0	0	0	0	0	0	0	0	0	0	0	0	0	0	0	0	0	0	0	0	0	0	0	0	0	0
UtxJmjc_R4C4-1448	ATTCTGCCGAGGCCCAAAGCCCCCACGGTAGATGAACCATTTAAAAGGGATTCGTAGGACCAATTCACACCTTCTTCACTGC	0	0	0	0	0	0	0	0	0	0	0	0	0	0	0	0	3	0	0	0	0	0	0	0	0	0	0	0	0	0	0	0	0	0	0	0	0	0	0	0	0	0	0	0	0	0	0	0
UtxJmjc_R4C4-1449	ATTCTGTGGAACTAACAATTCCACAGCATGAAACAGATTAAACCAATACAGGTCGCCTGTGTCACACCGACACCTTCACTGC	0	0	0	0	0	0	0	0	0	0	0	0	0	0	0	0	3	0	0	0	0	0	0	0	0	0	0	0	0	0	0	0	0	0	0	0	0	0	0	0	0	0	0	0	0	0	0	0
UtxJmjc_R4C4-1452	ATTCTACTCCATCCGGCATTAAATCAAAAGATAGCCATGATGGTATAAATCCCAGGACAACTTAGTCCGAAGCCTTCACTGC	0	0	0	0	0	0	0	0	0	0	0	0	0	0	0	0	3	0	0	0	0	0	0	0	0	0	0	0	0	0	0	0	0	0	0	0	0	0	0	0	0	0	0	0	0	0	0	0
UtxJmjc_R4C4-1457	ATTCCAAGTTTTGCACCGGCCGCTCTCACCATGACTAGACGTTATCCAACATGAGATTACAATAATGAGGATGGTTCACTGC	0	0	0	0	0	0	0	0	0	0	0	0	0	0	0	0	3	0	0	0	0	0	0	0	0	0	0	0	0	0	0	0	0	0	0	0	0	0	0	0	0	0	0	0	0	0	0	0
UtxJmjc_R4C4-1458	ATTCCCACAGCTGCGCCAAAGTTAAGACAGGCGCACATCTTTCCTGTGACAAACTACACTAGAGCATGGGCACTGTTCACTG	0	0	0	0	0	0	0	0	0	0	0	0	0	0	0	0	3	0	0	0	0	0	0	0	0	0	0	0	0	0	0	0	0	0	0	0	0	0	0	0	0	0	0	0	0	0	0	0
UtxJmjc_R4C4-1459	ATTCATCCTAATGGTACACGCAAATCGACAGCTTGCACGAACTAGGGGTCGACCACCGCAAAACAAGTTGCCCCTTCACTGC	0	0	0	0	0	0	0	0	0	0	0	0	0	0	0	0	3	0	0	0	0	0	0	0	0	0	0	0	0	0	0	0	0	0	0	0	0	0	0	0	0	0	0	0	0	0	0	0
UtxJmjc_R4C4-1461	ATTCAAGGCAGATTGAAACCTCGCACCAACCCACACCTCAACGGTCTTTGCCAACAGCCTTCTCTGCCTCACGCTTCACTGC	0	0	0	0	0	0	0	0	0	0	0	0	0	0	0	0	3	0	0	0	0	0	0	0	0	0	0	0	0	0	0	0	0	0	0	0	0	0	0	0	0	0	0	0	0	0	0	0
UtxJmjc_R4C4-14623	ATTCCACTTGCGCCAGGTGAGAATGAATTCTAGTACAATGCCTATGATTGCTCTATTCCACTAGCCGTTCA	0	0	0	0	0	0	0	0	0	0	0	0	0	0	0	0	3	0	0	0	0	0	0	0	0	0	0	0	0	0	0	0	0	0	0	0	0	0	0	0	0	0	0	0	0	0	0	0
UtxJmjc_R4C4-1463	ATTCTATGAGTGGCGACGTGCACACTTTTCCTCGTCGCCAAACACGGCAGGATCTATCAAAGCCCAGGCCCATGTTCACTGC	0	0	0	0	0	0	0	0	0	0	0	0	0	0	0	0	3	0	0	0	0	0	0	0	0	0	0	0	0	0	0	0	0	0	0	0	0	0	0	0	0	0	0	0	0	0	0	0
UtxJmjc_R4C4-1465	ATTCTGGTTCCCCATCAACGCTGCTTCTCAAAACCAGTCACTGTAAGAGAATCTAGGGGAAAACAGCGGGACAGTTCACTGC	0	0	0	0	0	0	0	0	0	0	0	0	0	0	0	0	3	0	0	0	0	0	0	0	0	0	0	0	0	0	0	0	0	0	0	0	0	0	0	0	0	0	0	0	0	0	0	0
UtxJmjc_R4C4-1466	ATTCTACGCCTCGCGTATTTAATTGAACACTAATCGCCAGCGGCTCACGCCGCATACCATCAGACGCACCTAAATTCACTGC	0	0	0	0	0	0	0	0	0	0	0	0	0	0	0	0	3	0	0	0	0	0	0	0	0	0	0	0	0	0	0	0	0	0	0	0	0	0	0	0	0	0	0	0	0	0	0	0
UtxJmjc_R4C4-1468	ATTCCCACTGCACACCCCAACAAAGAGTACTCCGCTCCAGCCGTTTGATCGGCCGAACGATATGCTTGCACAGCTTCACTGC	0	0	0	0	0	0	0	0	0	0	0	0	0	0	0	0	3	0	0	0	0	0	0	0	0	0	0	0	0	0	0	0	0	0	0	0	0	0	0	0	0	0	0	0	0	0	0	0
UtxJmjc_R4C4-1469	ATTCCCACGGCACCGCCGTCGTCGGAAGACACCTAGAACTGAAAGATAACTCCACTATTGCCACGAGCAATTTCACTGCAGA	0	0	0	0	0	0	0	0	0	0	0	0	0	0	0	0	3	0	0	0	0	0	0	0	0	0	0	0	0	0	0	0	0	0	0	0	0	0	0	0	0	0	0	0	0	0	0	0
UtxJmjc_R4C4-14700	ATTCACCTAGTAAACTGCAGTATGGCTAAAAACTGAGCACATCTGCACATAGCATTCGCCAGGAATCAGACCGACTTCACTG	0	0	0	0	0	0	0	0	0	0	0	0	0	0	0	0	3	0	0	0	0	0	0	0	0	0	0	0	0	0	0	0	0	0	0	0	0	0	0	0	0	0	0	0	0	0	0	0
UtxJmjc_R4C4-1470	ATTCCAGTCCTGCATACCCAAACTGGAATCACAGTGACCCTTCAACTGCACCCCGAACCTATAGTCACAGATGATTCACTGC	0	0	0	0	0	0	0	0	0	0	0	0	0	0	0	0	3	0	0	0	0	0	0	0	0	0	0	0	0	0	0	0	0	0	0	0	0	0	0	0	0	0	0	0	0	0	0	0
UtxJmjc_R4C4-1471	ATTCAGACAGCCACCCAAGTACCGTACCCGCGAACGGACATACAGGGTAAAACTGAAATCTGAGCACGCCTCTGCTTCACTG	0	0	0	0	0	0	0	0	0	0	0	0	0	0	0	0	3	0	0	0	0	0	0	0	0	0	0	0	0	0	0	0	0	0	0	0	0	0	0	0	0	0	0	0	0	0	0	0
UtxJmjc_R4C4-1472	ATTCCGACACCGCTATAGCAAGAACCATGGACACGTCGTTGGTCTACATAGCCCCAAGACCAACGCTCCGACAATTCACTGC	0	0	0	0	0	0	0	0	0	0	0	0	0	0	0	0	3	0	0	0	0	0	0	0	0	0	0	0	0	0	0	0	0	0	0	0	0	0	0	0	0	0	0	0	0	0	0	0
UtxJmjc_R4C4-1473	ATTCCAGCCATTCGCCAGAAGACAACCCATTACTACATGGCACAAGCTCCGAAAGCACTAGCCACCCTTACCTTCACTGCAG	0	0	0	0	0	0	0	0	0	0	0	0	0	0	0	0	3	0	0	0	0	0	0	0	0	0	0	0	0	0	0	0	0	0	0	0	0	0	0	0	0	0	0	0	0	0	0	0
UtxJmjc_R4C4-1474	ATTCGCAGCTATTACGTACATAGCTTCACGATCCAAGCAAAAGCAAAGACACCATAATGACATGTAACTCGGTGTTCACTGC	0	0	0	0	0	0	0	0	0	0	0	0	0	0	0	0	3	0	0	0	0	0	0	0	0	0	0	0	0	0	0	0	0	0	0	0	0	0	0	0	0	0	0	0	0	0	0	0
UtxJmjc_R4C4-1476	ATTCTAAACACCACACCATCTTCTCGCCATCCGAAGAAGGTCACACAACGATCAATTCGGCCATTGCGTAATGGTTCACTGC	0	0	0	0	0	0	0	0	0	0	0	0	0	0	0	0	3	0	0	0	0	0	0	0	0	0	0	0	0	0	0	0	0	0	0	0	0	0	0	0	0	0	0	0	0	0	0	0
UtxJmjc_R4C4-1478	ATTCGCAATCTGCACACACCGAAGCATTCTTCAGAACCGTTAACTCAATATCAACACTACATGCTGCCCAGTCCATTCACTG	0	0	0	0	0	0	0	0	0	0	0	0	0	0	0	0	3	0	0	0	0	0	0	0	0	0	0	0	0	0	0	0	0	0	0	0	0	0	0	0	0	0	0	0	0	0	0	0
UtxJmjc_R4C4-1481	ATTCCCGATCGCAATGTTAGGAACCCGAGACCAGCAACACTAGACGTTGGTCTACCTCCTGTAATCCTTTCA	0	0	0	0	0	0	0	0	0	0	0	0	0	0	0	0	3	0	0	0	0	0	0	0	0	0	0	0	0	0	0	0	0	0	0	0	0	0	0	0	0	0	0	0	0	0	0	0
UtxJmjc_R4C4-1484	ATTCTTCGCATCACTTCCGCGGTAGATTCCACGAGGCTAGGATGAACTAGCCCAGTATAACATAAAGTAGCGCCATTCACTG	0	0	0	0	0	0	0	0	0	0	0	0	0	0	0	0	3	0	0	0	0	0	0	0	0	0	0	0	0	0	0	0	0	0	0	0	0	0	0	0	0	0	0	0	0	0	0	0
UtxJmjc_R4C4-14857	ACTCACCCTCCGAGAAAGCTCCAAACGGAGCACCTATGCGAAAACTCACAACCTTTGTACCCCTTGTATTTCCCTTCACTGC	0	0	0	0	0	0	0	0	0	0	0	0	0	0	0	0	3	0	0	0	0	0	0	0	0	0	0	0	0	0	0	0	0	0	0	0	0	0	0	0	0	0	0	0	0	0	0	0
UtxJmjc_R4C4-1488	ATACAAAAAATAAACAAACCCGACTAGCTCCTACTTAGCCCAGCGACGCTACAAAGCAACTGGGAAGTTCA	0	0	0	0	0	0	0	0	0	0	0	0	0	0	0	0	3	0	0	0	0	0	0	0	0	0	0	0	0	0	0	0	0	0	0	0	0	0	0	0	0	0	0	0	0	0	0	0
UtxJmjc_R4C4-1489	ATTCCAGCGCAATCGATCTCCTCCCGGACCTTCGCCCACAAGTTAATGGGTACTACACTGCAATGTAAGTCCTATTCACTGC	0	0	0	0	0	0	0	0	0	0	0	0	0	0	0	0	3	0	0	0	0	0	0	0	0	0	0	0	0	0	0	0	0	0	0	0	0	0	0	0	0	0	0	0	0	0	0	0
UtxJmjc_R4C4-1490	ATTCCCGAAGCCCATATAACTGATCAACTCAGACGTCACGTCTTTGTCACCAGCCATATCCCACTCACGAATCTATTCACTG	0	0	0	0	0	0	0	0	0	0	0	0	0	0	0	0	3	0	0	0	0	0	0	0	0	0	0	0	0	0	0	0	0	0	0	0	0	0	0	0	0	0	0	0	0	0	0	0
UtxJmjc_R4C4-1491	ATTCCACTCACCTGCAAGCACAGACTACCAGCGGTGCTTAGAAGCACTACGCTAATGCTCCCATCGCTTCCGAGTTCACTGC	0	0	0	0	0	0	0	0	0	0	0	0	0	0	0	0	3	0	0	0	0	0	0	0	0	0	0	0	0	0	0	0	0	0	0	0	0	0	0	0	0	0	0	0	0	0	0	0
UtxJmjc_R4C4-1494	ATTCTGGATCTACAGCAACCTCAAAACAACAACTAACTCCTAATAATGTAAAAACCAACCTCCATATTAAACGACCATTCAC	0	0	0	0	0	0	0	0	0	0	0	0	0	0	0	0	3	0	0	0	0	0	0	0	0	0	0	0	0	0	0	0	0	0	0	0	0	0	0	0	0	0	0	0	0	0	0	0
UtxJmjc_R4C4-1495	ATTCTCAGCCGTACTCTCCCAGCTCAGACGCATGCCCTAGGGAACGACACTAGGGACCGAAACGGCTACATTAGTTCACTGC	0	0	0	0	0	0	0	0	0	0	0	0	0	0	0	0	3	0	0	0	0	0	0	0	0	0	0	0	0	0	0	0	0	0	0	0	0	0	0	0	0	0	0	0	0	0	0	0
UtxJmjc_R4C4-1496	ATTCTCAAACGAACAAGCACGAGCGTCCAAGGGCGAAAAGCTCGCCCCAGACACCATGCAAAAGCCCGTCAATGATTCACTG	0	0	0	0	0	0	0	0	0	0	0	0	0	0	0	0	3	0	0	0	0	0	0	0	0	0	0	0	0	0	0	0	0	0	0	0	0	0	0	0	0	0	0	0	0	0	0	0
UtxJmjc_R4C4-1497	ATTCCGTTAGCATCTCACCGATCCACTCGTTCCGTCCCTGCTTAAGACGTTCCGTACCTAAACTTTCCGAACTGTTCACTGC	0	0	0	0	0	0	0	0	0	0	0	0	0	0	0	0	3	0	0	0	0	0	0	0	0	0	0	0	0	0	0	0	0	0	0	0	0	0	0	0	0	0	0	0	0	0	0	0
UtxJmjc_R4C4-1498	ATTCCCGGTAGACACCGCGAGTATGCCTTCTTACCCCACCGCACGCAGCGAGTACGACCGGGATGAGTGTCCCTTTCACTGC	0	0	0	0	0	0	0	0	0	0	0	0	0	0	0	0	3	0	0	0	0	0	0	0	0	0	0	0	0	0	0	0	0	0	0	0	0	0	0	0	0	0	0	0	0	0	0	0
UtxJmjc_R4C4-1501	ATTCCCGTCTTTCGCCCTTTACATCCGTCAGCTGTCTGCCTGGTCCCTGAGCCGGGGAAACCCTCACACAGCGATTCACTGC	0	0	0	0	0	0	0	0	0	0	0	0	0	0	0	0	3	0	0	0	0	0	0	0	0	0	0	0	0	0	0	0	0	0	0	0	0	0	0	0	0	0	0	0	0	0	0	0
UtxJmjc_R4C4-15038	ATTCCCGCCGACCTTGAACACACCATGCACACGCGCAAGCCACGGTCCAGTTTGCGCCAGCCTTGCAGTGCAGTTCACTGCA	0	0	0	0	0	0	0	0	0	0	0	0	0	0	0	0	3	0	0	0	0	0	0	0	0	0	0	0	0	0	0	0	0	0	0	0	0	0	0	0	0	0	0	0	0	0	0	0
UtxJmjc_R4C4-1506	ATTCTAGCGCCCACAGTGACTGCGCGGCAGTAAGTTATGTTCTTAAAGATGTAAATGACCCATCTTTCACCGGCTTCACTGC	0	0	0	0	0	0	0	0	0	0	0	0	0	0	0	0	3	0	0	0	0	0	0	0	0	0	0	0	0	0	0	0	0	0	0	0	0	0	0	0	0	0	0	0	0	0	0	0
UtxJmjc_R4C4-15074	ATTCAACATCCACAATCCCCGACAACGATTAAACAACGATCACCACGACCTTAGATCAGTCCACGATCCACAACTTCACTGC	0	0	0	0	0	0	0	0	0	0	0	0	0	0	0	0	3	0	0	0	0	0	0	0	0	0	0	0	0	0	0	0	0	0	0	0	0	0	0	0	0	0	0	0	0	0	0	0
UtxJmjc_R4C4-1507	ATTCCCCACGAGTAAGAGCCGGACCATACCAACTAAATATCCCACAGTTTATAACTACCGCTGTACAACTGCTCTTTCACTG	0	0	0	0	0	0	0	0	0	0	0	0	0	0	0	0	3	0	0	0	0	0	0	0	0	0	0	0	0	0	0	0	0	0	0	0	0	0	0	0	0	0	0	0	0	0	0	0
UtxJmjc_R4C4-1508	ATTCCACGCCAGATGGTGACACGATGGAGGCAAGTCTCGATGTACACTGCGAAGCAGCGTGACTCTTAACCACCCTTTCACT	0	0	0	0	0	0	0	0	0	0	0	0	0	0	0	0	3	0	0	0	0	0	0	0	0	0	0	0	0	0	0	0	0	0	0	0	0	0	0	0	0	0	0	0	0	0	0	0
UtxJmjc_R4C4-1509	ATTCCAACCTAGCTCTAGTCACCCTAGATGCACCCACGTTAGACCTCCGAAGTTATGATCTGCGGTGGTGGCTTGTTCACTG	0	0	0	0	0	0	0	0	0	0	0	0	0	0	0	0	3	0	0	0	0	0	0	0	0	0	0	0	0	0	0	0	0	0	0	0	0	0	0	0	0	0	0	0	0	0	0	0
UtxJmjc_R4C4-1511	ATTCCCGCGACGGCCGAATTGAACAGACCCCTCGACACGAAGCGTGCCCTACAGGCATCTTCTCGACCACATAGCTTCACTG	0	0	0	0	0	0	0	0	0	0	0	0	0	0	0	0	3	0	0	0	0	0	0	0	0	0	0	0	0	0	0	0	0	0	0	0	0	0	0	0	0	0	0	0	0	0	0	0
UtxJmjc_R4C4-1512	ATTCCAGCAACATAGCGCACGACTACGACCACGCGACAGCGATCATACAGCAATTTTGGTGAGCTCATGCTGGATTCACTGC	0	0	0	0	0	0	0	0	0	0	0	0	0	0	0	0	3	0	0	0	0	0	0	0	0	0	0	0	0	0	0	0	0	0	0	0	0	0	0	0	0	0	0	0	0	0	0	0
UtxJmjc_R4C4-1513	ATTCCACCTCCTCTAACACCGATGCCACTATCCTTCATCAAAAGGTACGGCTATTGCCACACCACAAGGACCAAGTTCACTG	0	0	0	0	0	0	0	0	0	0	0	0	0	0	0	0	3	0	0	0	0	0	0	0	0	0	0	0	0	0	0	0	0	0	0	0	0	0	0	0	0	0	0	0	0	0	0	0
UtxJmjc_R4C4-15156	ATTCACAATCCAAGATTTCCACGCCTAATCGAGAAAGCAGTTAACATGCCTTCAACCGCAATTCCCATCCGCCTTCACTGCA	0	0	0	0	0	0	0	0	0	0	0	0	0	0	0	0	3	0	0	0	0	0	0	0	0	0	0	0	0	0	0	0	0	0	0	0	0	0	0	0	0	0	0	0	0	0	0	0
UtxJmjc_R4C4-1515	ATTCAGCCCACACAAGTGTACTCACAAATATCAGAACCTCGGAATAAATCCGAACAATTAATCACCGTGTCACCTTCACTGC	0	0	0	0	0	0	0	0	0	0	0	0	0	0	0	0	3	0	0	0	0	0	0	0	0	0	0	0	0	0	0	0	0	0	0	0	0	0	0	0	0	0	0	0	0	0	0	0
UtxJmjc_R4C4-1516	ATTCGGCGTAACATGACCACGTCTATTTTCCAAGACGGACAGCTAGCATCTAGAGATCCCATGATCACCAAGACGTTTCACT	0	0	0	0	0	0	0	0	0	0	0	0	0	0	0	0	3	0	0	0	0	0	0	0	0	0	0	0	0	0	0	0	0	0	0	0	0	0	0	0	0	0	0	0	0	0	0	0
UtxJmjc_R4C4-1517	ATTCCCACCCAAGTTAAGCCGAGTACACAATCAACCGCAGCCCAACCAGTTCACATGTGTATACACCTCTGCGCTTCACTGC	0	0	0	0	0	0	0	0	0	0	0	0	0	0	0	0	3	0	0	0	0	0	0	0	0	0	0	0	0	0	0	0	0	0	0	0	0	0	0	0	0	0	0	0	0	0	0	0
UtxJmjc_R4C4-1518	ATTCCCTGCCATAATCACACGCGAGTCATGAGCACCTCCCGATAGTGTACTTAAAACATTACGGTATCCATTATTCACTGCA	0	0	0	0	0	0	0	0	0	0	0	0	0	0	0	0	3	0	0	0	0	0	0	0	0	0	0	0	0	0	0	0	0	0	0	0	0	0	0	0	0	0	0	0	0	0	0	0
UtxJmjc_R4C4-1520	ATTCCAAACCGGGTGCCCACCAAGACACTCGGACAGGGATGTACGTAACCCTAAATACGCAGTAGCTTCA	0	0	0	0	0	0	0	0	0	0	0	0	0	0	0	0	3	0	0	0	0	0	0	0	0	0	0	0	0	0	0	0	0	0	0	0	0	0	0	0	0	0	0	0	0	0	0	0
UtxJmjc_R4C4-1522	ATTCCGAAAGCTCCACCTGTTGCTGCGGGGGTAAATCGGGTACAGTCACGCACCAAGAAATACCGCAGCAATTCACTGCAGA	0	0	0	0	0	0	0	0	0	0	0	0	0	0	0	0	3	0	0	0	0	0	0	0	0	0	0	0	0	0	0	0	0	0	0	0	0	0	0	0	0	0	0	0	0	0	0	0
UtxJmjc_R4C4-1527	ATTCCAAAGGAAGCTCACACGTTACGTGGAGCCCTCAGTGGCCTGACCAATACCAAACGTCATACGTGTACCCTTCACTGCA	0	0	0	0	0	0	0	0	0	0	0	0	0	0	0	0	3	0	0	0	0	0	0	0	0	0	0	0	0	0	0	0	0	0	0	0	0	0	0	0	0	0	0	0	0	0	0	0
UtxJmjc_R4C4-1529	ATTCCCTGCACGACTGATTTACACCCAACGATAGTGCAACCTCGAGACCCTGGAATCGCTGTTCCCCCTGCAGTTCACTGCA	0	0	0	0	0	0	0	0	0	0	0	0	0	0	0	0	3	0	0	0	0	0	0	0	0	0	0	0	0	0	0	0	0	0	0	0	0	0	0	0	0	0	0	0	0	0	0	0
UtxJmjc_R4C4-15320	ANTCAGAGGCACGCCACGCACAGGCTGACCCCACGTTGACCATACCTAGTGCGAAGGCAGTCCTACAATGATTCTTCACTGC	0	0	0	0	0	0	0	0	0	0	0	0	0	0	0	0	3	0	0	0	0	0	0	0	0	0	0	0	0	0	0	0	0	0	0	0	0	0	0	0	0	0	0	0	0	0	0	0
UtxJmjc_R4C4-15325	ATTCCTTCACAGACACACCATCAACGTTATTACGTTCCTATGAAAAACACGCTGCAAAGTGACAACACATACCGATTCACTG	0	0	0	0	0	0	0	0	0	0	0	0	0	0	0	0	3	0	0	0	0	0	0	0	0	0	0	0	0	0	0	0	0	0	0	0	0	0	0	0	0	0	0	0	0	0	0	0
UtxJmjc_R4C4-1535	ATTCCAATACCAAGAGATCGCTACCCGTAACCTAGACCAACAGCGCGGCCCGAAGGATATGTCACCCGACAAGCTTCACTGC	0	0	0	0	0	0	0	0	0	0	0	0	0	0	0	0	3	0	0	0	0	0	0	0	0	0	0	0	0	0	0	0	0	0	0	0	0	0	0	0	0	0	0	0	0	0	0	0
UtxJmjc_R4C4-15374	ANTCACCGTTGGCAAACCAAGCCTCTAACATTGTTACACAACCTAACGGTTGTCACGAGATTCGCAGTTCCGACTTCACTGC	0	0	0	0	0	0	0	0	0	0	0	0	0	0	0	0	3	0	0	0	0	0	0	0	0	0	0	0	0	0	0	0	0	0	0	0	0	0	0	0	0	0	0	0	0	0	0	0
UtxJmjc_R4C4-1539	ATTCCCTGTAGCGAAGATCCATAAACCTCCACTCAATCGCAATAGATTACATCAAGGTCCAATATCATGTTCA	0	0	0	0	0	0	0	0	0	0	0	0	0	0	0	0	3	0	0	0	0	0	0	0	0	0	0	0	0	0	0	0	0	0	0	0	0	0	0	0	0	0	0	0	0	0	0	0
UtxJmjc_R4C4-1540	ACTCAACGTTATCCTAGACAGAGCGGCGCCCCCATTCCTTAACGGAATTTAACGGCCCGTTCACAAGCAGTAACTCTTCACT	0	0	0	0	0	0	0	0	0	0	0	0	0	0	0	0	3	0	0	0	0	0	0	0	0	0	0	0	0	0	0	0	0	0	0	0	0	0	0	0	0	0	0	0	0	0	0	0
UtxJmjc_R4C4-1542	ATTCCAAATCCAGATTTGGCACGAAGCTATCAGCTGACACTTTATAACTTCAGTTTGAGGTTTCGGTCCACCTGTTTCACTG	0	0	0	0	0	0	0	0	0	0	0	0	0	0	0	0	3	0	0	0	0	0	0	0	0	0	0	0	0	0	0	0	0	0	0	0	0	0	0	0	0	0	0	0	0	0	0	0
UtxJmjc_R4C4-1543	ATTCTCTCCCATGTCATTCTTCTCTCCATCACGCTTGGAAGCTCGCCATGCGCAATGTCTATATCCCTGAATAGTTCACTGC	0	0	0	0	0	0	0	0	0	0	0	0	0	0	0	0	3	0	0	0	0	0	0	0	0	0	0	0	0	0	0	0	0	0	0	0	0	0	0	0	0	0	0	0	0	0	0	0
UtxJmjc_R4C4-15449	ATTCAGCCCTGGATCATCCGAAGGCACGTAGACAATTCTGTGGACATCCCAATACTCATGTAATGAAGCCTCATTTCACTGC	0	0	0	0	0	0	0	0	0	0	0	0	0	0	0	0	3	0	0	0	0	0	0	0	0	0	0	0	0	0	0	0	0	0	0	0	0	0	0	0	0	0	0	0	0	0	0	0
UtxJmjc_R4C4-1546	ATTCACTACATAAAGACTTTCAGACCGCCTCGACATGACATTGTCCCACTGAAACATGAGCTCTCGTTAAATCTTCACTGCA	0	0	0	0	0	0	0	0	0	0	0	0	0	0	0	0	3	0	0	0	0	0	0	0	0	0	0	0	0	0	0	0	0	0	0	0	0	0	0	0	0	0	0	0	0	0	0	0
UtxJmjc_R4C4-1549	ATTCGCAAGGACGCACATTCCAACAAGTCTCAGGCCAGACCTCCACTGGTTACCATGACTTGGGATTGCAACAGGTTCACTG	0	0	0	0	0	0	0	0	0	0	0	0	0	0	0	0	3	0	0	0	0	0	0	0	0	0	0	0	0	0	0	0	0	0	0	0	0	0	0	0	0	0	0	0	0	0	0	0
UtxJmjc_R4C4-1550	ATTCGACCGCGACATACATACACAGTTCCACAAACATTTACCACAGGAAGCGTTATCGAGTATCCTACAAGTTCACTGCAGA	0	0	0	0	0	0	0	0	0	0	0	0	0	0	0	0	3	0	0	0	0	0	0	0	0	0	0	0	0	0	0	0	0	0	0	0	0	0	0	0	0	0	0	0	0	0	0	0
UtxJmjc_R4C4-1552	ATTCCCGGCAGCGTACCATGAATAGAAAGTGAGGGCCAACCGATAAGCCTATAGTAGTAACAACCGAAACCAGCTTCACTGC	0	0	0	0	0	0	0	0	0	0	0	0	0	0	0	0	3	0	0	0	0	0	0	0	0	0	0	0	0	0	0	0	0	0	0	0	0	0	0	0	0	0	0	0	0	0	0	0
UtxJmjc_R4C4-1555	ATTCCACGCACGAACCTACCTGCACCAGGCAAATACCTCACGAGCCTCGGTGCCCCCGCGACTAGCAATGTACGTTCACTGC	0	0	0	0	0	0	0	0	0	0	0	0	0	0	0	0	3	0	0	0	0	0	0	0	0	0	0	0	0	0	0	0	0	0	0	0	0	0	0	0	0	0	0	0	0	0	0	0
UtxJmjc_R4C4-1556	ATTCTGCCAACCGCCTCCTACTTACTGTTTCCACGACGTAGGATACCCGTCGCAATGGATCCCCTTGGGCGTGATTCACTGC	0	0	0	0	0	0	0	0	0	0	0	0	0	0	0	0	3	0	0	0	0	0	0	0	0	0	0	0	0	0	0	0	0	0	0	0	0	0	0	0	0	0	0	0	0	0	0	0
UtxJmjc_R4C4-1557	ATTCAGAGCTACGCGTAGCCCGTGAGCGCGCCGTGAGACCACGGGGAGTTTCCAACAAACCGGGTATTAGCGTGTTCACTGC	0	0	0	0	0	0	0	0	0	0	0	0	0	0	0	0	3	0	0	0	0	0	0	0	0	0	0	0	0	0	0	0	0	0	0	0	0	0	0	0	0	0	0	0	0	0	0	0
UtxJmjc_R4C4-15606	ANTCCACCGCAAAGTAACCAGCACAAACAGGCTAGACACATTACGTTCTTGACTGCGACGCTGGCATACAACAATTCACTGC	0	0	0	0	0	0	0	0	0	0	0	0	0	0	0	0	3	0	0	0	0	0	0	0	0	0	0	0	0	0	0	0	0	0	0	0	0	0	0	0	0	0	0	0	0	0	0	0
UtxJmjc_R4C4-1561	ATTCATGGCCAACAGCCACCCCGCGTTAGGCCATAACTACGATACGCTAACTAGCCCACATGGTGTACCTCTAGTTCACTGC	0	0	0	0	0	0	0	0	0	0	0	0	0	0	0	0	3	0	0	0	0	0	0	0	0	0	0	0	0	0	0	0	0	0	0	0	0	0	0	0	0	0	0	0	0	0	0	0
UtxJmjc_R4C4-1562	ATTCACAACGCTTTACTCCGCTCAAGCCATTGGCCCTAATGCTTCAACACGTCTTGACCTAACATTACCCCCGGTTCACTGC	0	0	0	0	0	0	0	0	0	0	0	0	0	0	0	0	3	0	0	0	0	0	0	0	0	0	0	0	0	0	0	0	0	0	0	0	0	0	0	0	0	0	0	0	0	0	0	0
UtxJmjc_R4C4-15633	ANTCATTGCCAACTACGAGGATCCTAGCCCCCATCGCACCCCAAGGCCTGCTAAATGAGCACCAAGACCACCTTCACTGCAG	0	0	0	0	0	0	0	0	0	0	0	0	0	0	0	0	3	0	0	0	0	0	0	0	0	0	0	0	0	0	0	0	0	0	0	0	0	0	0	0	0	0	0	0	0	0	0	0
UtxJmjc_R4C4-15645	ATTCCATCTAGAGGATTCCATCTACTCTAACCCGCGCGAAGCAACACAGGCAAGAAGTACACTACCATCTTACCTTCACTGC	0	0	0	0	0	0	0	0	0	0	0	0	0	0	0	0	3	0	0	0	0	0	0	0	0	0	0	0	0	0	0	0	0	0	0	0	0	0	0	0	0	0	0	0	0	0	0	0
UtxJmjc_R4C4-1565	ATTCTCACGACTAGACATGAAGACAACAGCGAGTATTAACCAAATACTGCTCCGCCATGTTCATCAGCCACTGTTCACTGCA	0	0	0	0	0	0	0	0	0	0	0	0	0	0	0	0	3	0	0	0	0	0	0	0	0	0	0	0	0	0	0	0	0	0	0	0	0	0	0	0	0	0	0	0	0	0	0	0
UtxJmjc_R4C4-1566	ATTCCATAAATCCGCACACGGGACACTCGAGCGACGACAATTATCATTCACGAGATAGTCCCTCCAATAACCCATTCACTGC	0	0	0	0	0	0	0	0	0	0	0	0	0	0	0	0	3	0	0	0	0	0	0	0	0	0	0	0	0	0	0	0	0	0	0	0	0	0	0	0	0	0	0	0	0	0	0	0
UtxJmjc_R4C4-1567	ATTCCAGCGAATCCTCTGAACACCATAAATCCGTCAATAGAAAACTTCACCTCTAGGAATACAGCCATTATGTGTTCACTGC	0	0	0	0	0	0	0	0	0	0	0	0	0	0	0	0	3	0	0	0	0	0	0	0	0	0	0	0	0	0	0	0	0	0	0	0	0	0	0	0	0	0	0	0	0	0	0	0
UtxJmjc_R4C4-1568	ATTCACGCGGAGACACACGACATATAAGCCTAGTGACACAAATACTGTCCCCGCATTTCAGCACTACGCACTGCTTCACTGC	0	0	0	0	0	0	0	0	0	0	0	0	0	0	0	0	3	0	0	0	0	0	0	0	0	0	0	0	0	0	0	0	0	0	0	0	0	0	0	0	0	0	0	0	0	0	0	0
UtxJmjc_R4C4-1569	ATTCGATCAATTAACGTAGCCGCGGACACCAACTCCTTTACTGAGCCATTGCACGATGGCGTCACCCGACTCTTCACTGCAG	0	0	0	0	0	0	0	0	0	0	0	0	0	0	0	0	3	0	0	0	0	0	0	0	0	0	0	0	0	0	0	0	0	0	0	0	0	0	0	0	0	0	0	0	0	0	0	0
UtxJmjc_R4C4-1570	ATTCAACGCGCCCGTTCGTGCATCACTATAGAAATCAGCCATAACGCACCGGGCTCTCTCATTCCCCTTTCA	0	0	0	0	0	0	0	0	0	0	0	0	0	0	0	0	3	0	0	0	0	0	0	0	0	0	0	0	0	0	0	0	0	0	0	0	0	0	0	0	0	0	0	0	0	0	0	0
UtxJmjc_R4C4-15738	ATTCACCAGCAGAACAAGAGCACGCCAGAGCTTATAGATAACTCCAATCTATGATATACACCCCATGGCATGTTCACTGCAG	0	0	0	0	0	0	0	0	0	0	0	0	0	0	0	0	3	0	0	0	0	0	0	0	0	0	0	0	0	0	0	0	0	0	0	0	0	0	0	0	0	0	0	0	0	0	0	0
UtxJmjc_R4C4-15742	ATTCCTATCAATGCTTCGATGTAAAGAACACATTAATCCACGAACACCACATTGCAATTTTTCCGTCAGCCCTCTTCACTGC	0	0	0	0	0	0	0	0	0	0	0	0	0	0	0	0	3	0	0	0	0	0	0	0	0	0	0	0	0	0	0	0	0	0	0	0	0	0	0	0	0	0	0	0	0	0	0	0
UtxJmjc_R4C4-1575	ATTCACACCACATACAAAAGCAATCAGCCTGCAGTCCCCAATGGCACAATGGTTTAGCTCCGTTAGACTAGCCATTCACTGC	0	0	0	0	0	0	0	0	0	0	0	0	0	0	0	0	3	0	0	0	0	0	0	0	0	0	0	0	0	0	0	0	0	0	0	0	0	0	0	0	0	0	0	0	0	0	0	0
UtxJmjc_R4C4-1577	ATTCCAACCACAGATCTAAAACAACATGGTTTCGGCCGAAGCTGTTCTACTAAAGGCCTCGGCGTTATCAGTCCTTCACTGC	0	0	0	0	0	0	0	0	0	0	0	0	0	0	0	0	3	0	0	0	0	0	0	0	0	0	0	0	0	0	0	0	0	0	0	0	0	0	0	0	0	0	0	0	0	0	0	0
UtxJmjc_R4C4-1578	ATTCCGCAATCCCTGCTCATCGATCGCCAGGAACGACTTCATCACTGGTCCGCTTCCGATATCCGTGTGAATCGTTCACTGC	0	0	0	0	0	0	0	0	0	0	0	0	0	0	0	0	3	0	0	0	0	0	0	0	0	0	0	0	0	0	0	0	0	0	0	0	0	0	0	0	0	0	0	0	0	0	0	0
UtxJmjc_R4C4-1581	ATTCCCGCCCATTGCCAAACGCGTTCCAGCATCTTTGGGACCGTCTGACCTTTGAACACCCACAGCACGTAAACTTCACTGC	0	0	0	0	0	0	0	0	0	0	0	0	0	0	0	0	3	0	0	0	0	0	0	0	0	0	0	0	0	0	0	0	0	0	0	0	0	0	0	0	0	0	0	0	0	0	0	0
UtxJmjc_R4C4-15823	ATTCCATCCAGAGCTAGTGTGCAGCAACACCCAACGAAACATCCACAAACAATTGCGGATCACGCTCAGGTGGCTTCACTGC	0	0	0	0	0	0	0	0	0	0	0	0	0	0	0	0	3	0	0	0	0	0	0	0	0	0	0	0	0	0	0	0	0	0	0	0	0	0	0	0	0	0	0	0	0	0	0	0
UtxJmjc_R4C4-1585	ATTCTCGTTCCCGGCATCCAACCGCCGAAACCCGGCGACGCAGAGCCTAACTGCCTAACGCAATCCCAAAAGCGTTCACTGC	0	0	0	0	0	0	0	0	0	0	0	0	0	0	0	0	3	0	0	0	0	0	0	0	0	0	0	0	0	0	0	0	0	0	0	0	0	0	0	0	0	0	0	0	0	0	0	0
UtxJmjc_R4C4-1587	ATTCACAATTCGAGTGTAATATTGACACCTCTCCCGCAATATACGTAGCTCCTGTCCCAGATTCCATTCA	0	0	0	0	0	0	0	0	0	0	0	0	0	0	0	0	3	0	0	0	0	0	0	0	0	0	0	0	0	0	0	0	0	0	0	0	0	0	0	0	0	0	0	0	0	0	0	0
UtxJmjc_R4C4-1589	ATTCGATTCGCAACTAACTGATAGCCATGACAAGTCCGTACACTATTTCCAAAGCAGGTTACTGCTCAGAACATTCACTGCA	0	0	0	0	0	0	0	0	0	0	0	0	0	0	0	0	3	0	0	0	0	0	0	0	0	0	0	0	0	0	0	0	0	0	0	0	0	0	0	0	0	0	0	0	0	0	0	0
UtxJmjc_R4C4-15906	ATTCCCTCCGCGCTTGAACGAACAGCCTCGAACGCGTAAACCGGTTACAGGAAGCGGCACTACGATGCACGGCCATTCACTG	0	0	0	0	0	0	0	0	0	0	0	0	0	0	0	0	3	0	0	0	0	0	0	0	0	0	0	0	0	0	0	0	0	0	0	0	0	0	0	0	0	0	0	0	0	0	0	0
UtxJmjc_R4C4-15938	ATTCCCACCGCCCAGCGAACGACATCGTTACGGAGCATAATAGTCTCGACTTTACAACATAACAACTACACCGTTCACTGCA	0	0	0	0	0	0	0	0	0	0	0	0	0	0	0	0	3	0	0	0	0	0	0	0	0	0	0	0	0	0	0	0	0	0	0	0	0	0	0	0	0	0	0	0	0	0	0	0
UtxJmjc_R4C4-1593	ATTCCATAATCACTCCCAGATACTTCCCCAAGATTCTAAACGCTCCAAGGCTCCCGACTACCTGCGTATCACTGTTCACTGC	0	0	0	0	0	0	0	0	0	0	0	0	0	0	0	0	3	0	0	0	0	0	0	0	0	0	0	0	0	0	0	0	0	0	0	0	0	0	0	0	0	0	0	0	0	0	0	0
UtxJmjc_R4C4-1594	ATTCTCCAGACCTGTATCCAGTACAGCCTCTTACCAAGAAGCAGCTGATCAATGCCCAAGTGGCTCCAATTCA	0	0	0	0	0	0	0	0	0	0	0	0	0	0	0	0	3	0	0	0	0	0	0	0	0	0	0	0	0	0	0	0	0	0	0	0	0	0	0	0	0	0	0	0	0	0	0	0
UtxJmjc_R4C4-15962	ATTCTCCTACCGCACTAACAAAAGATCGAGCGAGATTACAGAAGAGCCTAGGGGGAAAGGATGTGTATCCAACCCATTCACT	0	0	0	0	0	0	0	0	0	0	0	0	0	0	0	0	3	0	0	0	0	0	0	0	0	0	0	0	0	0	0	0	0	0	0	0	0	0	0	0	0	0	0	0	0	0	0	0
UtxJmjc_R4C4-1596	ATTCCCTAGAACCACCTTACCACGTAAGCTAACGCAAATCGTAGTAAGAAATCAATCTTGTCCGTACACAACATTCACTGCA	0	0	0	0	0	0	0	0	0	0	0	0	0	0	0	0	3	0	0	0	0	0	0	0	0	0	0	0	0	0	0	0	0	0	0	0	0	0	0	0	0	0	0	0	0	0	0	0
UtxJmjc_R4C4-1597	ATTCCTTCACGACTGGCCAACCACCGGTCCAGATGCAAGACACAATCGAATAGTGTTTAGCCAAGTTTCGACCATTCACTGC	0	0	0	0	0	0	0	0	0	0	0	0	0	0	0	0	3	0	0	0	0	0	0	0	0	0	0	0	0	0	0	0	0	0	0	0	0	0	0	0	0	0	0	0	0	0	0	0
UtxJmjc_R4C4-1598	ATTCAGCAAGACAAAACAGTCACCACTGAAGCTTTCATCCCAAACATTTACAACGAGTCAAAACAAGTTGAGCCTTCACTGC	0	0	0	0	0	0	0	0	0	0	0	0	0	0	0	0	3	0	0	0	0	0	0	0	0	0	0	0	0	0	0	0	0	0	0	0	0	0	0	0	0	0	0	0	0	0	0	0
UtxJmjc_R4C4-1599	ATTCAACATACTGGTGCATCCACGCAATCGCAAGATAACAAGCACTCCAGAGGAGACCACGAAGGAACACAACATTCACTGC	0	0	0	0	0	0	0	0	0	0	0	0	0	0	0	0	3	0	0	0	0	0	0	0	0	0	0	0	0	0	0	0	0	0	0	0	0	0	0	0	0	0	0	0	0	0	0	0
UtxJmjc_R4C4-16002	ATTCCGAAGCTCCCAAACTAGCCCAACACGAGAGTGTATATTAACGAAATCAAAGACAATAATTACCTCTCGCTTCACTGCA	0	0	0	0	0	0	0	0	0	0	0	0	0	0	0	0	3	0	0	0	0	0	0	0	0	0	0	0	0	0	0	0	0	0	0	0	0	0	0	0	0	0	0	0	0	0	0	0
UtxJmjc_R4C4-1602	ATCCTATACCTAGCCATCCCTGAAGCACCGCGGAGAAGAATATGCTCAGTATGTATCCCTACACGATCACCATCTTCACTGC	0	0	0	0	0	0	0	0	0	0	0	0	0	0	0	0	3	0	0	0	0	0	0	0	0	0	0	0	0	0	0	0	0	0	0	0	0	0	0	0	0	0	0	0	0	0	0	0
UtxJmjc_R4C4-1603	ATTCGACATGACGTAACACGCATCCAATTCCACTGATCGATGCGCCGCATTCAAGCATGTAGTCACTGCAGACATTCACTGC	0	0	0	0	0	0	0	0	0	0	0	0	0	0	0	0	3	0	0	0	0	0	0	0	0	0	0	0	0	0	0	0	0	0	0	0	0	0	0	0	0	0	0	0	0	0	0	0
UtxJmjc_R4C4-1604	ATTCAAACTAGTTTGTCACGTAGTGCCATGACACCACTGACTATAAGAACCAGCAATCACGTTTTAATTCGAACCTTCACTG	0	0	0	0	0	0	0	0	0	0	0	0	0	0	0	0	3	0	0	0	0	0	0	0	0	0	0	0	0	0	0	0	0	0	0	0	0	0	0	0	0	0	0	0	0	0	0	0
UtxJmjc_R4C4-1605	ATTCAAGAAGTTACCATTGAACCTCTAGATAGATCCCTAACTAAGAAGAAGTGTAAACCCACCAAGTACTAACGTTCACTGC	0	0	0	0	0	0	0	0	0	0	0	0	0	0	0	0	3	0	0	0	0	0	0	0	0	0	0	0	0	0	0	0	0	0	0	0	0	0	0	0	0	0	0	0	0	0	0	0
UtxJmjc_R4C4-1611	ATTCAGACAATCGAATCCACCTGTAAACGTAACTGCACTAGCAGAGCGCACGCTCGGTTATTGACAGCGCGCCAATTCACTG	0	0	0	0	0	0	0	0	0	0	0	0	0	0	0	0	3	0	0	0	0	0	0	0	0	0	0	0	0	0	0	0	0	0	0	0	0	0	0	0	0	0	0	0	0	0	0	0
UtxJmjc_R4C4-1612	ATTCGCAACTTCCTCAATGCGCCGACGACTCGATAGAGAGCGAACCGGATTTTGAGAAGACTGCATTCCGCGCCTTCACTGC	0	0	0	0	0	0	0	0	0	0	0	0	0	0	0	0	3	0	0	0	0	0	0	0	0	0	0	0	0	0	0	0	0	0	0	0	0	0	0	0	0	0	0	0	0	0	0	0
UtxJmjc_R4C4-16137	ATTCCCTCATGTGCACCCCAATGAAAACGTATACCCGGCAAGCGGGACCTCTAACTCCCGCACACGCCACGGGGTTCACTGC	0	0	0	0	0	0	0	0	0	0	0	0	0	0	0	0	3	0	0	0	0	0	0	0	0	0	0	0	0	0	0	0	0	0	0	0	0	0	0	0	0	0	0	0	0	0	0	0
UtxJmjc_R4C4-1614	ATTCCCATTGACTCGCATCCGAGACAAGCATTGCGGGCAAAAGTAATGCGATACGCTCCATACAGTAATCACCTTCACTGCA	0	0	0	0	0	0	0	0	0	0	0	0	0	0	0	0	3	0	0	0	0	0	0	0	0	0	0	0	0	0	0	0	0	0	0	0	0	0	0	0	0	0	0	0	0	0	0	0
UtxJmjc_R4C4-1615	ATTCATGGAACCGACTGCTTCTTATGCAACGGAAACGGAACTTGCTTAAACACCTGTCATAGTGTTAAAAGCGGTTCACTGC	0	0	0	0	0	0	0	0	0	0	0	0	0	0	0	0	3	0	0	0	0	0	0	0	0	0	0	0	0	0	0	0	0	0	0	0	0	0	0	0	0	0	0	0	0	0	0	0
UtxJmjc_R4C4-16180	ATTCCCCGTTCATACCCCTATCTAATGTCGTGATCTAATCACTCGGATGCTAAGACTCCATTCCATTCTCCTACTTCACTGC	0	0	0	0	0	0	0	0	0	0	0	0	0	0	0	0	3	0	0	0	0	0	0	0	0	0	0	0	0	0	0	0	0	0	0	0	0	0	0	0	0	0	0	0	0	0	0	0
UtxJmjc_R4C4-1618	ATTCCTCACAATACCATTCCATCGTAATATTCTCGCAAATTGGAATCTACCCGTTCGCTACTACGAAAGGGCGGTTCACTGC	0	0	0	0	0	0	0	0	0	0	0	0	0	0	0	0	3	0	0	0	0	0	0	0	0	0	0	0	0	0	0	0	0	0	0	0	0	0	0	0	0	0	0	0	0	0	0	0
UtxJmjc_R4C4-1619	ATTCCAAAACACCCCAAAGCCCTTGAGGAACAATACTACGAACGAGTCCTCATGTAAAACCTAGACACCAAGTCTTCACTGC	0	0	0	0	0	0	0	0	0	0	0	0	0	0	0	0	3	0	0	0	0	0	0	0	0	0	0	0	0	0	0	0	0	0	0	0	0	0	0	0	0	0	0	0	0	0	0	0
UtxJmjc_R4C4-1620	ATTCCCACTACACTAGAACCAACTACTCCTCCGCTGACCTCACGCGTGACGGAGCACAGGGCGACTGCGAAGTGTTCACTGC	0	0	0	0	0	0	0	0	0	0	0	0	0	0	0	0	3	0	0	0	0	0	0	0	0	0	0	0	0	0	0	0	0	0	0	0	0	0	0	0	0	0	0	0	0	0	0	0
UtxJmjc_R4C4-1622	ATTCCCGTACCCAATCCCTTCGCAATTACCACTTAACCAATATAAAATCGAACGGCCCTTTGGGAACCCACAGATTCACTGC	0	0	0	0	0	0	0	0	0	0	0	0	0	0	0	0	3	0	0	0	0	0	0	0	0	0	0	0	0	0	0	0	0	0	0	0	0	0	0	0	0	0	0	0	0	0	0	0
UtxJmjc_R4C4-1623	ATTCATTCCTAGACAGCACACGGACAAGGCACACGTTCTACGGGGTGCGCTACTACCCGTGGCGTTGCCCCTAATTCACTGC	0	0	0	0	0	0	0	0	0	0	0	0	0	0	0	0	3	0	0	0	0	0	0	0	0	0	0	0	0	0	0	0	0	0	0	0	0	0	0	0	0	0	0	0	0	0	0	0
UtxJmjc_R4C4-16240	ATTCCCGTCAGCTGCGCACCCGTATGAAACAATAACACTAAACACATACTCATGGGAGAGTGAATCCACACGACTTCACTGC	0	0	0	0	0	0	0	0	0	0	0	0	0	0	0	0	3	0	0	0	0	0	0	0	0	0	0	0	0	0	0	0	0	0	0	0	0	0	0	0	0	0	0	0	0	0	0	0
UtxJmjc_R4C4-16246	ATTCCGACGTCGCAACAACGAAGCAAGAAGGTGTCATACAAATCCCTCCGAAAGATTAAGACAACTCCATAACCTTCACTGC	0	0	0	0	0	0	0	0	0	0	0	0	0	0	0	0	3	0	0	0	0	0	0	0	0	0	0	0	0	0	0	0	0	0	0	0	0	0	0	0	0	0	0	0	0	0	0	0
UtxJmjc_R4C4-1624	ATTCCGATCGCTGATACCCACAGCCAAACCATCATGTAGGGACGAGTCCCTACCGATGTGCCATATGAGCCACGTTCACTGC	0	0	0	0	0	0	0	0	0	0	0	0	0	0	0	0	3	0	0	0	0	0	0	0	0	0	0	0	0	0	0	0	0	0	0	0	0	0	0	0	0	0	0	0	0	0	0	0
UtxJmjc_R4C4-1627	ATTCCTACGGCACACCCAACTCAAAGGAGCACCCACAGCCAAACCTTCTACTCGACCAGAAGGTCGATGGCACCTTCACTGC	0	0	0	0	0	0	0	0	0	0	0	0	0	0	0	0	3	0	0	0	0	0	0	0	0	0	0	0	0	0	0	0	0	0	0	0	0	0	0	0	0	0	0	0	0	0	0	0
UtxJmjc_R4C4-1628	ATTCCCTACCCCGTGGTCCACGCACCGGTACTATAGGCTGCTTAGCCCGAACTACCCCACGAGGTTCCACCCTTTCACTGCA	0	0	0	0	0	0	0	0	0	0	0	0	0	0	0	0	3	0	0	0	0	0	0	0	0	0	0	0	0	0	0	0	0	0	0	0	0	0	0	0	0	0	0	0	0	0	0	0
UtxJmjc_R4C4-16299	ATTATCCCATTTGCACCAGCAACACTCCTCTCGAGGCGGTATCTCACTGACCTGCAACTAATCATGGCACCCCCTTCACTGC	0	0	0	0	0	0	0	0	0	0	0	0	0	0	0	0	3	0	0	0	0	0	0	0	0	0	0	0	0	0	0	0	0	0	0	0	0	0	0	0	0	0	0	0	0	0	0	0
UtxJmjc_R4C4-1629	ATTCCCAACAGAAACATTAACGATTGGTATCAACCGTCTCCAACCTCAAGAAAATGAATGAAGCTAACTGCCGTTTCACTGC	0	0	0	0	0	0	0	0	0	0	0	0	0	0	0	0	3	0	0	0	0	0	0	0	0	0	0	0	0	0	0	0	0	0	0	0	0	0	0	0	0	0	0	0	0	0	0	0
UtxJmjc_R4C4-16302	ATTCGCCAGCAGTGCGGTGCCCCAATCTTCGGACCGAAGAACCTTGCCCTAACACAGCAACATTATGGCCGGACTTCACTGC	0	0	0	0	0	0	0	0	0	0	0	0	0	0	0	0	3	0	0	0	0	0	0	0	0	0	0	0	0	0	0	0	0	0	0	0	0	0	0	0	0	0	0	0	0	0	0	0
UtxJmjc_R4C4-1630	ATTCCTGGCAACCGTAGGGCGCATTCGGGAACAGCCACGATAGTGCGGTGCAACGGGGCCGTATTTACGTTCCCTTCACTGC	0	0	0	0	0	0	0	0	0	0	0	0	0	0	0	0	3	0	0	0	0	0	0	0	0	0	0	0	0	0	0	0	0	0	0	0	0	0	0	0	0	0	0	0	0	0	0	0
UtxJmjc_R4C4-1631	ATTCTTCCAACCAAACCAGTACGCTACCCATTCCTGTAAAACTCCCTACAGCTCAACTATTTATCTCACGCAGCTTCACTGC	0	0	0	0	0	0	0	0	0	0	0	0	0	0	0	0	3	0	0	0	0	0	0	0	0	0	0	0	0	0	0	0	0	0	0	0	0	0	0	0	0	0	0	0	0	0	0	0
UtxJmjc_R4C4-1632	ATTCACCAAAGCACGCTGAGTAGAAGCGACGAATCCGTGCAACGGACCACCCTGACCCAGATCTTCGCGAATCGCTTCACTG	0	0	0	0	0	0	0	0	0	0	0	0	0	0	0	0	3	0	0	0	0	0	0	0	0	0	0	0	0	0	0	0	0	0	0	0	0	0	0	0	0	0	0	0	0	0	0	0
UtxJmjc_R4C4-16380	ATTCCAACACAGCACTGACAGCCAATAGCTGTACGAAACATTGCCGTACAATTGGTGTAGTCAGTTAAACCAACCTTCACTG	0	0	0	0	0	0	0	0	0	0	0	0	0	0	0	0	3	0	0	0	0	0	0	0	0	0	0	0	0	0	0	0	0	0	0	0	0	0	0	0	0	0	0	0	0	0	0	0
UtxJmjc_R4C4-1639	ATTCAAGCCGATACTTTTCGATGAATGCCGACTCCTCCGTACAAACCATTCCACATCTCAAACGCCTTCA	0	0	0	0	0	0	0	0	0	0	0	0	0	0	0	0	3	0	0	0	0	0	0	0	0	0	0	0	0	0	0	0	0	0	0	0	0	0	0	0	0	0	0	0	0	0	0	0
UtxJmjc_R4C4-1640	ATTCAAAACCCCCATGGCACCGTATCCTATATCAAAACAAACGATACACAGTAACATGTACCTAAATTGGCCCCTTCACTGC	0	0	0	0	0	0	0	0	0	0	0	0	0	0	0	0	3	0	0	0	0	0	0	0	0	0	0	0	0	0	0	0	0	0	0	0	0	0	0	0	0	0	0	0	0	0	0	0
UtxJmjc_R4C4-1642	ATTCCCTCTGCCACCTTGCTATCATGGTATAGGTAAACGGCGTATTCTCACCAACAACGTCTAGTTTCGGTTTCACTGCAGA	0	0	0	0	0	0	0	0	0	0	0	0	0	0	0	0	3	0	0	0	0	0	0	0	0	0	0	0	0	0	0	0	0	0	0	0	0	0	0	0	0	0	0	0	0	0	0	0
UtxJmjc_R4C4-1643	ATTCACAAGACTACCAATAATACTCAGTCTCTAGAAATTAACTTGTGGGACCTCCACCTGATACGCGCAGTCTTCACTGCAG	0	0	0	0	0	0	0	0	0	0	0	0	0	0	0	0	3	0	0	0	0	0	0	0	0	0	0	0	0	0	0	0	0	0	0	0	0	0	0	0	0	0	0	0	0	0	0	0
UtxJmjc_R4C4-16466	ATTCGCAAAGCTCCCGACACTAACCAGCCTCGTGCTCGTAAAACATGAATGTTATGAGACACAGCTTCATGACTTCACTGCA	0	0	0	0	0	0	0	0	0	0	0	0	0	0	0	0	3	0	0	0	0	0	0	0	0	0	0	0	0	0	0	0	0	0	0	0	0	0	0	0	0	0	0	0	0	0	0	0
UtxJmjc_R4C4-1647	ATTCTAACACAAGCTGCATGCTCCACATGGTATCCATTTGGACCGCCAACCGTCGCCAGATCTTGAACGGTTCACTGCAGAC	0	0	0	0	0	0	0	0	0	0	0	0	0	0	0	0	3	0	0	0	0	0	0	0	0	0	0	0	0	0	0	0	0	0	0	0	0	0	0	0	0	0	0	0	0	0	0	0
UtxJmjc_R4C4-1648	ATTCTCCAAACGGGCACCACAATCACTGGCGCCTCCTTGACTTTCGACGTGCTGTGCCACGTCGACCCAATCCGCCTTCACT	0	0	0	0	0	0	0	0	0	0	0	0	0	0	0	0	3	0	0	0	0	0	0	0	0	0	0	0	0	0	0	0	0	0	0	0	0	0	0	0	0	0	0	0	0	0	0	0
UtxJmjc_R4C4-1651	ATTCCCGTCGCGAGGCTAACATATCAAAAACCTGCCTCGCTTGCGGTAACCAGCCCAGCCGAGCAGAGAACGCGTTCACTGC	0	0	0	0	0	0	0	0	0	0	0	0	0	0	0	0	3	0	0	0	0	0	0	0	0	0	0	0	0	0	0	0	0	0	0	0	0	0	0	0	0	0	0	0	0	0	0	0
UtxJmjc_R4C4-1652	ATTCAGCAACAACCAAGTGCAACATAATCCAACCGCAACCGATTTGAAAAAAGTTGCAACGCCCCTCACTAAACGTTCACTG	0	0	0	0	0	0	0	0	0	0	0	0	0	0	0	0	3	0	0	0	0	0	0	0	0	0	0	0	0	0	0	0	0	0	0	0	0	0	0	0	0	0	0	0	0	0	0	0
UtxJmjc_R4C4-1653	ATTCACGATCATACCAAGTTACAGACGCGACGGATCCTATTTGAAAACACTAACCCCCCTTCGCAGCTGCCCAATTCACTGC	0	0	0	0	0	0	0	0	0	0	0	0	0	0	0	0	3	0	0	0	0	0	0	0	0	0	0	0	0	0	0	0	0	0	0	0	0	0	0	0	0	0	0	0	0	0	0	0
UtxJmjc_R4C4-1656	ATTCCAAAACACACATGTTTAGAAGACCCCACAACGGGGACGTCCATGCACTCACACTGCACATGCACAGATGTTCACTGCA	0	0	0	0	0	0	0	0	0	0	0	0	0	0	0	0	3	0	0	0	0	0	0	0	0	0	0	0	0	0	0	0	0	0	0	0	0	0	0	0	0	0	0	0	0	0	0	0
UtxJmjc_R4C4-16581	ATTCCCACACAATAGCCAACCAATCTCGCTCCAGGATTCAAAAGCGCTATTCCCCACAGCACCACCTTCA	0	0	0	0	0	0	0	0	0	0	0	0	0	0	0	0	3	0	0	0	0	0	0	0	0	0	0	0	0	0	0	0	0	0	0	0	0	0	0	0	0	0	0	0	0	0	0	0
UtxJmjc_R4C4-1658	ATTCACGCACAATCGAAGCCACCGGAACTCTCATCAAAGCTACCCGTGTTGACCTGTGCGCAAGCTCTATTTCATTCACTGC	0	0	0	0	0	0	0	0	0	0	0	0	0	0	0	0	3	0	0	0	0	0	0	0	0	0	0	0	0	0	0	0	0	0	0	0	0	0	0	0	0	0	0	0	0	0	0	0
UtxJmjc_R4C4-16623	ATTCCAAAGAGCCTACATATACCACCATGCAACCCAGTAATCCTACGCAGGAGTTCATCCTAGCACGTAGGAGATTCACTGC	0	0	0	0	0	0	0	0	0	0	0	0	0	0	0	0	3	0	0	0	0	0	0	0	0	0	0	0	0	0	0	0	0	0	0	0	0	0	0	0	0	0	0	0	0	0	0	0
UtxJmjc_R4C4-16625	ATTCCATGGATAACCATGTGGGTATTTAAACAACAAGCGACTGAGGAAAATACAGTACGCGGCTATATTTTGGCGTTCACTG	0	0	0	0	0	0	0	0	0	0	0	0	0	0	0	0	3	0	0	0	0	0	0	0	0	0	0	0	0	0	0	0	0	0	0	0	0	0	0	0	0	0	0	0	0	0	0	0
UtxJmjc_R4C4-1662	ATTCGACAGGACGGACTAATCTCCCTGACTAGCATAAAGGAAGACAACATTAATGTTCCGAAGCAATGATCCGGATTCACTG	0	0	0	0	0	0	0	0	0	0	0	0	0	0	0	0	3	0	0	0	0	0	0	0	0	0	0	0	0	0	0	0	0	0	0	0	0	0	0	0	0	0	0	0	0	0	0	0
UtxJmjc_R4C4-1663	ATTCCGAGTACCATACTCCACAGACGCCGAATCCCCCGACTTGACCCTGAATGGCAGACAAAACACTCGGGACCTTCACTGC	0	0	0	0	0	0	0	0	0	0	0	0	0	0	0	0	3	0	0	0	0	0	0	0	0	0	0	0	0	0	0	0	0	0	0	0	0	0	0	0	0	0	0	0	0	0	0	0
UtxJmjc_R4C4-16642	ATTCCACCAACATACCTAACTCGAGATGCCGCCCCGACTGAATGTCCTTGATAAGATCCCAACAATACAGCACTTCACTGCA	0	0	0	0	0	0	0	0	0	0	0	0	0	0	0	0	3	0	0	0	0	0	0	0	0	0	0	0	0	0	0	0	0	0	0	0	0	0	0	0	0	0	0	0	0	0	0	0
UtxJmjc_R4C4-1665	ATTCATTCTAAAGATTAATAACGATAGCAAGCCGCTTAAAGAAGACAGTTAATCCAATAATCTTTTAGCGCAAATTTCACTG	0	0	0	0	0	0	0	0	0	0	0	0	0	0	0	0	3	0	0	0	0	0	0	0	0	0	0	0	0	0	0	0	0	0	0	0	0	0	0	0	0	0	0	0	0	0	0	0
UtxJmjc_R4C4-1669	ATTCCATCACCGCACTAGACGTTCCCGTACGCCGAGCAACTGTAATACCAACCCCCATCGCGCTCGTCACATTCACTGCAGA	0	0	0	0	0	0	0	0	0	0	0	0	0	0	0	0	3	0	0	0	0	0	0	0	0	0	0	0	0	0	0	0	0	0	0	0	0	0	0	0	0	0	0	0	0	0	0	0
UtxJmjc_R4C4-16702	ATTCCGAGACCGCCACACTGTCTTACGCAGCGTGGCCAGAGCCGCCCAACTAATCCCCGCTTCAGCATCCAATTCTTCACTG	0	0	0	0	0	0	0	0	0	0	0	0	0	0	0	0	3	0	0	0	0	0	0	0	0	0	0	0	0	0	0	0	0	0	0	0	0	0	0	0	0	0	0	0	0	0	0	0
UtxJmjc_R4C4-1672	ATTCCCCCGCCCTTCAGACAAAAGCGACGCACAACCAGCTTTTATCTAGTGCCTAAAATTGCGTCAAGAGCAGACTTCACTG	0	0	0	0	0	0	0	0	0	0	0	0	0	0	0	0	3	0	0	0	0	0	0	0	0	0	0	0	0	0	0	0	0	0	0	0	0	0	0	0	0	0	0	0	0	0	0	0
UtxJmjc_R4C4-1673	ATTCCCATACTAAATCCAACCCTGCCCGCTGTCCAGCATAATGTCCCAAGAACTAATAATGGACGCTCTCGACCCTTCACTG	0	0	0	0	0	0	0	0	0	0	0	0	0	0	0	0	3	0	0	0	0	0	0	0	0	0	0	0	0	0	0	0	0	0	0	0	0	0	0	0	0	0	0	0	0	0	0	0
UtxJmjc_R4C4-16755	ATTCCGGAGCCAACCGTAAGCAAAGCCATCGTCACAGTCACGGGACGCCCCAGGCAGCGGAATTCGATCCAATGCATTCACT	0	0	0	0	0	0	0	0	0	0	0	0	0	0	0	0	3	0	0	0	0	0	0	0	0	0	0	0	0	0	0	0	0	0	0	0	0	0	0	0	0	0	0	0	0	0	0	0
UtxJmjc_R4C4-1677	ATTCACCTACCGTCTATACAGGCCGCCAACGTGGCCAATTCCTAACTAAGGCTACTACAGGCCACGAAGGCCATTCACTGCA	0	0	0	0	0	0	0	0	0	0	0	0	0	0	0	0	3	0	0	0	0	0	0	0	0	0	0	0	0	0	0	0	0	0	0	0	0	0	0	0	0	0	0	0	0	0	0	0
UtxJmjc_R4C4-1678	ATTCTGCGGATGAAACCCATTGTTGGGTCTGCTAGGGTCAGATCGACAACAATCGAACTAAAGTCTGACCATTCACTGCAGA	0	0	0	0	0	0	0	0	0	0	0	0	0	0	0	0	3	0	0	0	0	0	0	0	0	0	0	0	0	0	0	0	0	0	0	0	0	0	0	0	0	0	0	0	0	0	0	0
UtxJmjc_R4C4-1681	ATTCAACACCGACGCTACTATCCCCGGCCATAAGCATACGCATCGGACCGACGGTACACCTTCCTTCTACCGAGGTTCACTG	0	0	0	0	0	0	0	0	0	0	0	0	0	0	0	0	3	0	0	0	0	0	0	0	0	0	0	0	0	0	0	0	0	0	0	0	0	0	0	0	0	0	0	0	0	0	0	0
UtxJmjc_R4C4-1682	ATTCCCGCACTTGTCACGTCAAGAACTCCAACTTTATAGAACTCCCACAGCCTTGCATAAAGCTTGATTGGGAATTCACTGC	0	0	0	0	0	0	0	0	0	0	0	0	0	0	0	0	3	0	0	0	0	0	0	0	0	0	0	0	0	0	0	0	0	0	0	0	0	0	0	0	0	0	0	0	0	0	0	0
UtxJmjc_R4C4-1683	ATTCCCCTCCATGACAATATACAGGAGCCCCGCGTCTCACCAATATCAAATCTCAGTACGATTCACTAATACTGTTCACTGC	0	0	0	0	0	0	0	0	0	0	0	0	0	0	0	0	3	0	0	0	0	0	0	0	0	0	0	0	0	0	0	0	0	0	0	0	0	0	0	0	0	0	0	0	0	0	0	0
UtxJmjc_R4C4-1684	ATTCCCCCACACTCGCCCTTATGATATGATAATGCGAAAGGGAAAGAGAACATGGCATCCCATGATCGTTTAAATTCACTGC	0	0	0	0	0	0	0	0	0	0	0	0	0	0	0	0	3	0	0	0	0	0	0	0	0	0	0	0	0	0	0	0	0	0	0	0	0	0	0	0	0	0	0	0	0	0	0	0
UtxJmjc_R4C4-16854	ATTCCCGCGAAGAGGGACTCCCGACCAACCTCGCAGCCCTCCTTTATATAAACGCTCTGATTTCATTACCACGCTTCACTGC	0	0	0	0	0	0	0	0	0	0	0	0	0	0	0	0	3	0	0	0	0	0	0	0	0	0	0	0	0	0	0	0	0	0	0	0	0	0	0	0	0	0	0	0	0	0	0	0
UtxJmjc_R4C4-1685	ATTCCCAGTCGGCCTGCCGGCACAGAGAGCCAAGAGCCACATTCCACAGGTGGTGACAAGGCAGAACCCCTCTTCACTGCAG	0	0	0	0	0	0	0	0	0	0	0	0	0	0	0	0	3	0	0	0	0	0	0	0	0	0	0	0	0	0	0	0	0	0	0	0	0	0	0	0	0	0	0	0	0	0	0	0
UtxJmjc_R4C4-1688	ATTCAATGGAACAAAAGCCGACCAACTACCCTGTGAGATCGCCTGCGCGAACAGTGCCGGGTCGGACCAGCAGCTTCACTGC	0	0	0	0	0	0	0	0	0	0	0	0	0	0	0	0	3	0	0	0	0	0	0	0	0	0	0	0	0	0	0	0	0	0	0	0	0	0	0	0	0	0	0	0	0	0	0	0
UtxJmjc_R4C4-16892	ATTCCATGACGCGCGTTAAGTCATACTACGATAACTACCCCCTATCGACGTCATAATGGGGAAGACTTTACCGACTTCACTG	0	0	0	0	0	0	0	0	0	0	0	0	0	0	0	0	3	0	0	0	0	0	0	0	0	0	0	0	0	0	0	0	0	0	0	0	0	0	0	0	0	0	0	0	0	0	0	0
UtxJmjc_R4C4-16910	ATTCCTGACATGGTACACACAGCATTAGCTTTTGCTATACCAACACACTGACCAACAACCGGAATTCCGCCATTCACTGCAG	0	0	0	0	0	0	0	0	0	0	0	0	0	0	0	0	3	0	0	0	0	0	0	0	0	0	0	0	0	0	0	0	0	0	0	0	0	0	0	0	0	0	0	0	0	0	0	0
UtxJmjc_R4C4-1692	ATTCCGAAAGCGCCCCTCAAGTTACCCGTACGAGAGCTCCGCACAGACAGAATAGGATAAACTCCCTCGTACTTCACTGCAG	0	0	0	0	0	0	0	0	0	0	0	0	0	0	0	0	3	0	0	0	0	0	0	0	0	0	0	0	0	0	0	0	0	0	0	0	0	0	0	0	0	0	0	0	0	0	0	0
UtxJmjc_R4C4-1694	ATTCCCGATGCAGTGCGATAGCAAAGCAATACATGGGCAGGGACGCAGACCGCCCCCCACGACCCTTTCA	0	0	0	0	0	0	0	0	0	0	0	0	0	0	0	0	3	0	0	0	0	0	0	0	0	0	0	0	0	0	0	0	0	0	0	0	0	0	0	0	0	0	0	0	0	0	0	0
UtxJmjc_R4C4-1695	ATTCTCGTCAACCTCCGTAAAGCACAACACTTGCCGAGCACTCCAAAGATTAAATGATCGAAACCCGCAAATAATTCACTGC	0	0	0	0	0	0	0	0	0	0	0	0	0	0	0	0	3	0	0	0	0	0	0	0	0	0	0	0	0	0	0	0	0	0	0	0	0	0	0	0	0	0	0	0	0	0	0	0
UtxJmjc_R4C4-1697	ATTCACGTAAACATTAAGAATGAAAACGGCGTGTGCCTGCCAAGATAAAACCTATAATAAGTGCTGGCCCGCCTTCACTGCA	0	0	0	0	0	0	0	0	0	0	0	0	0	0	0	0	3	0	0	0	0	0	0	0	0	0	0	0	0	0	0	0	0	0	0	0	0	0	0	0	0	0	0	0	0	0	0	0
UtxJmjc_R4C4-1701	ATTCATTGTCCAAACGCGTTCCGCTAACATAGGGAAAAGACGAAAGCGCAATGGATTTAATATGAGACTGCCATTCACTGCA	0	0	0	0	0	0	0	0	0	0	0	0	0	0	0	0	3	0	0	0	0	0	0	0	0	0	0	0	0	0	0	0	0	0	0	0	0	0	0	0	0	0	0	0	0	0	0	0
UtxJmjc_R4C4-1702	ATTCCCCAGCCGAACAGATAAATAACCCGGGAATCCACACCAGACGATTCCCTCGACTGATTGTTCACGCAGGTTCACTGCA	0	0	0	0	0	0	0	0	0	0	0	0	0	0	0	0	3	0	0	0	0	0	0	0	0	0	0	0	0	0	0	0	0	0	0	0	0	0	0	0	0	0	0	0	0	0	0	0
UtxJmjc_R4C4-1703	ATTCCCACTGCATGATCTCGTTGCAAAACAAGTACCAAGCCCCAGAGACCTAACCGCGCCGCCTACTAAATCCCTTCACTGC	0	0	0	0	0	0	0	0	0	0	0	0	0	0	0	0	3	0	0	0	0	0	0	0	0	0	0	0	0	0	0	0	0	0	0	0	0	0	0	0	0	0	0	0	0	0	0	0
UtxJmjc_R4C4-1704	ATTCCCTGCACCCAACCTACCCAACCTGTCAGATGGGTAACAGCTTATTATCCCACCCTCAGACAACAGGTTCACTGCATAC	0	0	0	0	0	0	0	0	0	0	0	0	0	0	0	0	3	0	0	0	0	0	0	0	0	0	0	0	0	0	0	0	0	0	0	0	0	0	0	0	0	0	0	0	0	0	0	0
UtxJmjc_R4C4-17051	ATTCTACGACTGCGCCCAAGCTATAGATTATGAAAAGGCAGAATAGCATCAAGTGATTGCATATCTTGCGCTTTCACTGCAG	0	0	0	0	0	0	0	0	0	0	0	0	0	0	0	0	3	0	0	0	0	0	0	0	0	0	0	0	0	0	0	0	0	0	0	0	0	0	0	0	0	0	0	0	0	0	0	0
UtxJmjc_R4C4-1706	ATTCTCTACCCACTAACACACAGCAATGAAGGGACAAAGTTTAGTCCCCAACATGTAACACTATGAGTAGAGCGATTCACTG	0	0	0	0	0	0	0	0	0	0	0	0	0	0	0	0	3	0	0	0	0	0	0	0	0	0	0	0	0	0	0	0	0	0	0	0	0	0	0	0	0	0	0	0	0	0	0	0
UtxJmjc_R4C4-1708	ATTCCAATCCACACTCCTACCAGCTAATTCAGGTACAGTCCAACCCCGTAAAAGAGGATGCAAACTCGTAGCGGTTCACTGC	0	0	0	0	0	0	0	0	0	0	0	0	0	0	0	0	3	0	0	0	0	0	0	0	0	0	0	0	0	0	0	0	0	0	0	0	0	0	0	0	0	0	0	0	0	0	0	0
UtxJmjc_R4C4-1710	ATTCCCAATATGTCTTCAACACGCTTTCACGAGGACTCGTTCTCCACTTATCCAGCACCCTCGGCGTCCGGGACTTCACTGC	0	0	0	0	0	0	0	0	0	0	0	0	0	0	0	0	3	0	0	0	0	0	0	0	0	0	0	0	0	0	0	0	0	0	0	0	0	0	0	0	0	0	0	0	0	0	0	0
UtxJmjc_R4C4-1713	ATTCGAACGCACTGCGCCACTCGCGAGAACTACCTCGCCGGGACTCAATCCCTTCGCCCAGGCGCATTCGTTCCTTTCACTG	0	0	0	0	0	0	0	0	0	0	0	0	0	0	0	0	3	0	0	0	0	0	0	0	0	0	0	0	0	0	0	0	0	0	0	0	0	0	0	0	0	0	0	0	0	0	0	0
UtxJmjc_R4C4-17149	ATTCACGTCCTACGCACGAGTCTTCGAACTCGATGCAACTTACATATTTCCAAAAGTGAGTTGGCGTAGCTGCCTTCACTGC	0	0	0	0	0	0	0	0	0	0	0	0	0	0	0	0	3	0	0	0	0	0	0	0	0	0	0	0	0	0	0	0	0	0	0	0	0	0	0	0	0	0	0	0	0	0	0	0
UtxJmjc_R4C4-1716	ATTCGACCCTCACAACTAGCCGCGAACGCAGATCCGGCAAAGCTCAAAGTTGCCCGTGACCCACAACGCATCCTTTCACTGC	0	0	0	0	0	0	0	0	0	0	0	0	0	0	0	0	3	0	0	0	0	0	0	0	0	0	0	0	0	0	0	0	0	0	0	0	0	0	0	0	0	0	0	0	0	0	0	0
UtxJmjc_R4C4-1718	ATTCCCTGCATGGGTAATCCGTATCTATAAGGTACTAATCCTTTGTTCACCCAAGGATGCACAAACACTCGACGTTCACTGC	0	0	0	0	0	0	0	0	0	0	0	0	0	0	0	0	3	0	0	0	0	0	0	0	0	0	0	0	0	0	0	0	0	0	0	0	0	0	0	0	0	0	0	0	0	0	0	0
UtxJmjc_R4C4-1719	ATTCAGGAATCCCCTAAGCATTGGATATGCCCCACGCAACGACGCACACTACATGTGAAGCAAATCACGTTCGATTCACTGC	0	0	0	0	0	0	0	0	0	0	0	0	0	0	0	0	3	0	0	0	0	0	0	0	0	0	0	0	0	0	0	0	0	0	0	0	0	0	0	0	0	0	0	0	0	0	0	0
UtxJmjc_R4C4-1720	ATTCCCACTGCTAGCACTCCATAAGTGCGAAGCATCCATAATCAAGCAATTCAGCAGAATCGCCATCGAGCTTCACTGCAGA	0	0	0	0	0	0	0	0	0	0	0	0	0	0	0	0	3	0	0	0	0	0	0	0	0	0	0	0	0	0	0	0	0	0	0	0	0	0	0	0	0	0	0	0	0	0	0	0
UtxJmjc_R4C4-17223	ATTCACTATCGTGACAGCGGCGAACAAACCTAATGCCAACGCCACGAATGAACTACTTGATGGGATACCCAAATTCACTGCA	0	0	0	0	0	0	0	0	0	0	0	0	0	0	0	0	3	0	0	0	0	0	0	0	0	0	0	0	0	0	0	0	0	0	0	0	0	0	0	0	0	0	0	0	0	0	0	0
UtxJmjc_R4C4-1723	ATTCACCCCCACATACCGTTCTGAGTGCGTGAAATTCAGACCTACAGCAATAGCCAAGAAGCTTGTTTCA	0	0	0	0	0	0	0	0	0	0	0	0	0	0	0	0	3	0	0	0	0	0	0	0	0	0	0	0	0	0	0	0	0	0	0	0	0	0	0	0	0	0	0	0	0	0	0	0
UtxJmjc_R4C4-17252	ATTCCACACTTACCTACATTCAAAGTTTGTTATACACTGCTTGTATAAAGAAGTATGATGGGCCACTAGGATGTTTCACTGC	0	0	0	0	0	0	0	0	0	0	0	0	0	0	0	0	3	0	0	0	0	0	0	0	0	0	0	0	0	0	0	0	0	0	0	0	0	0	0	0	0	0	0	0	0	0	0	0
UtxJmjc_R4C4-1725	ATTCCCATTCGCGCGATTAGCGACATACACCAAGAACGTTCATTCCTCCCACCTAACCAGGACATGCGTCGATCTTCACTGC	0	0	0	0	0	0	0	0	0	0	0	0	0	0	0	0	3	0	0	0	0	0	0	0	0	0	0	0	0	0	0	0	0	0	0	0	0	0	0	0	0	0	0	0	0	0	0	0
UtxJmjc_R4C4-1726	ATTCTTTCAGCCTACGTGCAACCTGGGCTGGTTCGACACTCCGAGTCAGACTATGACGAGTAACAACCGTCCAGATTCACTG	0	0	0	0	0	0	0	0	0	0	0	0	0	0	0	0	3	0	0	0	0	0	0	0	0	0	0	0	0	0	0	0	0	0	0	0	0	0	0	0	0	0	0	0	0	0	0	0
UtxJmjc_R4C4-1727	ATTAGCCTATCATAAGCCGCTATCCCGCTTCCGCCTAACCTCACGAACGGCGTGGAGCCATAGCAGGAAGCAGATTCACTGC	0	0	0	0	0	0	0	0	0	0	0	0	0	0	0	0	3	0	0	0	0	0	0	0	0	0	0	0	0	0	0	0	0	0	0	0	0	0	0	0	0	0	0	0	0	0	0	0
UtxJmjc_R4C4-1728	ATTCACAGCAGAACAACGAACTCGCAAACAACCATAACAATCAAAACACGAATCACTCTGGTCGCTTTGCGGGCTTCACTGC	0	0	0	0	0	0	0	0	0	0	0	0	0	0	0	0	3	0	0	0	0	0	0	0	0	0	0	0	0	0	0	0	0	0	0	0	0	0	0	0	0	0	0	0	0	0	0	0
UtxJmjc_R4C4-1729	ATTCCCCCAGACATCAATGAAGCACAGTTCCCCCAGGCCACGGTACGAACATCAACAACCCCTCTTGGCACCTGTTCACTGC	0	0	0	0	0	0	0	0	0	0	0	0	0	0	0	0	3	0	0	0	0	0	0	0	0	0	0	0	0	0	0	0	0	0	0	0	0	0	0	0	0	0	0	0	0	0	0	0
UtxJmjc_R4C4-1730	ATTCGCCTAATGAGCAAAACACACTCATCATGCACAACATCCCCAAACATCAAGAGCCACACTGCCAGAACTCAGTTCACTG	0	0	0	0	0	0	0	0	0	0	0	0	0	0	0	0	3	0	0	0	0	0	0	0	0	0	0	0	0	0	0	0	0	0	0	0	0	0	0	0	0	0	0	0	0	0	0	0
UtxJmjc_R4C4-1731	ATTCCCCATCGTACCCAAGGAAAACCCATCCATACACGCGAGTCGGCCCAACGCGTTCAACCAATGATATTCA	0	0	0	0	0	0	0	0	0	0	0	0	0	0	0	0	3	0	0	0	0	0	0	0	0	0	0	0	0	0	0	0	0	0	0	0	0	0	0	0	0	0	0	0	0	0	0	0
UtxJmjc_R4C4-17325	ATTCTGAACGTGACGATAATAATCAGAGGCCACCCTCTTCACCGCACATGCTCAAATTAGGGTCCATTCAGCAAGTTCACTG	0	0	0	0	0	0	0	0	0	0	0	0	0	0	0	0	3	0	0	0	0	0	0	0	0	0	0	0	0	0	0	0	0	0	0	0	0	0	0	0	0	0	0	0	0	0	0	0
UtxJmjc_R4C4-1734	ATTCACGCCACACCTCATCGCATCCAACAAGAATGTAGCAACCACACCGGCCCCACTTTAACGGAGCCGGATGTTCACTGCA	0	0	0	0	0	0	0	0	0	0	0	0	0	0	0	0	3	0	0	0	0	0	0	0	0	0	0	0	0	0	0	0	0	0	0	0	0	0	0	0	0	0	0	0	0	0	0	0
UtxJmjc_R4C4-1736	ATTCTGTCGACATACCGAACCATGCACAAAATGCCCTCCGACAGACCAAACAACAAAGTTACGACATCTTAAACTTCACTGC	0	0	0	0	0	0	0	0	0	0	0	0	0	0	0	0	3	0	0	0	0	0	0	0	0	0	0	0	0	0	0	0	0	0	0	0	0	0	0	0	0	0	0	0	0	0	0	0
UtxJmjc_R4C4-1737	ATTCCCCCCATTCTGGAGCCAGGCCAACCGCCCAAAAAGCCAAACATTGACACGTGCCACTCCAGTGCCCCCATTCACTGCA	0	0	0	0	0	0	0	0	0	0	0	0	0	0	0	0	3	0	0	0	0	0	0	0	0	0	0	0	0	0	0	0	0	0	0	0	0	0	0	0	0	0	0	0	0	0	0	0
UtxJmjc_R4C4-17390	ATTCCACATCAGCGTCTCACCAAAACAAGCACTGAATTTGGACACAACCCGATCAACAAGTTGGTTCAACGCGATTCACTGC	0	0	0	0	0	0	0	0	0	0	0	0	0	0	0	0	3	0	0	0	0	0	0	0	0	0	0	0	0	0	0	0	0	0	0	0	0	0	0	0	0	0	0	0	0	0	0	0
UtxJmjc_R4C4-1739	ATTCCTCCACCGTTATTACGATACCAGTTAAGGGCCGGAGAGAATTTTGCGTTGGGCCTTCCAAGATAGCACCATTCACTGC	0	0	0	0	0	0	0	0	0	0	0	0	0	0	0	0	3	0	0	0	0	0	0	0	0	0	0	0	0	0	0	0	0	0	0	0	0	0	0	0	0	0	0	0	0	0	0	0
UtxJmjc_R4C4-1740	ATTCAGCAGGCCGGCTTTGCAATACCACCTAAAACATGGTCCACCCCAGCCGAACCTCTGCAGACCTCCATGGCTTCACTGC	0	0	0	0	0	0	0	0	0	0	0	0	0	0	0	0	3	0	0	0	0	0	0	0	0	0	0	0	0	0	0	0	0	0	0	0	0	0	0	0	0	0	0	0	0	0	0	0
UtxJmjc_R4C4-17414	ATTCCCCTTGCTACTTACACCGCAAGGACCTAATATTCATAGACATAGACTTAGAGAGATGATCAAGCGCAACTTTCACTGC	0	0	0	0	0	0	0	0	0	0	0	0	0	0	0	0	3	0	0	0	0	0	0	0	0	0	0	0	0	0	0	0	0	0	0	0	0	0	0	0	0	0	0	0	0	0	0	0
UtxJmjc_R4C4-1743	ATTCAATCCCCTGCAAAACTCAGCAATGCACAAACACTAACGTCACGAACAAATAAAGCAGTCTTCATACCAAATTCACTGC	0	0	0	0	0	0	0	0	0	0	0	0	0	0	0	0	3	0	0	0	0	0	0	0	0	0	0	0	0	0	0	0	0	0	0	0	0	0	0	0	0	0	0	0	0	0	0	0
UtxJmjc_R4C4-17444	CCCCTCCCGTAAACCACGCAGTTATAACATATCCTCATCCCACAACCACCGGAGACGGTCGACCACAGCTATTCACTGCAGA	0	0	0	0	0	0	0	0	0	0	0	0	0	0	0	0	3	0	0	0	0	0	0	0	0	0	0	0	0	0	0	0	0	0	0	0	0	0	0	0	0	0	0	0	0	0	0	0
UtxJmjc_R4C4-1744	ATTCCCAGCGAAAGCAACAAGCTGCAGTTCTATAGACTGCCAGACCACGATACACCCAATACCATCCCCGATGATTCACTGC	0	0	0	0	0	0	0	0	0	0	0	0	0	0	0	0	3	0	0	0	0	0	0	0	0	0	0	0	0	0	0	0	0	0	0	0	0	0	0	0	0	0	0	0	0	0	0	0
UtxJmjc_R4C4-1747	ATTCAGGACACGTCCCATACCCACGAATTCCAGAATGTGATACCAGAATCAGATTCCTCTGTACTGCTAAGTTCTTCACTGC	0	0	0	0	0	0	0	0	0	0	0	0	0	0	0	0	3	0	0	0	0	0	0	0	0	0	0	0	0	0	0	0	0	0	0	0	0	0	0	0	0	0	0	0	0	0	0	0
UtxJmjc_R4C4-1748	ATTCAAGCAGATCAGGTAACGTTTCTAAACTTATCGACGAAGCGCAACCAATCAACACCCTTCCGCACGCCGGATTCACTGC	0	0	0	0	0	0	0	0	0	0	0	0	0	0	0	0	3	0	0	0	0	0	0	0	0	0	0	0	0	0	0	0	0	0	0	0	0	0	0	0	0	0	0	0	0	0	0	0
UtxJmjc_R4C4-1749	ATTCCTATGTCGACCCATACTGTTGCACCCAGCCAGCCTATATACGCTATGCCAAGGCAACCTACCTACAGTTCACTGCAGA	0	0	0	0	0	0	0	0	0	0	0	0	0	0	0	0	3	0	0	0	0	0	0	0	0	0	0	0	0	0	0	0	0	0	0	0	0	0	0	0	0	0	0	0	0	0	0	0
UtxJmjc_R4C4-17500	ATTCCCCATAGTACGCTAACTTGCCTACTCCACACAGTGATACACATACAGCCGATAACGACATTCGAGCTTGTTCACTGCA	0	0	0	0	0	0	0	0	0	0	0	0	0	0	0	0	3	0	0	0	0	0	0	0	0	0	0	0	0	0	0	0	0	0	0	0	0	0	0	0	0	0	0	0	0	0	0	0
UtxJmjc_R4C4-17507	ATTCTGCACAGGCAAATCCTGGCCCTAACCCATCAGGGCGGACGCCAACACCAATCACCGCATTCCCATGACGTTCACTGCA	0	0	0	0	0	0	0	0	0	0	0	0	0	0	0	0	3	0	0	0	0	0	0	0	0	0	0	0	0	0	0	0	0	0	0	0	0	0	0	0	0	0	0	0	0	0	0	0
UtxJmjc_R4C4-1750	ATTCCCAAGACGAAGCTAATACAAGCAGGGGACACAGGCCATCACACTAGGCAATTGAAAGGTGTGAGACCGTTCACTGCAG	0	0	0	0	0	0	0	0	0	0	0	0	0	0	0	0	3	0	0	0	0	0	0	0	0	0	0	0	0	0	0	0	0	0	0	0	0	0	0	0	0	0	0	0	0	0	0	0
UtxJmjc_R4C4-1752	ATTCCAGCAAGAACGACGATTTCATTTCTCGCCGCAACCCTATCGGGTAAACATCCTTGACTTGGATTTCACAGTTCACTGC	0	0	0	0	0	0	0	0	0	0	0	0	0	0	0	0	3	0	0	0	0	0	0	0	0	0	0	0	0	0	0	0	0	0	0	0	0	0	0	0	0	0	0	0	0	0	0	0
UtxJmjc_R4C4-17552	ATTCCATGACGAGTCACTAGCCAGCACGTCACCCCAATGGAGATCAATGTGCCAGCTAGCTACCAAAAACATGCTTCACTGC	0	0	0	0	0	0	0	0	0	0	0	0	0	0	0	0	3	0	0	0	0	0	0	0	0	0	0	0	0	0	0	0	0	0	0	0	0	0	0	0	0	0	0	0	0	0	0	0
UtxJmjc_R4C4-1756	ATACGGCCACCGACACCAGCCTCATTCGTGCACAGTGGTCCTGATCATTCACTTCTCCTATAGCATGCTTCA	0	0	0	0	0	0	0	0	0	0	0	0	0	0	0	0	3	0	0	0	0	0	0	0	0	0	0	0	0	0	0	0	0	0	0	0	0	0	0	0	0	0	0	0	0	0	0	0
UtxJmjc_R4C4-1757	ATTCAACCGCAACCTTCCTTTTACCAAACCTGGGCCCCAAGGAGCACACTACGATGCTTCACCACGCATAACACTTCACTGC	0	0	0	0	0	0	0	0	0	0	0	0	0	0	0	0	3	0	0	0	0	0	0	0	0	0	0	0	0	0	0	0	0	0	0	0	0	0	0	0	0	0	0	0	0	0	0	0
UtxJmjc_R4C4-17582	ATTCCCTATCGCAAAAGTCGGAGTACCCGATCGGACCGTGACCACCATCCGCATGTGCATTCCAGCATGATTCACTGCAAAC	0	0	0	0	0	0	0	0	0	0	0	0	0	0	0	0	3	0	0	0	0	0	0	0	0	0	0	0	0	0	0	0	0	0	0	0	0	0	0	0	0	0	0	0	0	0	0	0
UtxJmjc_R4C4-1758	ATTCCACACGCACCCGGCAGCACCGACAAATTCTCAAGATCAGAAAAATTCATCTCTGAGCTGTCAGAATGTCTTCACTGCA	0	0	0	0	0	0	0	0	0	0	0	0	0	0	0	0	3	0	0	0	0	0	0	0	0	0	0	0	0	0	0	0	0	0	0	0	0	0	0	0	0	0	0	0	0	0	0	0
UtxJmjc_R4C4-17605	ATTCCTCCGAGCGTTCGCGAATAGGGAAAATAACTCTCTAGAGATTCCCCTAAACCAGAACGCTGGAACGTCCAGTTCACTG	0	0	0	0	0	0	0	0	0	0	0	0	0	0	0	0	3	0	0	0	0	0	0	0	0	0	0	0	0	0	0	0	0	0	0	0	0	0	0	0	0	0	0	0	0	0	0	0
UtxJmjc_R4C4-1761	ATTCAACGAAAGGGAAACACTTCTGCTTCTACTACACCCTGACAGGCAAGAGTTGCCAGTGTACGATTCAACTCTTCACTGC	0	0	0	0	0	0	0	0	0	0	0	0	0	0	0	0	3	0	0	0	0	0	0	0	0	0	0	0	0	0	0	0	0	0	0	0	0	0	0	0	0	0	0	0	0	0	0	0
UtxJmjc_R4C4-1763	ATTCTCGAAATCGCCAACATACAAGCAACTTAAAAGCATAATCAAACACACCGGCGCTATATGAGAGATTTCA	0	0	0	0	0	0	0	0	0	0	0	0	0	0	0	0	3	0	0	0	0	0	0	0	0	0	0	0	0	0	0	0	0	0	0	0	0	0	0	0	0	0	0	0	0	0	0	0
UtxJmjc_R4C4-17649	ATTCCCCCTTACACCGAAATACAGGGCTCCCTCAGCCCTCCTAAGTATATAGACCAGGTCTATGCCCCCAACACTTCACTGC	0	0	0	0	0	0	0	0	0	0	0	0	0	0	0	0	3	0	0	0	0	0	0	0	0	0	0	0	0	0	0	0	0	0	0	0	0	0	0	0	0	0	0	0	0	0	0	0
UtxJmjc_R4C4-1764	ATTCTGCAACAAAACATGCCCCCCTTCGTATACCGCTAGGGCAACACGGAGTTCCCCATATGCATAGTCTTCTATTCACTGC	0	0	0	0	0	0	0	0	0	0	0	0	0	0	0	0	3	0	0	0	0	0	0	0	0	0	0	0	0	0	0	0	0	0	0	0	0	0	0	0	0	0	0	0	0	0	0	0
UtxJmjc_R4C4-1765	ATTCACAGCCCCAGAGTCAAATCTAGTCACTGCCACGGCGTTACGTACCACCAGCACTTACGCCGGCCCGGAAGTTCACTGC	0	0	0	0	0	0	0	0	0	0	0	0	0	0	0	0	3	0	0	0	0	0	0	0	0	0	0	0	0	0	0	0	0	0	0	0	0	0	0	0	0	0	0	0	0	0	0	0
UtxJmjc_R4C4-1766	ATTCACGAGCACCAGTCCTACGGGAAGCAATAAATGCTTTTCTAAAGGAACGACAGGCTTGAGTGAACACTCGCTTCACTGC	0	0	0	0	0	0	0	0	0	0	0	0	0	0	0	0	3	0	0	0	0	0	0	0	0	0	0	0	0	0	0	0	0	0	0	0	0	0	0	0	0	0	0	0	0	0	0	0
UtxJmjc_R4C4-17678	ATTCACGCTATTCGAACGCACCCACAGAACTCTGCAGTACGTAAAAGATTCTCGCACAATAACTGCGATTCA	0	0	0	0	0	0	0	0	0	0	0	0	0	0	0	0	3	0	0	0	0	0	0	0	0	0	0	0	0	0	0	0	0	0	0	0	0	0	0	0	0	0	0	0	0	0	0	0
UtxJmjc_R4C4-17679	ATCCTAGTAAGACACTCCCCGTAAAGTCCGCGGTGCAATGTCGATTAGTGTACCCGCACCCGCATGTTCA	0	0	0	0	0	0	0	0	0	0	0	0	0	0	0	0	3	0	0	0	0	0	0	0	0	0	0	0	0	0	0	0	0	0	0	0	0	0	0	0	0	0	0	0	0	0	0	0
UtxJmjc_R4C4-1768	ATTCCCCTTACCGCACCAAAGCTCTGAACTAACAAAACCTGACACCCAAAGATAGATACACGAAGGCCATGCGCATTCACTG	0	0	0	0	0	0	0	0	0	0	0	0	0	0	0	0	3	0	0	0	0	0	0	0	0	0	0	0	0	0	0	0	0	0	0	0	0	0	0	0	0	0	0	0	0	0	0	0
UtxJmjc_R4C4-1769	ATTCCCATTCGTCCATCATCAATGACGAAGCTATAACGATCCTAAATGTAAGAAGACGACCGTAACTCTGTCGGCTTCACTG	0	0	0	0	0	0	0	0	0	0	0	0	0	0	0	0	3	0	0	0	0	0	0	0	0	0	0	0	0	0	0	0	0	0	0	0	0	0	0	0	0	0	0	0	0	0	0	0
UtxJmjc_R4C4-1770	ATTCCCACCACGGACAACAGCGACCGCTTTATGATGAGCCACGCAAAGCACCCCGCCGAGTCCGACTTCA	0	0	0	0	0	0	0	0	0	0	0	0	0	0	0	0	3	0	0	0	0	0	0	0	0	0	0	0	0	0	0	0	0	0	0	0	0	0	0	0	0	0	0	0	0	0	0	0
UtxJmjc_R4C4-1774	ATTCAGCGTTATGTCCGATCTAATTCAAAACTGGCCGCCTCTTTCCACTTAAGTGTTGGATACCGGGGCTCCAGTTCACTGC	0	0	0	0	0	0	0	0	0	0	0	0	0	0	0	0	3	0	0	0	0	0	0	0	0	0	0	0	0	0	0	0	0	0	0	0	0	0	0	0	0	0	0	0	0	0	0	0
UtxJmjc_R4C4-1775	ATTCTCACTGGCTCGCTTCGGCAAGTGCTTAACATGCTAAGTCACCAAGTGACCCAGCAGCACAAGTCCCAGCTTCACTGCA	0	0	0	0	0	0	0	0	0	0	0	0	0	0	0	0	3	0	0	0	0	0	0	0	0	0	0	0	0	0	0	0	0	0	0	0	0	0	0	0	0	0	0	0	0	0	0	0
UtxJmjc_R4C4-17771	ATTCGCCAGTCCGGATATGAAGCGAATAGCCACGGAGCTTATAGGCCGCATCCTAAACATAACCGTGGTACCGCTTCACTGC	0	0	0	0	0	0	0	0	0	0	0	0	0	0	0	0	3	0	0	0	0	0	0	0	0	0	0	0	0	0	0	0	0	0	0	0	0	0	0	0	0	0	0	0	0	0	0	0
UtxJmjc_R4C4-17797	ATTCCGCCACACATCCATCCACAACACAATTCCCATATGGACATTTTAGCATCCAAACCATATCAGATCACGTTCACTGCAG	0	0	0	0	0	0	0	0	0	0	0	0	0	0	0	0	3	0	0	0	0	0	0	0	0	0	0	0	0	0	0	0	0	0	0	0	0	0	0	0	0	0	0	0	0	0	0	0
UtxJmjc_R4C4-1779	ATTCTCGTCAACTGGAGGCGCTTCTCGTAAATCAGACCAAAGAACATGACCACGAGAATCGGTTCCTAATGGCGTTCACTGC	0	0	0	0	0	0	0	0	0	0	0	0	0	0	0	0	3	0	0	0	0	0	0	0	0	0	0	0	0	0	0	0	0	0	0	0	0	0	0	0	0	0	0	0	0	0	0	0
UtxJmjc_R4C4-1783	ATTCCAACGACCATAACACGAACAAAGACAAATCGCCCTCATCAATTGGGCTACACTGTTCAACACCCACCTTTTCACTGCA	0	0	0	0	0	0	0	0	0	0	0	0	0	0	0	0	3	0	0	0	0	0	0	0	0	0	0	0	0	0	0	0	0	0	0	0	0	0	0	0	0	0	0	0	0	0	0	0
UtxJmjc_R4C4-17840	ATTCCCCGAGACGAAGTTGGTAATATACTTGATCCACATTCCAGACTCGACCCGTCACAGCAAAGTACAACTGCGTTTCACT	0	0	0	0	0	0	0	0	0	0	0	0	0	0	0	0	3	0	0	0	0	0	0	0	0	0	0	0	0	0	0	0	0	0	0	0	0	0	0	0	0	0	0	0	0	0	0	0
UtxJmjc_R4C4-1785	ATTCCCCAAAACGTAAAACCCAACAATCGAAAGCTCGTTATATTCATACAATACGACACACAACCGCACTCACGTTCACTGC	0	0	0	0	0	0	0	0	0	0	0	0	0	0	0	0	3	0	0	0	0	0	0	0	0	0	0	0	0	0	0	0	0	0	0	0	0	0	0	0	0	0	0	0	0	0	0	0
UtxJmjc_R4C4-1786	ATTCTGACCCCATCAATGCAGCGATACTAGCGCCTTACTCTACTGTGGAATCTAGCGCCACAGGTTAGGTGTTCACTGCAGA	0	0	0	0	0	0	0	0	0	0	0	0	0	0	0	0	3	0	0	0	0	0	0	0	0	0	0	0	0	0	0	0	0	0	0	0	0	0	0	0	0	0	0	0	0	0	0	0
UtxJmjc_R4C4-1788	ATTCCCCCCCGCAGACTTCGCCCGGAGGCGCAATAATATCACCGCAGATGCAAGACACTGACACTAACCATTGTATTCACTG	0	0	0	0	0	0	0	0	0	0	0	0	0	0	0	0	3	0	0	0	0	0	0	0	0	0	0	0	0	0	0	0	0	0	0	0	0	0	0	0	0	0	0	0	0	0	0	0
UtxJmjc_R4C4-1789	TTCACGCTTGCACACGCAGTGTACTATCGTTACTATCACTCCCTCTACGTAAAGACTCGTTGACAAGAACGCTTCACTGCAG	0	0	0	0	0	0	0	0	0	0	0	0	0	0	0	0	3	0	0	0	0	0	0	0	0	0	0	0	0	0	0	0	0	0	0	0	0	0	0	0	0	0	0	0	0	0	0	0
UtxJmjc_R4C4-1791	ATTCAGCAAAAGCCTTACGTCAAAAGAGCTCTGAGCCTACCGGCTTCAACTCTTCAAGCAGTGCTGTTTCA	0	0	0	0	0	0	0	0	0	0	0	0	0	0	0	0	3	0	0	0	0	0	0	0	0	0	0	0	0	0	0	0	0	0	0	0	0	0	0	0	0	0	0	0	0	0	0	0
UtxJmjc_R4C4-1792	ATTCATCAACGGATTGCCTCGAACAGCACCGCTAATGAAGTAGTACCTCCAACCGTACGAAAAAACGGGACCATTCACTGCA	0	0	0	0	0	0	0	0	0	0	0	0	0	0	0	0	3	0	0	0	0	0	0	0	0	0	0	0	0	0	0	0	0	0	0	0	0	0	0	0	0	0	0	0	0	0	0	0
UtxJmjc_R4C4-17949	ATTCCAGCGGTGGCCTACAGGCCATCGCAATCCGGACTACTGTACGACCCACGTATTGGCCCACAGCGGCTAGTTCACTGCA	0	0	0	0	0	0	0	0	0	0	0	0	0	0	0	0	3	0	0	0	0	0	0	0	0	0	0	0	0	0	0	0	0	0	0	0	0	0	0	0	0	0	0	0	0	0	0	0
UtxJmjc_R4C4-17957	ATTCAATCCGCAAACTATATGGCAATCATGACCGCGAACGAAGCGCATTGACTGGCCATAGAGCAGTTGAGTTTCACTGCAG	0	0	0	0	0	0	0	0	0	0	0	0	0	0	0	0	3	0	0	0	0	0	0	0	0	0	0	0	0	0	0	0	0	0	0	0	0	0	0	0	0	0	0	0	0	0	0	0
UtxJmjc_R4C4-1795	ATTCCATGAACTAGCTTCACATGGGACCCAGCTTACAGGGCCCTCCCCTGACGACTTCTGGAATCCCGAGAAAGTTCACTGC	0	0	0	0	0	0	0	0	0	0	0	0	0	0	0	0	3	0	0	0	0	0	0	0	0	0	0	0	0	0	0	0	0	0	0	0	0	0	0	0	0	0	0	0	0	0	0	0
UtxJmjc_R4C4-17993	ATTCCATCCATTCAGATACCTTTGTCAAATTCAAGCCATACCAAAGCTTGTCACCCCCAAATTACGTAACCCATTCACTGCA	0	0	0	0	0	0	0	0	0	0	0	0	0	0	0	0	3	0	0	0	0	0	0	0	0	0	0	0	0	0	0	0	0	0	0	0	0	0	0	0	0	0	0	0	0	0	0	0
UtxJmjc_R4C4-18001	ATTCCTTGCTGCAGCTCCAAATGCTGCCGGGGAATGGTCGCTTGATATTAAGAGCCGATAGGATCCGGTAGCTTTCACTGCA	0	0	0	0	0	0	0	0	0	0	0	0	0	0	0	0	3	0	0	0	0	0	0	0	0	0	0	0	0	0	0	0	0	0	0	0	0	0	0	0	0	0	0	0	0	0	0	0
UtxJmjc_R4C4-1800	ATTCCTAGAGTGTTCTGATGCACCCTTACTACGTAGCTGACGTTCCAGTTCACAGGCACCGTTAAGCCTGAGGTTCACTGCA	0	0	0	0	0	0	0	0	0	0	0	0	0	0	0	0	3	0	0	0	0	0	0	0	0	0	0	0	0	0	0	0	0	0	0	0	0	0	0	0	0	0	0	0	0	0	0	0
UtxJmjc_R4C4-1801	ATTCCCTGACCATTTAACCGTCCAACATACATAAAGCAACGCTGTGGCCCCTCGCCACTGCACCCACACTGCAACCTATTCA	0	0	0	0	0	0	0	0	0	0	0	0	0	0	0	0	3	0	0	0	0	0	0	0	0	0	0	0	0	0	0	0	0	0	0	0	0	0	0	0	0	0	0	0	0	0	0	0
UtxJmjc_R4C4-1802	ATTCCAATACCACCACTATGCATGAGATATTATTGCTCAAAAATAACCATCACACTACACAACTATACTTTCA	0	0	0	0	0	0	0	0	0	0	0	0	0	0	0	0	3	0	0	0	0	0	0	0	0	0	0	0	0	0	0	0	0	0	0	0	0	0	0	0	0	0	0	0	0	0	0	0
UtxJmjc_R4C4-1804	ATTCAACCCGTCCCTGTAAACATAACACCTCCCCAACACTCAGAATAGACAACTTCCACCTCTGGGGACTACTCTTCACTGC	0	0	0	0	0	0	0	0	0	0	0	0	0	0	0	0	3	0	0	0	0	0	0	0	0	0	0	0	0	0	0	0	0	0	0	0	0	0	0	0	0	0	0	0	0	0	0	0
UtxJmjc_R4C4-1806	ATTCCAGCCATCCTAGCATCCGACGAAGGAAGTAACTTTGCAGCTCGATTATCTAAAATAGAGGGCTCTAAAGTTCACTGCA	0	0	0	0	0	0	0	0	0	0	0	0	0	0	0	0	3	0	0	0	0	0	0	0	0	0	0	0	0	0	0	0	0	0	0	0	0	0	0	0	0	0	0	0	0	0	0	0
UtxJmjc_R4C4-1807	ATTCCCCCAACCCTAAACTTCACGCCCAACCACATCTTAGAACCTTAACTAAGAACGTACGAACGTCAGCCCCTTCACTGCA	0	0	0	0	0	0	0	0	0	0	0	0	0	0	0	0	3	0	0	0	0	0	0	0	0	0	0	0	0	0	0	0	0	0	0	0	0	0	0	0	0	0	0	0	0	0	0	0
UtxJmjc_R4C4-1808	ATTCTCCTGCTGGCCACAGAGATCGCAGATTCGCTGCAGGCCTAACAACTCTCACCAGTCGATCCATAGATGCATTCACTGC	0	0	0	0	0	0	0	0	0	0	0	0	0	0	0	0	3	0	0	0	0	0	0	0	0	0	0	0	0	0	0	0	0	0	0	0	0	0	0	0	0	0	0	0	0	0	0	0
UtxJmjc_R4C4-1809	ATTCGAGCCGAAACTGCTCCCATTCGATAGTTGTGTTGATCAAGTAGTACAAGGTCACGTATAAGCGTTCA	0	0	0	0	0	0	0	0	0	0	0	0	0	0	0	0	3	0	0	0	0	0	0	0	0	0	0	0	0	0	0	0	0	0	0	0	0	0	0	0	0	0	0	0	0	0	0	0
UtxJmjc_R4C4-1811	ATTCAAACACCAATGTAACAGTTCCAGCAGAACAAAGTACTCTTACGATCTACGCCGAAGCATTGCCACTGCTCTTCACTGC	0	0	0	0	0	0	0	0	0	0	0	0	0	0	0	0	3	0	0	0	0	0	0	0	0	0	0	0	0	0	0	0	0	0	0	0	0	0	0	0	0	0	0	0	0	0	0	0
UtxJmjc_R4C4-18129	ATTCGAAAAACAAAACGTGCCTCCTGTCGTTTATCCCACGACGATATACGCACCGTAACTATGAACACCTCGAATTCACTGC	0	0	0	0	0	0	0	0	0	0	0	0	0	0	0	0	3	0	0	0	0	0	0	0	0	0	0	0	0	0	0	0	0	0	0	0	0	0	0	0	0	0	0	0	0	0	0	0
UtxJmjc_R4C4-1815	ATTCCGGACCTGAGCGCATGCTCAGACCATAATCTACACAACAAGCAAACACGATCCACTGACCACATCGCGCCTTCACTGC	0	0	0	0	0	0	0	0	0	0	0	0	0	0	0	0	3	0	0	0	0	0	0	0	0	0	0	0	0	0	0	0	0	0	0	0	0	0	0	0	0	0	0	0	0	0	0	0
UtxJmjc_R4C4-18186	ATTCGACGCAATTCACTCCCATCAATTCACATGCTTCAGAAGCAAAGTTAATCACATGTAAGACCACCTAAGCCTTCACTGC	0	0	0	0	0	0	0	2	0	0	0	0	2	0	0	0	3	0	0	0	0	0	0	0	0	0	0	0	0	0	0	0	0	3	0	0	0	0	0	0	0	0	0	0	0	0	0	0
UtxJmjc_R4C4-1818	ATTCGAGACTAGTACACTAACAAGCGTACTTTTCTCCGCTCTGTCCTGCCAAAGCGCAGACCAAGCGAATCATAATTCACTG	0	0	0	0	0	0	0	0	0	0	0	0	0	0	0	0	3	0	0	0	0	0	0	0	0	0	0	0	0	0	0	0	0	0	0	0	0	0	0	0	0	0	0	0	0	0	0	0
UtxJmjc_R4C4-1819	ATTCCACCGCTCCGGAAGACTTGTAACACCAAAGGTAAGGACATGTCCGAAGCTACTCCTTCGACTAGATTGCATTCACTGC	0	0	0	0	0	0	0	0	0	0	0	0	0	0	0	0	3	0	0	0	0	0	0	0	0	0	0	0	0	0	0	0	0	0	0	0	0	0	0	0	0	0	0	0	0	0	0	0
UtxJmjc_R4C4-1821	ATTCTCAAGGACGCGAGAGTAATGCAAGCATATCTCTCCCTCGATAACACACTAAGACTAAACTTGATTGAGTTCACTGCAG	0	0	0	0	0	0	0	0	0	0	0	0	0	0	0	0	3	0	0	0	0	0	0	0	0	0	0	0	0	0	0	0	0	0	0	0	0	0	0	0	0	0	0	0	0	0	0	0
UtxJmjc_R4C4-18254	ATTCCACACTAATGCCAATCAGCACTTCACTCAAACCACCGTATCTTACACACAGACTTGAGTGCAGCACACTGTTCACTGC	0	0	0	0	0	0	0	0	0	0	0	0	0	0	0	0	3	0	0	0	0	0	0	0	0	0	0	0	0	0	0	0	0	0	0	0	0	0	0	0	0	0	0	0	0	0	0	0
UtxJmjc_R4C4-1825	ATTCCAGCAGGAACGTGAGCTACACCAGCTAAAACTTACGTGGATCCGACATGACAAAACGATCAAGTACTTCACTGCAGAC	0	0	0	0	0	0	0	0	0	0	0	0	0	0	0	0	3	0	0	0	0	0	0	0	0	0	0	0	0	0	0	0	0	0	0	0	0	0	0	0	0	0	0	0	0	0	0	0
UtxJmjc_R4C4-1826	ATTCCATCGGTCGTCGCCCCGGCACACGACCGGTTCCACCACCCGCACCCACAGACAGGGTCCTTCCACACTTGCTTCACTG	0	0	0	0	0	0	0	0	0	0	0	0	0	0	0	0	3	0	0	0	0	0	0	0	0	0	0	0	0	0	0	0	0	0	0	0	0	0	0	0	0	0	0	0	0	0	0	0
UtxJmjc_R4C4-1828	ATTCGCCCAAGCACGCACCATGCTCAGCCCGCGTAGTTTGTCCGACAATTTGTTTGCACAAGTATTGCCAACCCTTCACTGC	0	0	0	0	0	0	0	0	0	0	0	0	0	0	0	0	3	0	0	0	0	0	0	0	0	0	0	0	0	0	0	0	0	0	0	0	0	0	0	0	0	0	0	0	0	0	0	0
UtxJmjc_R4C4-1829	ATTCATCGCACTATTGGATCGTAACACAACGGTTAACCCTGACCAGTTACAATTCCATGCTACGAGCTTCA	0	0	0	0	0	0	0	0	0	0	0	0	0	0	0	0	3	0	0	0	0	0	0	0	0	0	0	0	0	0	0	0	0	0	0	0	0	0	0	0	0	0	0	0	0	0	0	0
UtxJmjc_R4C4-1830	ATTCGCAAGAGCACACACGCGTCATAGACATGTGAATATAGGTGTAGCTTTTGTGACCGTGAATGACTAGTCCATTCACTGC	0	0	0	0	0	0	0	0	0	0	0	0	0	0	0	0	3	0	0	0	0	0	0	0	0	0	0	0	0	0	0	0	0	0	0	0	0	0	0	0	0	0	0	0	0	0	0	0
UtxJmjc_R4C4-1833	ATTCCCATAAGAGTAGACACCACGATGGTCACCCCGTCAATTGACAAACTATTTTGTCCTACACGTTGGTGGCCTTCACTGC	0	0	0	0	0	0	0	0	0	0	0	0	0	0	0	0	3	0	0	0	0	0	0	0	0	0	0	0	0	0	0	0	0	0	0	0	0	0	0	0	0	0	0	0	0	0	0	0
UtxJmjc_R4C4-1834	ATTCCACATTTGGGAACTCAGAGTAACCCCATGACTACAACTATAACTAATGTTGTGTGCCCCAAACGCCATTCCTTTCACT	0	0	0	0	0	0	0	0	0	0	0	0	0	0	0	0	3	0	0	0	0	0	0	0	0	0	0	0	0	0	0	0	0	0	0	0	0	0	0	0	0	0	0	0	0	0	0	0
UtxJmjc_R4C4-18353	ATTCCTCTTTCAGTCATGATCCGCTAAACCACACCTATTTGACTCCACGAATTACCCTCTGTGAGTTACCTTTTCACTGGAG	0	0	0	0	0	0	0	0	0	0	0	0	0	0	0	0	3	0	0	0	0	0	0	0	0	0	0	0	0	0	0	0	0	0	0	0	0	0	0	0	0	0	0	0	0	0	0	0
UtxJmjc_R4C4-18359	ATTCCAAAACACTCAAAGGCTCAATAGAACTAATTCGACCATCGGCTATCCCTCTTCCCTTCCGTTCGCTGAGTTCACTGCA	0	0	0	0	0	0	0	0	0	0	0	0	0	0	0	0	3	0	0	0	0	0	0	0	0	0	0	0	0	0	0	0	0	0	0	0	0	0	0	0	0	0	0	0	0	0	0	0
UtxJmjc_R4C4-1835	ATTCCTCACTCACATTGTTGCACGTGGCAAAACCCGCAGAAAAAAGCTAGCAAGCAAGAACTGCAGCTACAGTATTCACTGC	0	0	0	0	0	0	0	0	0	0	0	0	0	0	0	0	3	0	0	0	0	0	0	0	0	0	0	0	0	0	0	0	0	0	0	0	0	0	0	0	0	0	0	0	0	0	0	0
UtxJmjc_R4C4-1836	ATTCACGTGACCCTAACCTAAGTATAGCCGGCACCACGACCATACTGTTACAAACGAACTACACGAGAACCCACTTCACTGC	0	0	0	0	0	0	0	0	0	0	0	0	0	0	0	0	3	0	0	0	0	0	0	0	0	0	0	0	0	0	0	0	0	0	0	0	0	0	0	0	0	0	0	0	0	0	0	0
UtxJmjc_R4C4-1841	ATTCCACGTCACGAATTAGTAACGACCTGGCTTGGCGTATAACCCCTACCCTGAAGCATAGACGGTACTAAATATTCACTGC	0	0	0	0	0	0	0	0	0	0	0	0	0	0	0	0	3	0	0	0	0	0	0	0	0	0	0	0	0	0	0	0	0	0	0	0	0	0	0	0	0	0	0	0	0	0	0	0
UtxJmjc_R4C4-1843	ATTCGGCGCATAACGATCCTTCAGGATCACTCATACGCCAGCAACCTAAATTTGCTTTCCCTCACTAACGCTTTCACTGCAG	0	0	0	0	0	0	0	0	0	0	0	0	0	0	0	0	3	0	0	0	0	0	0	0	0	0	0	0	0	0	0	0	0	0	0	0	0	0	0	0	0	0	0	0	0	0	0	0
UtxJmjc_R4C4-1844	ATTCCTGCCCGAGAGACAACCATATACCTACACGGCACGGTAGACAACCTCGGGACCACTAATGTTCGCTTCA	0	0	0	0	0	0	0	0	0	0	0	0	0	0	0	0	3	0	0	0	0	0	0	0	0	0	0	0	0	0	0	0	0	0	0	0	0	0	0	0	0	0	0	0	0	0	0	0
UtxJmjc_R4C4-18452	ATTCGGTGGATATCTACATAGACTCGGCGTACAGCCCGAAAAAAGATCTCACACCGGCCCTGTAGTCTGGTCTATTCACTGC	0	0	0	0	0	0	0	0	0	0	0	0	0	0	0	0	3	0	0	0	0	0	0	0	0	0	0	0	0	0	0	0	0	0	0	0	0	0	0	0	0	0	0	0	0	0	0	0
UtxJmjc_R4C4-1846	ATTCCACCCCAACCCGAACATTACCTCGTCAGGGCCCCACAGAGCCCACTCCCCCGAAACGCAGACGCAATTGATTCACTGC	0	0	0	0	0	0	0	0	0	0	0	0	0	0	0	0	3	0	0	0	0	0	0	0	0	0	0	0	0	0	0	0	0	0	0	0	0	0	0	0	0	0	0	0	0	0	0	0
UtxJmjc_R4C4-18481	ANNCCAAAACCTCACATTACAATTCGCCCAAAGGCCCATAAACACAGGTTGAAGGGCTGTAGGAGGTTTAGCCTTCACTGCA	0	0	0	0	0	0	0	0	0	0	0	0	0	0	0	0	3	0	0	0	0	0	0	0	0	0	0	0	0	0	0	0	0	0	0	0	0	0	0	0	0	0	0	0	0	0	0	0
UtxJmjc_R4C4-1848	ATTCCATGCACCCCCACAGCAACTCTCACCAATCACCTGCCTTGACAGATCTTATGTTATCTCATCCGCACCTTCACTGCAG	0	0	0	0	0	0	0	0	0	0	0	0	0	0	0	0	3	0	0	0	0	0	0	0	0	0	0	0	0	0	0	0	0	0	0	0	0	0	0	0	0	0	0	0	0	0	0	0
UtxJmjc_R4C4-18490	ATTCCACACACCCAGAATGACGAGCCCATTGCCAACTTTATCGGCACTTCTACATTCTTCCCACACTGACTGCTTCACTGCA	0	0	0	0	0	0	0	0	0	0	0	0	0	0	0	0	3	0	0	0	0	0	0	0	0	0	0	0	0	0	0	0	0	0	0	0	0	0	0	0	0	0	0	0	0	0	0	0
UtxJmjc_R4C4-1849	ATTCCAAAAGATCCAAACTAATCCCATACTCAACTTCTCCAAGCCAGAGGGTCCAGCTACCAAGTGTATCGCAGTTCACTGC	0	0	0	0	0	0	0	0	0	0	0	0	0	0	0	0	3	0	0	0	0	0	0	0	0	0	0	0	0	0	0	0	0	0	0	0	0	0	0	0	0	0	0	0	0	0	0	0
UtxJmjc_R4C4-1850	ATTCTGACGTAGGACCGTCGACCCACGTACCCAAGGACGCTCAAGATATAACTGCGCAGCACCACCTCCGGTAGTTCACTGC	0	0	0	0	0	0	0	0	0	0	0	0	0	0	0	0	3	0	0	0	0	0	0	0	0	0	0	0	0	0	0	0	0	0	0	0	0	0	0	0	0	0	0	0	0	0	0	0
UtxJmjc_R4C4-1853	ATTCTCCCGTCGAAACCAGCCCACTAAAAGTGGCTAGTTTACACTTAACCTCAAGCATACAACGATACGCCCGCTTCACTGC	0	0	0	0	0	0	0	0	0	0	0	0	0	0	0	0	3	0	0	0	0	0	0	0	0	0	0	0	0	0	0	0	0	0	0	0	0	0	0	0	0	0	0	0	0	0	0	0
UtxJmjc_R4C4-1854	ATTCGACGCGCGGCAGCAGCAATGCACCCAAACCAGACTCCTGAACCTGTCAACAACAAGCTGCAGACCGACTTCACTGCAG	0	0	0	0	0	0	0	0	0	0	0	0	0	0	0	0	3	0	0	0	0	0	0	0	0	0	0	0	0	0	0	0	0	0	0	0	0	0	0	0	0	0	0	0	0	0	0	0
UtxJmjc_R4C4-1855	ATTCCATGGCGCACTCGCCATGCATAGTCATAGCCAATTATACGTGCCCATAATGCAGCTGGATCACTTCA	0	0	0	0	0	0	0	0	0	0	0	0	0	0	0	0	3	0	0	0	0	0	0	0	0	0	0	0	0	0	0	0	0	0	0	0	0	0	0	0	0	0	0	0	0	0	0	0
UtxJmjc_R4C4-18567	ANNCATGCCCCACAGGATCAATAACCAACAACCTCCTAAACCAAGCGAAAATTTGTACAACACACAGCTCTTCGTTCACTGC	0	0	0	0	0	0	0	0	0	0	0	0	0	0	0	0	3	0	0	0	0	0	0	0	0	0	0	0	0	0	0	0	0	0	0	0	0	0	0	0	0	0	0	0	0	0	0	0
UtxJmjc_R4C4-1856	ATCCAGATTACACGGGTCCACAATCCACACGTATTCAATACACTTCCTCCGCAACTGTTGCAGAGGGAACCGTCTTCACTGC	0	0	0	0	0	0	0	0	0	0	0	0	0	0	0	0	3	0	0	0	0	0	0	0	0	0	0	0	0	0	0	0	0	0	0	0	0	0	0	0	0	0	0	0	0	0	0	0
UtxJmjc_R4C4-1857	ATTCACACGTCCACACGCCTACCATCTTCCACACTTCGCTGCCGCGATAGCAGTCTCATAACAATGGAGTGCACTTCACTGC	0	0	0	0	0	0	0	0	0	0	0	0	0	0	0	0	3	0	0	0	0	0	0	0	0	0	0	0	0	0	0	0	0	0	0	0	0	0	0	0	0	0	0	0	0	0	0	0
UtxJmjc_R4C4-1859	ATTCGAACATCGCATCCTCCAATGTGATTCGGACGTGTCGAGCAGATTCAGACTCCCTCCACATACTTAGACGCTTCACTGC	0	0	0	0	0	0	0	0	0	0	0	0	0	0	0	0	3	0	0	0	0	0	0	0	0	0	0	0	0	0	0	0	0	0	0	0	0	0	0	0	0	0	0	0	0	0	0	0
UtxJmjc_R4C4-1860	ATTCCCTCCTGACCGTAACCTACTACAAGACAACACGGCACACACGTCCCAACAATCTTCGACCCGCAACGGGATTCACTGC	0	0	0	0	0	0	0	0	0	0	0	0	0	0	0	0	3	0	0	0	0	0	0	0	0	0	0	0	0	0	0	0	0	0	0	0	0	0	0	0	0	0	0	0	0	0	0	0
UtxJmjc_R4C4-1861	ATTCACCCAACCAGGAGTACTGCATCCATAGGCAGGGAAAATCACGCGCAACTAGTCGAGCACGTGCCCGGCCCTTCACTGC	0	0	0	0	0	0	0	0	0	0	0	0	0	0	0	0	3	0	0	0	0	0	0	0	0	0	0	0	0	0	0	0	0	0	0	0	0	0	0	0	0	0	0	0	0	0	0	0
UtxJmjc_R4C4-1862	ATTCAGCTTCCAACCCCCCAAACGTACAGCCGTATGCCACCATTGAAGGAGTAATCCTCACGTCCGTCGGCTGTTCACTGCA	0	0	0	0	0	0	0	0	0	0	0	0	0	0	0	0	3	0	0	0	0	0	0	0	0	0	0	0	0	0	0	0	0	0	0	0	0	0	0	0	0	0	0	0	0	0	0	0
UtxJmjc_R4C4-18635	ATTCAAGCTTTCTACTAGGCCTGCATGGTTCATACAGAGGGCGCAGGAACAGACTGCCTACATCTCGCGTTCA	0	0	0	0	0	0	0	0	0	0	0	0	0	0	0	0	3	0	0	0	0	0	0	0	0	0	0	0	0	0	0	0	0	0	0	0	0	0	0	0	0	0	0	0	0	0	0	0
UtxJmjc_R4C4-1863	ATTCCCTAAAAGCGCGATACTCTAATAACCATTGCAAATGTCATTACCACACATCGCCTAATGACATTAAGAGCTTCACTGC	0	0	0	0	0	0	0	0	0	0	0	0	0	0	0	0	3	0	0	0	0	0	0	0	0	0	0	0	0	0	0	0	0	0	0	0	0	0	0	0	0	0	0	0	0	0	0	0
UtxJmjc_R4C4-18641	ATTCACCAACGCTCCGCGGTGGCAGATAACTCTGCACCTTATGACTACAACATCGCTAGACATTCAAGTCCAACTTCACTGC	0	0	0	0	0	0	0	0	0	0	0	0	0	0	0	0	3	0	0	0	0	0	0	0	0	0	0	0	0	0	0	0	0	0	0	0	0	0	0	0	0	0	0	0	0	0	0	0
UtxJmjc_R4C4-18642	ATTCGACCACACACCCAAGGACATCGTCCATGAGCAACATCGACTAGAACTGTGACTCCATACCACTTCA	0	0	0	0	0	0	0	0	0	0	0	0	0	0	0	0	3	0	0	0	0	0	0	0	0	0	0	0	0	0	0	0	0	0	0	0	0	0	0	0	0	0	0	0	0	0	0	0
UtxJmjc_R4C4-18643	ANNGAAACTACTCGACGACAAGACACCCACAACGAGTGAAACACTGTTCGCAATTATCTACATGCAACAGATCGTTCACTGC	0	0	0	0	0	0	0	0	0	0	0	0	0	0	0	0	3	0	0	0	0	0	0	0	0	0	0	0	0	0	0	0	0	0	0	0	0	0	0	0	0	0	0	0	0	0	0	0
UtxJmjc_R4C4-1864	ATTCAGTCGCTCAGCGCGGAAGGGACGTCCTACGCCAACCCAGCGCCGGCGCGACGATCACAGATGACTTGGATTCACTGCA	0	0	0	0	0	0	0	0	0	0	0	0	0	0	0	0	3	0	0	0	0	0	0	0	0	0	0	0	0	0	0	0	0	0	0	0	0	0	0	0	0	0	0	0	0	0	0	0
UtxJmjc_R4C4-1868	ATTCCAATCGTCATCCAATACAAGCCTTTCTACCAAACCCAAAGTTGGTATACATGTAAGTGCTCCACTAATGAGTTCACTG	0	0	0	0	0	0	0	0	0	0	0	0	0	0	0	0	3	0	0	0	0	0	0	0	0	0	0	0	0	0	0	0	0	0	0	0	0	0	0	0	0	0	0	0	0	0	0	0
UtxJmjc_R4C4-1869	ATTCCGTCAGCCCAAATCGGTGCCGGAGACATACTTCCACGGTATGACCAGATTTAGAAGCAGAACCCCTCACTTCACTGCA	0	0	0	0	0	0	0	0	0	0	0	0	0	0	0	0	3	0	0	0	0	0	0	0	0	0	0	0	0	0	0	0	0	0	0	0	0	0	0	0	0	0	0	0	0	0	0	0
UtxJmjc_R4C4-1870	ATTCACACATATACAACAGCAACAGACAGCAACACATGCTGTATACCCGCACCTTACCTTAGCGGGACTAGTTGTTCACTGC	0	0	0	0	0	0	0	0	0	0	0	0	0	0	0	0	3	0	0	0	0	0	0	0	0	0	0	0	0	0	0	0	0	0	0	0	0	0	0	0	0	0	0	0	0	0	0	0
UtxJmjc_R4C4-18742	ANNCAGCCTGCCTAGCAATAACAAGGAACACAGCCTTATATTAATGCCAAATTGTTGTACCGCATTCCCTAGATTCACTGCA	0	0	0	0	0	0	0	0	0	0	0	0	0	0	0	0	3	0	0	0	0	0	0	0	0	0	0	0	0	0	0	0	0	0	0	0	0	0	0	0	0	0	0	0	0	0	0	0
UtxJmjc_R4C4-1875	ATTCCCACGACTCATCTACCTAGGCACATCAGCCACATACCCAAGTAATATATCCGACAAGAACCTTTAAGCGATTCACTGC	0	0	0	0	0	0	0	0	0	0	0	0	0	0	0	0	3	0	0	0	0	0	0	0	0	0	0	0	0	0	0	0	0	0	0	0	0	0	0	0	0	0	0	0	0	0	0	0
UtxJmjc_R4C4-1881	ATTCAAACCAGCTATGAACTCAAGCAGCCTTCCATATGCAACTTCTGGAAGTAATTCAAACCCAGCAGTGCGAGTTCACTGC	0	0	0	0	0	0	0	0	0	0	0	0	0	0	0	0	3	0	0	0	0	0	0	0	0	0	0	0	0	0	0	0	0	0	0	0	0	0	0	0	0	0	0	0	0	0	0	0
UtxJmjc_R4C4-1882	ATTCAGTATAGCGACCTCTCCGATGTCGGGTTCACGAACATACAGCCTATAAGCACGTACGCAGAGGAATTTTCACTGCAGA	0	0	0	0	0	0	0	0	0	0	0	0	0	0	0	0	3	0	0	0	0	0	0	0	0	0	0	0	0	0	0	0	0	0	0	0	0	0	0	0	0	0	0	0	0	0	0	0
UtxJmjc_R4C4-18831	ANNCCCGGATATGCCCTGTCTCTACAGTGCTCCTATTTGGATCCCAAAATACCGATAGTAAAAGTAAATGGGATTCACTGCA	0	0	0	0	0	0	0	0	0	0	0	0	0	0	0	0	3	0	0	0	0	0	0	0	0	0	0	0	0	0	0	0	0	0	0	0	0	0	0	0	0	0	0	0	0	0	0	0
UtxJmjc_R4C4-1883	ATTCCATGAGAATCGCTCCCTAACGAAGCGATTAACGATAACGCTTAACAGTGCCACAGAAATGACTGATGATCTTCACTGC	0	0	0	0	0	0	0	0	0	0	0	0	0	0	0	0	3	0	0	0	0	0	0	0	0	0	0	0	0	0	0	0	0	0	0	0	0	0	0	0	0	0	0	0	0	0	0	0
UtxJmjc_R4C4-18852	ATTCAACGCTGAACTTTCCACTAAGATCGCTCCTTGATCGATGCGAGGAAACAAAGCCATCCCTATTCCCAGTTTCACTGCA	0	0	0	0	0	0	0	0	0	0	0	0	0	0	0	0	3	0	0	0	0	0	0	0	0	0	0	0	0	0	0	0	0	0	0	0	0	0	0	0	0	0	0	0	0	0	0	0
UtxJmjc_R4C4-1885	ATTCCAGAGGTCATTTGCCATAACCCACACGGCAGGTTGACCAGTCCTGGGCAGCCTACTAGTTACTCCCATTCACTGCAGA	0	0	0	0	0	0	0	0	0	0	0	0	0	0	0	0	3	0	0	0	0	0	0	0	0	0	0	0	0	0	0	0	0	0	0	0	0	0	0	0	0	0	0	0	0	0	0	0
UtxJmjc_R4C4-1887	ATTCCCCCTAGCTCACACATCCGCCAGTGACTTCAAGCTGATGCTTCCGTCCATGAAAGCATCAACTGGGACATTCACTGCA	0	0	0	0	0	0	0	0	0	0	0	0	0	0	0	0	3	0	0	0	0	0	0	0	0	0	0	0	0	0	0	0	0	0	0	0	0	0	0	0	0	0	0	0	0	0	0	0
UtxJmjc_R4C4-1888	ATTCAAATAAAAATGACTTCGTCAGCCCCGACTCCCCAACTGTGAATCAACTTCGCCATAAGGGATAGCAGCCATTCACTGC	0	0	0	0	0	0	0	0	0	0	0	0	0	0	0	0	3	0	0	0	0	0	0	0	0	0	0	0	0	0	0	0	0	0	0	0	0	0	0	0	0	0	0	0	0	0	0	0
UtxJmjc_R4C4-18901	ATTCTCACAAATCTCCCACGCCATAAGGTAAGCCGTAAACACCAATGAGAGGCTTATCACGTAAGGGAAGCAGCTTCACTGC	0	0	0	0	0	0	0	0	0	0	0	0	0	0	0	0	3	0	0	0	0	0	0	0	0	0	0	0	0	0	0	0	0	0	0	0	0	0	0	0	0	0	0	0	0	0	0	0
UtxJmjc_R4C4-18912	ANNCCAACGCACATCCTTCCACCTTAAGTGAGCAACGTCTGTCAGCCGCAGCAATCTGTATCGTAGCAGGGATTCACTGCAG	0	0	0	0	0	0	0	0	0	0	0	0	0	0	0	0	3	0	0	0	0	0	0	0	0	0	0	0	0	0	0	0	0	0	0	0	0	0	0	0	0	0	0	0	0	0	0	0
UtxJmjc_R4C4-1891	ATTCCTAAAGAGCCTCACTCTTTGCACGCAGCCAGTGCTCCACTCATGGAGCTTAGATAGTGGGTCACACAAACTTCACTGC	0	0	0	0	0	0	0	0	0	0	0	0	0	0	0	0	3	0	0	0	0	0	0	0	0	0	0	0	0	0	0	0	0	0	0	0	0	0	0	0	0	0	0	0	0	0	0	0
UtxJmjc_R4C4-1894	ATTCCAATTGCATAGACCCACCTACTCCAACAACTGACTGACGTTACATCCCTAACTCAGGCGCACAGACTGCAATTCACTG	0	0	0	0	0	0	0	0	0	0	0	0	0	0	0	0	3	0	0	0	0	0	0	0	0	0	0	0	0	0	0	0	0	0	0	0	0	0	0	0	0	0	0	0	0	0	0	0
UtxJmjc_R4C4-18962	ATTCAACGTACTAGCAAGTTGGTGTGGAAGCCCACCACTAGATTCCATCTTTCCGATGCAAAATCGAGCACAGTTCACTGCA	0	0	0	0	0	0	0	0	0	0	0	0	0	0	0	0	3	0	0	0	0	0	0	0	0	0	0	0	0	0	0	0	0	0	0	0	0	0	0	0	0	0	0	0	0	0	0	0
UtxJmjc_R4C4-1896	TTCTCCCCATCAGACTAAGGCTAAGCAGCGCAAGTACCACTCAGGCTCAGCACTTCTGACAGAGGATCGAGACTTCACTGCA	0	0	0	0	0	0	0	0	0	0	0	0	0	0	0	0	3	0	0	0	0	0	0	0	0	0	0	0	0	0	0	0	0	0	0	0	0	0	0	0	0	0	0	0	0	0	0	0
UtxJmjc_R4C4-18976	ATTCCCAATTATTGCCTACCCTGCCCCACATAGAACTAGCGCAAGGCAGAGCAAAATCGACATATTCACCGATATTCACTGC	0	0	0	0	0	0	0	0	0	0	0	0	0	0	0	0	3	0	0	0	0	0	0	0	0	0	0	0	0	0	0	0	0	0	0	0	0	0	0	0	0	0	0	0	0	0	0	0
UtxJmjc_R4C4-1897	ATTCCAACACAGATCAGCAATTAAGCGATATAAACATCACTACAATACGGAACCTGTTATACAGATCCGCTGCTTTCACTGC	0	0	0	0	0	0	0	0	0	0	0	0	0	0	0	0	3	0	0	0	0	0	0	0	0	0	0	0	0	0	0	0	0	0	0	0	0	0	0	0	0	0	0	0	0	0	0	0
UtxJmjc_R4C4-1898	ATTCACATCCCACAAAGCGTCCGCAAGCACAGGGAACCCACCATAACCGTGATAACGCTTAGGCCGGGCATTCACTGCAGAC	0	0	0	0	0	0	0	0	0	0	0	0	0	0	0	0	3	0	0	0	0	0	0	0	0	0	0	0	0	0	0	0	0	0	0	0	0	0	0	0	0	0	0	0	0	0	0	0
UtxJmjc_R4C4-1901	ATTCAGATCATTGACTCCCAAGCAGACAGTCACATGACTGAGTTAATCCGTCCACGACTAGTCCCTGCTTGCCGTTCACTGC	0	0	0	0	0	0	0	0	0	0	0	0	0	0	0	0	3	0	0	0	0	0	0	0	0	0	0	0	0	0	0	0	0	0	0	0	0	0	0	0	0	0	0	0	0	0	0	0
UtxJmjc_R4C4-1902	ATTCCAAAAACCCATCGAACAAAAGCACTAACGACCCTAGTACAAAAGACCACTCCGTCCGTACCGAAAACCCTTTCACTGC	0	0	0	0	0	0	0	0	0	0	0	0	0	0	0	0	3	0	0	0	0	0	0	0	0	0	0	0	0	0	0	0	0	0	0	0	0	0	0	0	0	0	0	0	0	0	0	0
UtxJmjc_R4C4-1903	ATTCATGCAACCACATTAGCACTATCAAGTAAACCGCAAGAACCGCGAGTTGTCAAGACAACAACTCAGGATTCACTGCAGA	0	0	0	0	0	0	0	0	0	0	0	0	0	0	0	0	3	0	0	0	0	0	0	0	0	0	0	0	0	0	0	0	0	0	0	0	0	0	0	0	0	0	0	0	0	0	0	0
UtxJmjc_R4C4-1904	ATTCCAACGTGTTGTAATACCGCCGTCATCTTCATCAACGACCATCGGTAGTACACAACACATCCTTCGCACCATTCACTGC	0	0	0	0	0	0	0	0	0	0	0	0	0	0	0	0	3	0	0	0	0	0	0	0	0	0	0	0	0	0	0	0	0	0	0	0	0	0	0	0	0	0	0	0	0	0	0	0
UtxJmjc_R4C4-1906	ATTACCACTCTCATTGCCATAACGTATAGCTAACATTTAACCACTGTCATATACTTTGTTAGTGACGACTGATGTTCACTGC	0	0	0	0	0	0	0	0	0	0	0	0	0	0	0	0	3	0	0	0	0	0	0	0	0	0	0	0	0	0	0	0	0	0	0	0	0	0	0	0	0	0	0	0	0	0	0	0
UtxJmjc_R4C4-19074	ATTCTCTACCCTATACGACAGATCCGCATACACGCACGTGCGGAACCCTTTAAGTATACCGCTCCCTAACTGCTTTCACTGC	0	0	0	0	0	0	0	0	0	0	0	0	0	0	0	0	3	0	0	0	0	0	0	0	0	0	0	0	0	0	0	0	0	0	0	0	0	0	0	0	0	0	0	0	0	0	0	0
UtxJmjc_R4C4-1907	ATTCCCAATCCCTAAATAGCCCACACCCTCTCATTCAGGCCTACACAGTCCGAGATTATGGCGAAGTTCGCCGTTTCACTGC	0	0	0	0	0	0	0	0	0	0	0	0	0	0	0	0	3	0	0	0	0	0	0	0	0	0	0	0	0	0	0	0	0	0	0	0	0	0	0	0	0	0	0	0	0	0	0	0
UtxJmjc_R4C4-19088	ATTCCATTACACTTGAGCTCTCAAGCTCACGGAGCAAGACAACACTCTTTTGTGGATCCTTACCGATATGCAGTTTCACTGC	0	0	0	0	0	0	0	0	0	0	0	0	0	0	0	0	3	0	0	0	0	0	0	0	0	0	0	0	0	0	0	0	0	0	0	0	0	0	0	0	0	0	0	0	0	0	0	0
UtxJmjc_R4C4-1915	ATTCGCCTGCCCCAAGCACCAGAAGCGTAAAGCCACAAGGCCAGTATTCCGGCATGTCTAGCAAAATGGTGCCCTTCACTGC	0	0	0	0	0	0	0	0	0	0	0	0	0	0	0	0	3	0	0	0	0	0	0	0	0	0	0	0	0	0	0	0	0	0	0	0	0	0	0	0	0	0	0	0	0	0	0	0
UtxJmjc_R4C4-1918	ATTCCCACCACCACTATTCACACCAGCAACACTAAACTCAGACTATGGCCAGTGTACCGTTAAGTTAGCCCCTTTGTTCACT	0	0	0	0	0	0	0	0	0	0	0	0	0	0	0	0	3	0	0	0	0	0	0	0	0	0	0	0	0	0	0	0	0	0	0	0	0	0	0	0	0	0	0	0	0	0	0	0
UtxJmjc_R4C4-1919	ATTCCCTCCATTCGTCAATGGACATAATCACGAGTTAACAAGAGCGTCCTATGGCCCTCTGAGCTCCGCCTGTATTCACTGC	0	0	0	0	0	0	0	0	0	0	0	0	0	0	0	0	3	0	0	0	0	0	0	0	0	0	0	0	0	0	0	0	0	0	0	0	0	0	0	0	0	0	0	0	0	0	0	0
UtxJmjc_R4C4-1920	ATCCGGCATAACCCCTCGAGCCCGTAAGTATACAGCCCCCAGACATCAACATTAGAAGACGAAATCTACCGTGCCTTCACTG	0	0	0	0	0	0	0	0	0	0	0	0	0	0	0	0	3	0	0	0	0	0	0	0	0	0	0	0	0	0	0	0	0	0	0	0	0	0	0	0	0	0	0	0	0	0	0	0
UtxJmjc_R4C4-1921	ATTCCAAACCGAGAGTGAACTGTGTAACAACAGACAATCATCCTACACCCGCACTAGAAAATCCCACATGCACGTTCACTGC	0	0	0	0	0	0	0	0	0	0	0	0	0	0	0	0	3	0	0	0	0	0	0	0	0	0	0	0	0	0	0	0	0	0	0	0	0	0	0	0	0	0	0	0	0	0	0	0
UtxJmjc_R4C4-1922	ATTCAACCACAGAGTTCATGGAGCACTGACTTAATATACCAATAGAACCCACAACGCCACATGAAGACGTTCA	0	0	0	0	0	0	0	0	0	0	0	0	0	0	0	0	3	0	0	0	0	0	0	0	0	0	0	0	0	0	0	0	0	0	0	0	0	0	0	0	0	0	0	0	0	0	0	0
UtxJmjc_R4C4-1923	ATTCAACGTCGCTCAGAAGTGAAATGACGTCCATTCACAATTCCAGAGATTCCATATCCCAGGACTGCCTACTGTTCACTGC	0	0	0	0	0	0	0	0	0	0	0	0	0	0	0	0	3	0	0	0	0	0	0	0	0	0	0	0	0	0	0	0	0	0	0	0	0	0	0	0	0	0	0	0	0	0	0	0
UtxJmjc_R4C4-19244	ATTCCTGATCGCTCCAGATAATACTATCAGCCCGAGCGCAACGAGCACCTACTAAGTTCGTGTCCGCCAGGGTATTCACTGC	0	0	0	0	0	0	0	0	0	0	0	0	0	0	0	0	3	0	0	0	0	0	0	0	0	0	0	0	0	0	0	0	0	0	0	0	0	0	0	0	0	0	0	0	0	0	0	0
UtxJmjc_R4C4-1924	ATTCCGAACAATACAACTGCATCACATCCCTCCGAAACTCGCCAATAATCATCGGAGAATAACCTACCCCCAAGCTTCACTG	0	0	0	0	0	0	0	0	0	0	0	0	0	0	0	0	3	0	0	0	0	0	0	0	0	0	0	0	0	0	0	0	0	0	0	0	0	0	0	0	0	0	0	0	0	0	0	0
UtxJmjc_R4C4-1927	ATTCAACAGCCTTACTTGATTAAGGTCCACCCGTTGAACTTAGACGTCCACAGGGGACGTAGCTCGAACAGCGCCTTCACTG	0	0	0	0	0	0	0	0	0	0	0	0	0	0	0	0	3	0	0	0	0	0	0	0	0	0	0	0	0	0	0	0	0	0	0	0	0	0	0	0	0	0	0	0	0	0	0	0
UtxJmjc_R4C4-1928	ATTCACGCCAGTCATCAACCGATTTAAACCCGTGAGCCAGTGCCATACACGCTACGAGCACCTCAAACCGCACCCGTTTCAC	0	0	0	0	0	0	0	0	0	0	0	0	0	0	0	0	3	0	0	0	0	0	0	0	0	0	0	0	0	0	0	0	0	0	0	0	0	0	0	0	0	0	0	0	0	0	0	0
UtxJmjc_R4C4-1929	ATTCCACCGTTCCTCCCAAGAGTCCTCTGCACACAAGACCAATGGCATATCGCTAAGCAGCACGCCTCGTTGCCTTCACTGC	0	0	0	0	0	0	0	0	0	0	0	0	0	0	0	0	3	0	0	0	0	0	0	0	0	0	0	0	0	0	0	0	0	0	0	0	0	0	0	0	0	0	0	0	0	0	0	0
UtxJmjc_R4C4-1930	ATTCATGACAATACCCAAACAGTGGACTTAGTTCTCTATAGGAGAACTAATAGGTTGAACGTTCTTATCTGTTCGTTCACTG	0	0	0	0	0	0	0	0	0	0	0	0	0	0	0	0	3	0	0	0	0	0	0	0	0	0	0	0	0	0	0	0	0	0	0	0	0	0	0	0	0	0	0	0	0	0	0	0
UtxJmjc_R4C4-1931	ATTCACCCTTAGAATGCAAGCCAACACTCATTCCATACACGTGATGCGAGGCGCATGCATAACGAGTTCA	0	0	0	0	0	0	0	0	0	0	0	0	0	0	0	0	3	0	0	0	0	0	0	0	0	0	0	0	0	0	0	0	0	0	0	0	0	0	0	0	0	0	0	0	0	0	0	0
UtxJmjc_R4C4-19320	ATTCCGGACCGAGTCAAAGGAGTCCGACGTACCAGTCACCACCGATGACCCACGAAACCTCCCAGTCCAATGGATTCACTGC	0	0	0	0	0	0	0	0	0	0	0	0	0	0	0	0	3	0	0	0	0	0	0	0	0	0	0	0	0	0	0	0	0	0	0	0	0	0	0	0	0	0	0	0	0	0	0	0
UtxJmjc_R4C4-1932	ATTCAGATCGTAGCCCTAGCGAACTGCCAACAGATAAGTTCTACAAATACACTTACAACAGGCAAATTTACCATTCACTGCA	0	0	0	0	0	0	0	0	0	0	0	0	0	0	0	0	3	0	0	0	0	0	0	0	0	0	0	0	0	0	0	0	0	0	0	0	0	0	0	0	0	0	0	0	0	0	0	0
UtxJmjc_R4C4-1934	ATTCCTAAGCCTACTTTGCGCCGCAATGCACACCACGCAATGAGACCACGTAGCAGAGCTAACAACACTGGTTCACTGCAGA	0	0	0	0	0	0	0	0	0	0	0	0	0	0	0	0	3	0	0	0	0	0	0	0	0	0	0	0	0	0	0	0	0	0	0	0	0	0	0	0	0	0	0	0	0	0	0	0
UtxJmjc_R4C4-19360	ATTCCGAGACTAGCACACAAATTGCAATCAAACCCTAGTGTGACGGGAAACACCAGATACTAGGTAGCTTCA	0	0	0	0	0	0	0	0	0	0	0	0	0	0	0	0	3	0	0	0	0	0	0	0	0	0	0	0	0	0	0	0	0	0	0	0	0	0	0	0	0	0	0	0	0	0	0	0
UtxJmjc_R4C4-1937	ATTCCGCATCAATAACCCTGTAAGTAGAAGCGCAGCTGGTAGTTTTCAATCTAGTCATGCTGTACCTTTCA	0	0	0	0	0	0	0	0	0	0	0	0	0	0	0	0	3	0	0	0	0	0	0	0	0	0	0	0	0	0	0	0	0	0	0	0	0	0	0	0	0	0	0	0	0	0	0	0
UtxJmjc_R4C4-19399	ATTCCCACCCGACACACTTCGCCATCCGAGACGCACCACACAGGTAACTCTCTCCTCCTATGCGACATTACCGCTTTCACTG	0	0	0	0	0	0	0	0	0	0	0	0	0	0	0	0	3	0	0	0	0	0	0	0	0	0	0	0	0	0	0	0	0	0	0	0	0	0	0	0	0	0	0	0	0	0	0	0
UtxJmjc_R4C4-1939	ATTCTCTGCTCTATAACGGACACGAGGCAAAAATACTGCACGCTGTTCCAGCTCAAGACTAGAGAAACGCAGATTTCACTGC	0	0	0	0	0	0	0	0	0	0	0	0	0	0	0	0	3	0	0	0	0	0	0	0	0	0	0	0	0	0	0	0	0	0	0	0	0	0	0	0	0	0	0	0	0	0	0	0
UtxJmjc_R4C4-1940	ATTCGGTAGAACCATCTCATTACATGAGCCCGGCAATTCGGGCGATGTATGTATAAGCGAAAGACATAGTAGCCTTCACTGC	0	0	0	0	0	0	0	0	0	0	0	0	0	0	0	0	3	0	0	0	0	0	0	0	0	0	0	0	0	0	0	0	0	0	0	0	0	0	0	0	0	0	0	0	0	0	0	0
UtxJmjc_R4C4-1941	ATTCAAGAGACCAACTGCACCAGCCACGCACTTAATACACCTCGATTACCCCTCGACCGTGACTGCGTAGTGCATTCACTGC	0	0	0	0	0	0	0	0	0	0	0	0	0	0	0	0	3	0	0	0	0	0	0	0	0	0	0	0	0	0	0	0	0	0	0	0	0	0	0	0	0	0	0	0	0	0	0	0
UtxJmjc_R4C4-1942	ATTCATCTACATCGATGGCCCACACAACACACTGACACCGACACCTATGGACGGACACGTCACAACCAATTCA	0	0	0	0	0	0	0	0	0	0	0	0	0	0	0	0	3	0	0	0	0	0	0	0	0	0	0	0	0	0	0	0	0	0	0	0	0	0	0	0	0	0	0	0	0	0	0	0
UtxJmjc_R4C4-1944	ATTCCCTTGAGTGACGAAGTCCACTGAAAGAACAAATCAAAATATCGTATACACTCAATGGCAGACAGGGCCGGTTCACTGC	0	0	0	0	0	0	0	0	0	0	0	0	0	0	0	0	3	0	0	0	0	0	0	0	0	0	0	0	0	0	0	0	0	0	0	0	0	0	0	0	0	0	0	0	0	0	0	0
UtxJmjc_R4C4-1946	ATTCCCAAAAGCACTACACCCAGTCCATCCCAAAGAACTGGCTAAGCCAGACGTCCCGAAGTTCCTCGTGAAACTTCACTGC	0	0	0	0	0	0	0	0	0	0	0	0	0	0	0	0	3	0	0	0	0	0	0	0	0	0	0	0	0	0	0	0	0	0	0	0	0	0	0	0	0	0	0	0	0	0	0	0
UtxJmjc_R4C4-1948	ATTCTAATCTAAGCTGATACCCGTCTAGCTGACCCACCACTAGCACAAATCAAACGAGTAGATGCGCTATCGAATTCACTGC	0	0	0	0	0	0	0	0	0	0	0	0	0	0	0	0	3	0	0	0	0	0	0	0	0	0	0	0	0	0	0	0	0	0	0	0	0	0	0	0	0	0	0	0	0	0	0	0
UtxJmjc_R4C4-1953	ATTCATAACCTCGCCGGAAGCGCACCACATACGTGTTCGCATACCGGACGGGCAGAATACCGATTACCTGGTACCTTCACTG	0	0	0	0	0	0	0	0	0	0	0	0	0	0	0	0	3	0	0	0	0	0	0	0	0	0	0	0	0	0	0	0	0	0	0	0	0	0	0	0	0	0	0	0	0	0	0	0
UtxJmjc_R4C4-1954	ATTCCCTCCGACACCGTTGACTGCAAATATGCGCTGTGTAACTGCCCAACAAGGGCTAGCGCGTGAAGTTGCCACTTCACTG	0	0	0	0	0	0	0	0	0	0	0	0	0	0	0	0	3	0	0	0	0	0	0	0	0	0	0	0	0	0	0	0	0	0	0	0	0	0	0	0	0	0	0	0	0	0	0	0
UtxJmjc_R4C4-1955	ATTCACGCCTTCCATCAAGCGATCAGTCAAGACGCCTCCCCGACTGCGGCAATGAGTAGACAGCCGTATGTCCTTTCACTGC	0	0	0	0	0	0	0	0	0	0	0	0	0	0	0	0	3	0	0	0	0	0	0	0	0	0	0	0	0	0	0	0	0	0	0	0	0	0	0	0	0	0	0	0	0	0	0	0
UtxJmjc_R4C4-19577	ATACACATTCATCTATACACAAAACAAAGTAAGCTACAATTTATCGTCAGGCGGAGACAATCAAACGATTGACCTTCACTGC	0	0	0	0	0	0	0	0	0	0	0	0	0	0	0	0	3	0	0	0	0	0	0	0	0	0	0	0	0	0	0	0	0	0	0	0	0	0	0	0	0	0	0	0	0	0	0	0
UtxJmjc_R4C4-1957	ATTCGAGCAATCGAAAGCACGACCAGCTAATTTCGCACAAACCGCTTCCCGGTCATAAGCAACTGCCTCCGCAAGTTCACTG	0	0	0	0	0	0	0	0	0	0	0	0	0	0	0	0	3	0	0	0	0	0	0	0	0	0	0	0	0	0	0	0	0	0	0	0	0	0	0	0	0	0	0	0	0	0	0	0
UtxJmjc_R4C4-1959	ATTCCAGCATACCCATCGCCAGCCGATTGCGGGCTCCCCCACGGAACTTAACCCACTCGGGTTCCGATTAGGGATTCACTGC	0	0	0	0	0	0	0	0	0	0	0	0	0	0	0	0	3	0	0	0	0	0	0	0	0	0	0	0	0	0	0	0	0	0	0	0	0	0	0	0	0	0	0	0	0	0	0	0
UtxJmjc_R4C4-1960	ATTCATCATCACCTGAGTACTTAGTTACCAACCATCAACATCGTAAGCTGTACTTACCGGACGATTTACATGCATTCACTGC	0	0	0	0	0	0	0	0	0	0	0	0	0	0	0	0	3	0	0	0	0	0	0	0	0	0	0	0	0	0	0	0	0	0	0	0	0	0	0	0	0	0	0	0	0	0	0	0
UtxJmjc_R4C4-1963	ATTCACTCACGCACCCCGCAAGCCAACGTTTTAAAATACGAGTCCACAACCTTGTCGCTTATCACCACGATGCGGTTCACTG	0	0	0	0	0	0	0	0	0	0	0	0	0	0	0	0	3	0	0	0	0	0	0	0	0	0	0	0	0	0	0	0	0	0	0	0	0	0	0	0	0	0	0	0	0	0	0	0
UtxJmjc_R4C4-19652	ATTCCTTAACTGCACAGCCGCAATTATCACGGCGCTACTGACGCGGACAACAAAACTCACCGCATACATTGCGCTTCACTGC	0	0	0	0	0	0	0	0	0	0	0	0	0	0	0	0	3	0	0	0	0	0	0	0	0	0	0	0	0	0	0	0	0	0	0	0	0	0	0	0	0	0	0	0	0	0	0	0
UtxJmjc_R4C4-19700	ATTCTAGCCTAGAGGCATTGAAGTAGATGAGACCATCCGCGCTAATCCGCAACACTCGTCACCCCACAAGGACGTTCACTGC	0	0	0	0	0	0	0	0	0	0	0	0	0	0	0	0	3	0	0	0	0	0	0	0	0	0	0	0	0	0	0	0	0	0	0	0	0	0	0	0	0	0	0	0	0	0	0	0
UtxJmjc_R4C4-1970	ATTCCACCACTCTCTGCTAGATTGCGGGCGTTTAAAGTCGCCCGCCGCCGCCACCCTTCCCACCAACGGTTTCACTGCAGAC	0	0	0	0	0	0	0	0	0	0	0	0	0	0	0	0	3	0	0	0	0	0	0	0	0	0	0	0	0	0	0	0	0	0	0	0	0	0	0	0	0	0	0	0	0	0	0	0
UtxJmjc_R4C4-1971	ATTCCGAAGTAGAGCGTATTCTTAGAGAGCATTGGTCCACAAAAAGTTACAATACTACCACAACCACTTCA	0	0	0	0	0	0	0	0	0	0	0	0	0	0	0	0	3	0	0	0	0	0	0	0	0	0	0	0	0	0	0	0	0	0	0	0	0	0	0	0	0	0	0	0	0	0	0	0
UtxJmjc_R4C4-1974	ATTCCCAACACGAGATCAACAAACCGATTAATACTCGCGAAGCCCCGTGCTCAACCCGTATCCGCCAACTACCTTCACTGCA	0	0	0	0	0	0	0	0	0	0	0	0	0	0	0	0	3	0	0	0	0	0	0	0	0	0	0	0	0	0	0	0	0	0	0	0	0	0	0	0	0	0	0	0	0	0	0	0
UtxJmjc_R4C4-1977	ATTCAAAGCCTGCCATTTCAAACTCCGCCACTATCCGCTCCTGAATTTTTTCAATCGACAGACCATATTCA	0	0	0	0	0	0	0	0	0	0	0	0	0	0	0	0	3	0	0	0	0	0	0	0	0	0	0	0	0	0	0	0	0	0	0	0	0	0	0	0	0	0	0	0	0	0	0	0
UtxJmjc_R4C4-19785	ATTCAAGAACTGGATGAACTATCCATGGGTCTATCAACGCCCTTTGGATAACGATTTTTTAGATTCTGATTTGATTCACTGC	0	0	0	0	0	0	0	0	0	0	0	0	0	0	0	0	3	0	0	0	0	0	0	0	0	0	0	0	0	0	0	0	0	0	0	0	0	0	0	0	0	0	0	0	0	0	0	0
UtxJmjc_R4C4-1978	ATTCACCACACATAATTATCAGTCTAGCTTCATATCTGGCGCATCGATCACCCAACCACTAGTTGCCATTGTGCTTCACTGC	0	0	0	0	0	0	0	0	0	0	0	0	0	0	0	0	3	0	0	0	0	0	0	0	0	0	0	0	0	0	0	0	0	0	0	0	0	0	0	0	0	0	0	0	0	0	0	0
UtxJmjc_R4C4-1979	ATTCAGGGACACTACCACGTAACGTGTCCAAATCGGAGAGCACGACAATGCTCAAACAATAGCATAGCACGTCTTTCACTGC	0	0	0	0	0	0	0	0	0	0	0	0	0	0	0	0	3	0	0	0	0	0	0	0	0	0	0	0	0	0	0	0	0	0	0	0	0	0	0	0	0	0	0	0	0	0	0	0
UtxJmjc_R4C4-1980	ATTCCCGCTACGGGCTACCTGAGCGGAGTCCGCATCAAGGACGTCCGATACAAGTACTTGTCCGTAAACCACCGTTTCACTG	0	0	0	0	0	0	0	0	0	0	0	0	0	0	0	0	3	0	0	0	0	0	0	0	0	0	0	0	0	0	0	0	0	0	0	0	0	0	0	0	0	0	0	0	0	0	0	0
UtxJmjc_R4C4-19835	ATTCCACAGCTAACTTTATCCTCTGGATATAGAACGAACGCTGAGACCCATCTACTACTTGACGATTTCA	0	0	0	0	0	0	0	0	0	0	0	0	0	0	0	0	3	0	0	0	0	0	0	0	0	0	0	0	0	0	0	0	0	0	0	0	0	0	0	0	0	0	0	0	0	0	0	0
UtxJmjc_R4C4-19838	ATTCCTCAAGCCTAATCACCATCGGAATTAGTCCGTAGTGGGTCCAAGCCCACCAACGGCGGACCATAGTTCACTTCAGACT	0	0	0	0	0	0	0	0	0	0	0	0	0	0	0	0	3	0	0	0	0	0	0	0	0	0	0	0	0	0	0	0	0	0	0	0	0	0	0	0	0	0	0	0	0	0	0	0
UtxJmjc_R4C4-1983	ATTCCTTCCAAAGCCCAGGTGTGGAGGCCATCTTATCACCAAGTTAACTTTTATACAAACTGAGCTTTCA	0	0	0	0	0	0	0	0	0	0	0	0	0	0	0	0	3	0	0	0	0	0	0	0	0	0	0	0	0	0	0	0	0	0	0	0	0	0	0	0	0	0	0	0	0	0	0	0
UtxJmjc_R4C4-1984	ATTCCGGTTATACCCGATTTATGCACTGATCCCGACTACCACTGTCCGCACTTATACTACGGGACGTTTCA	0	0	0	0	0	0	0	0	0	0	0	0	0	0	0	0	3	0	0	0	0	0	0	0	0	0	0	0	0	0	0	0	0	0	0	0	0	0	0	0	0	0	0	0	0	0	0	0
UtxJmjc_R4C4-1986	ATTCAATCGCGCCTCACTAGATTAGACCGTGCAGCGGCCACTTCTTTTAATGGCGCTTGTACTCAGCAACGCCATTCACTGC	0	0	0	0	0	0	0	0	0	0	0	0	0	0	0	0	3	0	0	0	0	0	0	0	0	0	0	0	0	0	0	0	0	0	0	0	0	0	0	0	0	0	0	0	0	0	0	0
UtxJmjc_R4C4-1987	ATTCCGAACAGCCCTTATGATAGTGCCAAGAAGTCATCATTATTAAACAGTACCAGAGCGTCCACGTCCTTCA	0	0	0	0	0	0	0	0	0	0	0	0	0	0	0	0	3	0	0	0	0	0	0	0	0	0	0	0	0	0	0	0	0	0	0	0	0	0	0	0	0	0	0	0	0	0	0	0
UtxJmjc_R4C4-19896	ATTCACTTAACGCCTTAGCCGCCATCAAAGTGACGTTGCTATGCGAGGAAGGCCTCACCCACCGGGAAATGTTCGTTCACTG	0	0	0	0	0	0	0	0	0	0	0	0	0	0	0	0	3	0	0	0	0	0	0	0	0	0	0	0	0	0	0	0	0	0	0	0	0	0	0	0	0	0	0	0	0	0	0	0
UtxJmjc_R4C4-1989	ATTCAGTCAACCAAGCCCTGAGCCCGGAACACCGACTAACTCAGAGAACCTTACTTCTGCCTTACCCTCCGGGTTCACTGCA	0	0	0	0	0	0	0	0	0	0	0	0	0	0	0	0	3	0	0	0	0	0	0	0	0	0	0	0	0	0	0	0	0	0	0	0	0	0	0	0	0	0	0	0	0	0	0	0
UtxJmjc_R4C4-1990	ATTCCGCCCAATCCGGAGTCAGGTCGCCCCTTAGCCACCGATGTCCCTGCCGCTCTGCGAAGGCAACATCCGACTTCACTGC	0	0	0	0	0	0	0	0	0	0	0	0	0	0	0	0	3	0	0	0	0	0	0	0	0	0	0	0	0	0	0	0	0	0	0	0	0	0	0	0	0	0	0	0	0	0	0	0
UtxJmjc_R4C4-1991	TTCGCCAGGTAATCAGAGATCACCCCCATTTGTACTAAGCATACAACATCCCCACCGTCACCGCGCACGTTTTCACTGCAGA	0	0	0	0	0	0	0	0	0	0	0	0	0	0	0	0	3	0	0	0	0	0	0	0	0	0	0	0	0	0	0	0	0	0	0	0	0	0	0	0	0	0	0	0	0	0	0	0
UtxJmjc_R4C4-1992	ATTCACTGACCAGGCATCTTCACGTAAAAGCTGGAGACAGCTACGCCCTAGACACAGCCGCAATCAGTTGGCACTTCACTGC	0	0	0	0	0	0	0	0	0	0	0	0	0	0	0	0	3	0	0	0	0	0	0	0	0	0	0	0	0	0	0	0	0	0	0	0	0	0	0	0	0	0	0	0	0	0	0	0
UtxJmjc_R4C4-1994	ATTCATCCTAACATACTAACAAGGAACGATTGGATATTAATGAACTCTCTCGAACAAGAGATTACGATTATCATTCACTGCA	0	0	0	0	0	0	0	0	0	0	0	0	0	0	0	0	3	0	0	0	0	0	0	0	0	0	0	0	0	0	0	0	0	0	0	0	0	0	0	0	0	0	0	0	0	0	0	0
UtxJmjc_R4C4-1995	ATTCGTACCACGAGCCGAAGAATACAACAACTGAAATCTGAGATTAGCTTAGCTCGTGTAGGCTCCCCCCCATCTTCACTGC	0	0	0	0	0	0	0	0	0	0	0	0	0	0	0	0	3	0	0	0	0	0	0	0	0	0	0	0	0	0	0	0	0	0	0	0	0	0	0	0	0	0	0	0	0	0	0	0
UtxJmjc_R4C4-1996	ATTCCTGCGTACACCTCTTTAGGAGGAGGAATCGAGGATCGATCACAGCTCATCCAAGATGTAGATCCTACAGGTCTTCACT	0	0	0	0	0	0	0	0	0	0	0	0	0	0	0	0	3	0	0	0	0	0	0	0	0	0	0	0	0	0	0	0	0	0	0	0	0	0	0	0	0	0	0	0	0	0	0	0
UtxJmjc_R4C4-1999	ATTCGGCCCCGGCATTCCACACAAGGAGACATGTTGAAAGAGCTAGGAGCTGATTTTCGCACATTGTCCACGGCTTCACTGC	0	0	0	0	0	0	0	0	0	0	0	0	0	0	0	0	3	0	0	0	0	0	0	0	0	0	0	0	0	0	0	0	0	0	0	0	0	0	0	0	0	0	0	0	0	0	0	0
UtxJmjc_R4C4-2000	ATTCCTCCCATGATCAATGTCGATCGCAGGACACCCTACGTGGATGTAGAACCCTTAGACCAAAGCGTCCCATTCACTGCAG	0	0	0	0	0	0	0	0	0	0	0	0	0	0	0	0	3	0	0	0	0	0	0	0	0	0	0	0	0	0	0	0	0	0	0	0	0	0	0	0	0	0	0	0	0	0	0	0
UtxJmjc_R4C4-20011	ATTCACGCTCTGATCCCGATAAAGAACCTTATCGAAACTCAGACGACCAGTGATGTCGCACTACTGACATTATTCACTGCAG	0	0	0	0	0	0	0	0	0	0	0	0	0	0	0	0	3	0	0	0	0	0	0	0	0	0	0	0	0	0	0	0	0	0	0	0	0	0	0	0	0	0	0	0	0	0	0	0
UtxJmjc_R4C4-2001	ATTCAAACACTCAGCAAGACAAGGTATTTATTTAGACACCAATCCTAACGTAACGCTTACTCTTGCTCACATGGTTCACTGC	0	0	0	0	0	0	0	0	0	0	0	0	0	0	0	0	3	0	0	0	0	0	0	0	0	0	0	0	0	0	0	0	0	0	0	0	0	0	0	0	0	0	0	0	0	0	0	0
UtxJmjc_R4C4-2002	ATTCCGAGCCCAGACCGACACTACAAAGTTAACTGCTAAGTTCTCATCTTCTGCACTGCCTCTTGACCAGGGCCTTCACTGC	0	0	0	0	0	0	0	0	0	0	0	0	0	0	0	0	3	0	0	0	0	0	0	0	0	0	0	0	0	0	0	0	0	0	0	0	0	0	0	0	0	0	0	0	0	0	0	0
UtxJmjc_R4C4-2003	ATTCAATACCGCCAATGATTAGCGGAAACAGACTGTTCACGACAGACTGTAGCGTTCAGAACAATGCTGTAGATTCACTGCA	0	0	0	0	0	0	0	0	0	0	0	0	0	0	0	0	3	0	0	0	0	0	0	0	0	0	0	0	0	0	0	0	0	0	0	0	0	0	0	0	0	0	0	0	0	0	0	0
UtxJmjc_R4C4-2004	ATTCCTTGTAACGTAAGTTTGTCCTAATAGACACGCCGGAATTGACCCGAAAAAAAGAGGTTCCTGGCTGGGCGTTCACTGC	0	0	0	0	0	0	0	0	0	0	0	0	0	0	0	0	3	0	0	0	0	0	0	0	0	0	0	0	0	0	0	0	0	0	0	0	0	0	0	0	0	0	0	0	0	0	0	0
UtxJmjc_R4C4-2005	ATTCAAACTACGAGCCTCTGACAAATACGAAGCATCGAGGCGCGCATACATCTCTCATCAGACGGATAACTTACTTCACTGC	0	0	0	0	0	0	0	0	0	0	0	0	0	0	0	0	3	0	0	0	0	0	0	0	0	0	0	0	0	0	0	0	0	0	0	0	0	0	0	0	0	0	0	0	0	0	0	0
UtxJmjc_R4C4-2006	ATTCCATATCCACCAACAGAGCCCTCGTCCGCTTCACTGTGATAGAGAATTGCACAAGCAAGACGCCTTCA	0	0	0	0	0	0	0	0	0	0	0	0	0	0	0	0	3	0	0	0	0	0	0	0	0	0	0	0	0	0	0	0	0	0	0	0	0	0	0	0	0	0	0	0	0	0	0	0
UtxJmjc_R4C4-20110	ATTCAGACTCCTGCAACGGATTCCAACCTATGCTTCGCACCCCAACCCCATACTGAAGCCTAACTTTTCCCGGACTTCACTG	0	0	0	0	0	0	0	0	0	0	0	0	0	0	0	0	3	0	0	0	0	0	0	0	0	0	0	0	0	0	0	0	0	0	0	0	0	0	0	0	0	0	0	0	0	0	0	0
UtxJmjc_R4C4-2012	ATTCCCGGTCCACAAGGATCACCGGCGCACGCGCAAAAGAAAGAACGACTAAGGTAGAAATGTGCGCCAACAGCTTCACTGC	0	0	0	0	0	0	0	0	0	0	0	0	0	0	0	0	3	0	0	0	0	0	0	0	0	0	0	0	0	0	0	0	0	0	0	0	0	0	0	0	0	0	0	0	0	0	0	0
UtxJmjc_R4C4-2013	ATTCACCACCTCAACATTTAACTCACGACGCGTAGTTACACAGGACCCATAAAATCAAAGGCACGTCTTCACATTCACTGCA	0	0	0	0	0	0	0	0	0	0	0	0	0	0	0	0	3	0	0	0	0	0	0	0	0	0	0	0	0	0	0	0	0	0	0	0	0	0	0	0	0	0	0	0	0	0	0	0
UtxJmjc_R4C4-20160	ATTCTCACCACAAACGCTACATACGCGTTCAGCAAATCTTCCACAAGAAGCCCCCACGTAGGTCTACTACAGGGTTCACTGC	0	0	0	0	0	0	0	0	0	0	0	0	0	0	0	0	3	0	0	0	0	0	0	0	0	0	0	0	0	0	0	0	0	0	0	0	0	0	0	0	0	0	0	0	0	0	0	0
UtxJmjc_R4C4-20167	ATTCAGCACCGGTAAGTAGAACGCAAATACTGATGCTGTAAATGTAAAGATTTCGTTCCTACCATAACTTCA	0	0	0	0	0	0	0	0	0	0	0	0	0	0	0	0	3	0	0	0	0	0	0	0	0	0	0	0	0	0	0	0	0	0	0	0	0	0	0	0	0	0	0	0	0	0	0	0
UtxJmjc_R4C4-2016	ATTCACACGTTCCACCTACCGCTCAAGCTCCACCCGGCCAGGCACCTTATCATGTAGTCCTGGCCACAACAGGGTTCACTGC	0	0	0	0	0	0	0	0	0	0	0	0	0	0	0	0	3	0	0	0	0	0	0	0	0	0	0	0	0	0	0	0	0	0	0	0	0	0	0	0	0	0	0	0	0	0	0	0
UtxJmjc_R4C4-2019	ATTCCACAACGCTCCGCACCTGCCCCATATGAAATCCATTGATGAACAGACCAGTCGCCTAGCTCAACACGACCTTCACTGC	0	0	0	0	0	0	0	0	0	0	0	0	0	0	0	0	3	0	0	0	0	0	0	0	0	0	0	0	0	0	0	0	0	0	0	0	0	0	0	0	0	0	0	0	0	0	0	0
UtxJmjc_R4C4-2020	ATTCCCCCGCCTAGAACAAACAGTAGTGCAAGCACACCCGTTCGAGAGTTCTCATAGAACCAAGACGGAGTGTCTTCACTGC	0	0	0	0	0	0	0	0	0	0	0	0	0	0	0	0	3	0	0	0	0	0	0	0	0	0	0	0	0	0	0	0	0	0	0	0	0	0	0	0	0	0	0	0	0	0	0	0
UtxJmjc_R4C4-2021	ATTCCCTCCCAACCATACCATACCACAATCCCCCGGCCAAATCCCGTGGAGAGATGGTATCATAGCGGCATCTGTTTCACTG	0	0	0	0	0	0	0	0	0	0	0	0	0	0	0	0	3	0	0	0	0	0	0	0	0	0	0	0	0	0	0	0	0	0	0	0	0	0	0	0	0	0	0	0	0	0	0	0
UtxJmjc_R4C4-20221	ATTCCGCGGTAACAGCCAAAACACCGATCCATCTCCAATACGTCCCACTCCGAGACCGCAAGGAATCCCGTGATTCACTGCA	0	0	0	0	0	0	0	0	0	0	0	0	0	0	0	0	3	0	0	0	0	0	0	0	0	0	0	0	0	0	0	0	0	0	0	0	0	0	0	0	0	0	0	0	0	0	0	0
UtxJmjc_R4C4-2022	ATTCCAGCCATCCAAACAGGAATATCCACGACCCCCATTTAAGCAGGTGCGTCAGCACATTGCTATTATCCCCGTTCACTGC	0	0	0	0	0	0	0	0	0	0	0	0	0	0	0	0	3	0	0	0	0	0	0	0	0	0	0	0	0	0	0	0	0	0	0	0	0	0	0	0	0	0	0	0	0	0	0	0
UtxJmjc_R4C4-2023	ATTCTACGCCGCGATGGCCTCCTACAAAGCGTACCAGATGCTTAGATTACGGAGCACTCTCAATACCGTCGCTGCTTCACTG	0	0	0	0	0	0	0	0	0	0	0	0	0	0	0	0	3	0	0	0	0	0	0	0	0	0	0	0	0	0	0	0	0	0	0	0	0	0	0	0	0	0	0	0	0	0	0	0
UtxJmjc_R4C4-2024	ATTCGCGTACACACATACTCGACATCCCAAACGACTCGATCAATGCCGTTTTCCCCCTGACTCTCCAAGTCCATTCACTGCA	0	0	0	0	0	0	0	0	0	0	0	0	0	0	0	0	3	0	0	0	0	0	0	0	0	0	0	0	0	0	0	0	0	0	0	0	0	0	0	0	0	0	0	0	0	0	0	0
UtxJmjc_R4C4-2025	ATTCCACTCACCGAGCAGAATAACCTGACTTAACCTCTCTCACCTTAGAACGCTTTGCAGTTTCAAGAATTTAATTCACTGC	0	0	0	0	0	0	0	0	0	0	0	0	0	0	0	0	3	0	0	0	0	0	0	0	0	0	0	0	0	0	0	0	0	0	0	0	0	0	0	0	0	0	0	0	0	0	0	0
UtxJmjc_R4C4-20266	ATTCTCGTCGTAACACCAATACGCCAGCAGAACCGAAGTAACCAAGGAAAACCGCTCAACTGTGAGTACACCACTTCACTGC	0	0	0	0	0	0	0	0	0	0	0	0	0	0	0	0	3	0	0	0	0	0	0	0	0	0	0	0	0	0	0	0	0	0	0	0	0	0	0	0	0	0	0	0	0	0	0	0
UtxJmjc_R4C4-20285	ATTCAGCTAGCTACGTGTTGCTAGCTTCACCATTCCAAATCTCTCGTAATGCCCGATCTCTACACTATTCATTCACTGCAGA	0	0	0	0	0	0	0	0	0	0	0	0	0	0	0	0	3	0	0	0	0	0	0	0	0	0	0	0	0	0	0	0	0	0	0	0	0	0	0	0	0	0	0	0	0	0	0	0
UtxJmjc_R4C4-2028	ATTCGCCGCCCGGTCCCTACCATTCTTACGTAAGTGTATGGACAATCCGCGGCGTACAGCTGCCGCTCCCAGTCTTCACTGC	0	0	0	0	0	0	0	0	0	0	0	0	0	0	0	0	3	0	0	0	0	0	0	0	0	0	0	0	0	0	0	0	0	0	0	0	0	0	0	0	0	0	0	0	0	0	0	0
UtxJmjc_R4C4-2029	ATTCGCGTTGAAATGACCTGAAGGTAACAATAGAACGTTAACCTAAACTCTAGGACGTACAATGCCTTGTCGCATTCACTGC	0	0	0	0	0	0	0	0	0	0	0	0	0	0	0	0	3	0	0	0	0	0	0	0	0	0	0	0	0	0	0	0	0	0	0	0	0	0	0	0	0	0	0	0	0	0	0	0
UtxJmjc_R4C4-2030	ATTCGCTACCAGAATGCTTGCGCGGTCAAAAACCGCTTAGAACTACAAACACACTGTCTACACTAGCTCGCAATTCACTGCA	0	0	0	0	0	0	0	0	0	0	0	0	0	0	0	0	3	0	0	0	0	0	0	0	0	0	0	0	0	0	0	0	0	0	0	0	0	0	0	0	0	0	0	0	0	0	0	0
UtxJmjc_R4C4-20335	ATTCCACGGAACACGTCACACCAACAGAGATGAAGAATGGAAACCTGTAAGTCAATTATGAAGCACCGACATTGTTCACTGC	0	0	0	0	0	0	0	0	0	0	0	0	0	0	0	0	3	0	0	0	0	0	0	0	0	0	0	0	0	0	0	0	0	0	0	0	0	0	0	0	0	0	0	0	0	0	0	0
UtxJmjc_R4C4-2033	ATTCCACACTCCAACATATGGGATTCTCCTTGGGATCTTACCTGTAGGACTGACGTAGAGAGGATCCCCTTCA	0	0	0	0	0	0	0	0	0	0	0	0	0	0	0	0	3	0	0	0	0	0	0	0	0	0	0	0	0	0	0	0	0	0	0	0	0	0	0	0	0	0	0	0	0	0	0	0
UtxJmjc_R4C4-2034	ATTCCCTGGCACAATCAACAAACGCCAACACGCAACTTACCTCTTACACACACAGCTCCGCCTTCATGTAACTATTCACTGC	0	0	0	0	0	0	0	0	0	0	0	0	0	0	0	0	3	0	0	0	0	0	0	0	0	0	0	0	0	0	0	0	0	0	0	0	0	0	0	0	0	0	0	0	0	0	0	0
UtxJmjc_R4C4-2035	ATTCCCATCCACAAACATTACACACCTTCCCAGGTTTTCCCAAGCGAAACCACACATCGGATCCAACATTTCA	0	0	0	0	0	0	0	0	0	0	0	0	0	0	0	0	3	0	0	0	0	0	0	0	0	0	0	0	0	0	0	0	0	0	0	0	0	0	0	0	0	0	0	0	0	0	0	0
UtxJmjc_R4C4-2037	ATTCCAGTACACTGAATCCCAGGACATCTGGAAAATACCTATCGTCTACATACTGCTCCACACACTGAGCCTCACTTCACTG	0	0	0	0	0	0	0	0	0	0	0	0	0	0	0	0	3	0	0	0	0	0	0	0	0	0	0	0	0	0	0	0	0	0	0	0	0	0	0	0	0	0	0	0	0	0	0	0
UtxJmjc_R4C4-2039	ATTCAACTGTCCTGCCAGTATCACGGACCGCTAGCGATACCAATGATTAGTCTCTATCGTGAAAGTGGTCCTTTTTCACTGC	0	0	0	0	0	0	0	0	0	0	0	0	0	0	0	0	3	0	0	0	0	0	0	0	0	0	0	0	0	0	0	0	0	0	0	0	0	0	0	0	0	0	0	0	0	0	0	0
UtxJmjc_R4C4-20401	ATTCGCACCAACGGAACAACGCCTACCGGAGCCTACTTTTGTTGGTTGCGAGTTCGCTTTTCGCAGCTGAAACCTTCACTGC	0	0	0	0	0	0	0	0	0	0	0	0	0	0	0	0	3	0	0	0	0	0	0	0	0	0	0	0	0	0	0	0	0	0	0	0	0	0	0	0	0	0	0	0	0	0	0	0
UtxJmjc_R4C4-2040	ATTCTCACCAAACAACATACCCTGTACCGATCGGCCTTGTGACGGGACATACTCCCCGGAGCAGGGACCAAGCGTTCACTGC	0	0	0	0	0	0	0	0	0	0	0	0	0	0	0	0	3	0	0	0	0	0	0	0	0	0	0	0	0	0	0	0	0	0	0	0	0	0	0	0	0	0	0	0	0	0	0	0
UtxJmjc_R4C4-20434	ATTCACTACACGGAAGTAGCGAAACCCGCGAACCCAAACCAGACAACTCACTATATGTGACCTACCCCATTCA	0	0	0	0	0	0	0	0	0	0	0	0	0	0	0	0	3	0	0	0	0	0	0	0	0	0	0	0	0	0	0	0	0	0	0	0	0	0	0	0	0	0	0	0	0	0	0	0
UtxJmjc_R4C4-2043	ATTCAATTCCCGTACACCAAACCTGATAACACGACAAGACCTAGGCTTACGTTAAACGGCACGAGTTGAGCTTCACTGCAGA	0	0	0	0	0	0	0	0	0	0	0	0	0	0	0	0	3	0	0	0	0	0	0	0	0	0	0	0	0	0	0	0	0	0	0	0	0	0	0	0	0	0	0	0	0	0	0	0
UtxJmjc_R4C4-2044	ATTCTTGGCCACCAGACCACGTAGTGACACTAAACCAAAACCGAACCTCTTAGTTCGTGCCATGGCTACTTCATTCACTGCA	0	0	0	0	0	0	0	0	0	0	0	0	0	0	0	0	3	0	0	0	0	0	0	0	0	0	0	0	0	0	0	0	0	0	0	0	0	0	0	0	0	0	0	0	0	0	0	0
UtxJmjc_R4C4-20454	ATCCGCTTGGCGCCAGACTAGACCATATATAGAACGAGAGATACACTAGCAGTAAGGTCCATTCACCCAGTGCTTCACTGCA	0	0	0	0	0	0	0	0	0	0	0	0	0	0	0	0	3	0	0	0	0	0	0	0	0	0	0	0	0	0	0	0	0	0	0	0	0	0	0	0	0	0	0	0	0	0	0	0
UtxJmjc_R4C4-2045	ATTCCCAGCCATGAATCTGCCGTTGATCCTATCCACGACGAAGAATGATTTACAGGATCATCGAATCGCACACATTCACTGC	0	0	0	0	0	0	0	0	0	0	0	0	0	0	0	0	3	0	0	0	0	0	0	0	0	0	0	0	0	0	0	0	0	0	0	0	0	0	0	0	0	0	0	0	0	0	0	0
UtxJmjc_R4C4-2046	ATTCCACTCCCCTTAACAGAGCTCTAATCCGCGTAACCCTATACGTTCGTAACGATAAAAGTGACAGAGCTCCATTCACTGC	0	0	0	0	0	0	0	0	0	0	0	0	0	0	0	0	3	0	0	0	0	0	0	0	0	0	0	0	0	0	0	0	0	0	0	0	0	0	0	0	0	0	0	0	0	0	0	0
UtxJmjc_R4C4-2050	ATTCCGCCAAACAGACTTCAACCCACCTCGCCCCAAGTTTTAACTGCTTATAACAACCTCCACTTGGTGGAAAGGTTCACTG	0	0	0	0	0	0	0	0	0	0	0	0	0	0	0	0	3	0	0	0	0	0	0	0	0	0	0	0	0	0	0	0	0	0	0	0	0	0	0	0	0	0	0	0	0	0	0	0
UtxJmjc_R4C4-2052	ATTCCTCTCAATTGATTGATCGGATTCTATAAGATGCAGCGGGACGCCCGCTCGCAGACCGCTCGACAAGCGAGTTCACTGC	0	0	0	0	0	0	0	0	0	0	0	0	0	0	0	0	3	0	0	0	0	0	0	0	0	0	0	0	0	0	0	0	0	0	0	0	0	0	0	0	0	0	0	0	0	0	0	0
UtxJmjc_R4C4-2053	ATTCATTCCGACTCAGCGGTCTCAGCGAGCGCGGCCCATAAAGCGGGTCACTTCAGAGAAAGTCTTCTGCGGAATTCACTGC	0	0	0	0	0	0	0	0	0	0	0	0	0	0	0	0	3	0	0	0	0	0	0	0	0	0	0	0	0	0	0	0	0	0	0	0	0	0	0	0	0	0	0	0	0	0	0	0
UtxJmjc_R4C4-2054	ATTATATCCCGCCCACTGCAAACACACGATTGGTGAAAGCAATAGACCAATCATCACCTTTCCATACTGTTCA	0	0	0	0	0	0	0	0	0	0	0	0	0	0	0	0	3	0	0	0	0	0	0	0	0	0	0	0	0	0	0	0	0	0	0	0	0	0	0	0	0	0	0	0	0	0	0	0
UtxJmjc_R4C4-20559	ATTCCACAGTCCTTTGGTATAGCATCTCGCTGCATACCTCCGTTTGCAGACGATCCTCATTATATTCTCCCTTTTTCACTGC	0	0	0	0	0	0	0	0	0	0	0	0	0	0	0	0	3	0	0	0	0	0	0	0	0	0	0	0	0	0	0	0	0	0	0	0	0	0	0	0	0	0	0	0	0	0	0	0
UtxJmjc_R4C4-2056	ATTCCCCAACGCCATACTGCAGATTATACCGGCGACCCGAACGCCCGACACCCTGTACTCCAGGCATTCA	0	0	0	0	0	0	0	0	0	0	0	0	0	0	0	0	3	0	0	0	0	0	0	0	0	0	0	0	0	0	0	0	0	0	0	0	0	0	0	0	0	0	0	0	0	0	0	0
UtxJmjc_R4C4-20582	ATTCCACCAGCGTTAACTGCTGGCAAATCCACCTAGCAACTAACATAGATCCCGTTAACGTACCAGCAAAGGTATTCACTGC	0	0	0	0	0	0	0	0	0	0	0	0	0	0	0	0	3	0	0	0	0	0	0	0	0	0	0	0	0	0	0	0	0	0	0	0	0	0	0	0	0	0	0	0	0	0	0	0
UtxJmjc_R4C4-2062	ATTCAGGCGTGTCGGACAATGAGCAAGCGTGGGTTTGGCGAACATCGATTAACCATCATCCCACTGCATTGTCCTTCACTGC	0	0	0	0	0	0	0	0	0	0	0	0	0	0	0	0	3	0	0	0	0	0	0	0	0	0	0	0	0	0	0	0	0	0	0	0	0	0	0	0	0	0	0	0	0	0	0	0
UtxJmjc_R4C4-2066	ATTCCACCAAGGAAAAAAAATCGTACTCGCAGAGTACCCACCGTCTTGATTAATGACGCATCAGATTAAATTCTTTCACTGC	0	0	0	0	0	0	0	0	0	0	0	0	0	0	0	0	3	0	0	0	0	0	0	0	0	0	0	0	0	0	0	0	0	0	0	0	0	0	0	0	0	0	0	0	0	0	0	0
UtxJmjc_R4C4-20685	ATTCGTAAGAATCAGTGCACACGCCTCCCCCCGACATACATATTCATGTGCATTCGTCTTCACGAATTCA	0	0	0	0	0	0	0	0	0	0	0	0	0	0	0	0	3	0	0	0	0	0	0	0	0	0	0	0	0	0	0	0	0	0	0	0	0	0	0	0	0	0	0	0	0	0	0	0
UtxJmjc_R4C4-20688	TTCCACACATTGCATACCAAGCTTGCACCTACCACGAACCAGCGCTACTGACATTCCCTATCGCCGTTCA	0	0	0	0	0	0	0	0	0	0	0	0	0	0	0	0	3	0	0	0	0	0	0	0	0	0	0	0	0	0	0	0	0	0	0	0	0	0	0	0	0	0	0	2	0	0	0	0
UtxJmjc_R4C4-2068	ATTCTGGCCTATCACTCTCTCGCACATAACCACCAATCGTGCGAAACCGGCACCTTGGCCGAACTGTGCGGGACTTCACTGC	0	0	0	0	0	0	0	0	0	0	0	0	0	0	0	0	3	0	0	0	0	0	0	0	0	0	0	0	0	0	0	0	0	0	0	0	0	0	0	0	0	0	0	0	0	0	0	0
UtxJmjc_R4C4-2070	CCGCTCTTAGCAAGCCTCAAGATATCCAAACTCGAGAAACGACCTTCACCCGTTTGCGACAAACGTTTCA	0	0	0	0	0	0	0	0	0	0	0	0	0	0	0	0	3	0	0	0	0	0	0	0	0	0	0	0	0	0	0	0	0	0	0	0	0	0	0	0	0	0	0	0	0	0	0	0
UtxJmjc_R4C4-2072	ATTCAGATCCTATTTAACAAACCCACTCCGCTATAGTCCCTACGGCCGAGCCCTAAGACCGGCCGATTCCTTACTTCACTGC	0	0	0	0	0	0	0	0	0	0	0	0	0	0	0	0	3	0	0	0	0	0	0	0	0	0	0	0	0	0	0	0	0	0	0	0	0	0	0	0	0	0	0	0	0	0	0	0
UtxJmjc_R4C4-20735	ATTCATATCCAACATGAACACGCGTCCCTCAAGCATGCACTACTGTACTATGACCCCGATAAGGGATAACCAACTTCACTGC	0	0	0	0	0	0	0	0	0	0	0	0	0	0	0	0	3	0	0	0	0	0	0	0	0	0	0	0	0	0	0	0	0	0	0	0	0	0	0	0	0	0	0	0	0	0	0	0
UtxJmjc_R4C4-2073	ATTCGATCAGCACCACAAGATACCATCTGTAGATCTTGGGCTAATGTGGATCCGAGCACCAATCTACTTCCAATTCACTGCA	0	0	0	0	0	0	0	0	0	0	0	0	0	0	0	0	3	0	0	0	0	0	0	0	0	0	0	0	0	0	0	0	0	0	0	0	0	0	0	0	0	0	0	0	0	0	0	0
UtxJmjc_R4C4-2074	ATTCCGCACCACCCAAATCTACATAGTAGGGAACACGAGGTGGAAAAACTCAAGCCAACCACCGATGACGTTGTTCACTGCA	0	0	0	0	0	0	0	0	0	0	0	0	0	0	0	0	3	0	0	0	0	0	0	0	0	0	0	0	0	0	0	0	0	0	0	0	0	0	0	0	0	0	0	0	0	0	0	0
UtxJmjc_R4C4-20771	ATTCCACTAGGGCCCATTTCACCACAAATAGGCCAGAGAATGCCCATCGATGGAACCATTCAACCCCAGTTCA	0	0	0	0	0	0	0	0	0	0	0	0	0	0	0	0	3	0	0	0	0	0	0	0	0	0	0	0	0	0	0	0	0	0	0	0	0	0	0	0	0	0	0	0	0	0	0	0
UtxJmjc_R4C4-20796	ATTCACCCCGACACATTTGTAGAGTTTACGAGCGAATCCCGGAATGAATCAAAAGACCAACAGAGTTGGACGGATTCACTGC	0	0	0	0	0	0	0	0	0	0	0	0	0	0	0	0	3	0	0	0	0	0	0	0	0	0	0	0	0	0	0	0	0	0	0	0	0	0	0	0	0	0	0	0	0	0	0	0
UtxJmjc_R4C4-2081	ATTCTGATCACACCACTGACGGACCCCCGTCTGGAAACCCAGTTCCTCTCATGTAGGCTAGCCATGGAGTACCAACTTCACT	0	0	0	0	0	0	0	0	0	0	0	0	0	0	0	0	3	0	0	0	0	0	0	0	0	0	0	0	0	0	0	0	0	0	0	0	0	0	0	0	0	0	0	0	0	0	0	0
UtxJmjc_R4C4-2082	ATTCACACCGGACTACTCTTAAGCCAGCAGCCAGAAAGTGCCGACTAGCTTAACAACCCGAGGTCCAACGTAATTCACTGCA	0	0	0	0	0	0	0	0	0	0	0	0	0	0	0	0	3	0	0	0	0	0	0	0	0	0	0	0	0	0	0	0	0	0	0	0	0	0	0	0	0	0	0	0	0	0	0	0
UtxJmjc_R4C4-20842	ATTCACAGCCTCTGCATTGAGTACACCCCTTTAACTATTCACTGGTACTCCAAGGACAGCCACTGGCTATGCCTTCGCTGCA	0	0	0	0	0	0	0	0	0	0	0	0	0	0	0	0	3	0	0	0	0	0	0	0	0	0	0	0	0	0	0	0	0	0	0	0	0	0	0	0	0	0	0	0	0	0	0	0
UtxJmjc_R4C4-2086	ATTCAGCCAGTAGTAAGACACTATTGCGCTTAGATACGCAAACGCTTTTTGAATAACAAGATATGAACACATCGTTCACTGC	0	0	0	0	0	0	0	0	0	0	0	0	0	0	0	0	3	0	0	0	0	0	0	0	0	0	0	0	0	0	0	0	0	0	0	0	0	0	0	0	0	0	0	0	0	0	0	0
UtxJmjc_R4C4-2087	ATTCCAGCCCTCACCATTTAACTAACCTTCCCACCGTCGCTGTTACGACATGTTTTACGTTCCAGCGAACAGCTTTCACTGC	0	0	0	0	0	0	0	0	0	0	0	0	0	0	0	0	3	0	0	0	0	0	0	0	0	0	0	0	0	0	0	0	0	0	0	0	0	0	0	0	0	0	0	0	0	0	0	0
UtxJmjc_R4C4-2088	ATTCATTCACCCCCGACCATCTAACTGTCCAAAAGACTAATTACACCCAACGGCGACATAGCAATCCAACAGAGCTTCACTG	0	0	0	0	0	0	0	0	0	0	0	0	0	0	0	0	3	0	0	0	0	0	0	0	0	0	0	0	0	0	0	0	0	0	0	0	0	0	0	0	0	0	0	0	0	0	0	0
UtxJmjc_R4C4-20890	ATACCACTAACACGTAGATCAAGACTTGTAAAATCTTGGTAATGTCCTAATGACTTTGCAAATGGTATCCAAACTTCACTGC	0	0	0	0	0	0	0	0	0	0	0	0	0	0	0	0	3	0	0	0	0	0	0	0	0	0	0	0	0	0	0	0	0	0	0	0	0	0	0	0	0	0	0	0	0	0	0	0
UtxJmjc_R4C4-2089	ATTCCAAAAAACGGAGGACGTAATCAACAAATACAAATCAAGTCAAAATACAAGATTATGGAAACACAGCCATATTCACTGC	0	0	0	0	0	0	0	0	0	0	0	0	0	0	0	0	3	0	0	0	0	0	0	0	0	0	0	0	0	0	0	0	0	0	0	0	0	0	0	0	0	0	0	0	0	0	0	0
UtxJmjc_R4C4-2090	ATTCCCCGCCAATTGCCGGTGTGAATGCCTCAGGCCCAAACACCGATCACATAAACATTCTGATAAAGCGCACAATTCACTG	0	0	0	0	0	0	0	0	0	0	0	0	0	0	0	0	3	0	0	0	0	0	0	0	0	0	0	0	0	0	0	0	0	0	0	0	0	0	0	0	0	0	0	0	0	0	0	0
UtxJmjc_R4C4-2091	ATTCCCCACACAGGTTGACACAAGCACTCTCCGCAATAAATACGCCGAAAGCGTTGACCTCGCTATATCTTTGCTTCACTGC	0	0	0	0	0	0	0	0	0	0	0	0	0	0	0	0	3	0	0	0	0	0	0	0	0	0	0	0	0	0	0	0	0	0	0	0	0	0	0	0	0	0	0	0	0	0	0	0
UtxJmjc_R4C4-2092	ATTCCCAGTCACACAATGTTCTAACCTCCCCCATCGAGCCGACTTTGGCATTGTACAGACCATTAGCCAACGCTTCACTGCA	0	0	0	0	0	0	0	0	0	0	0	0	0	0	0	0	3	0	0	0	0	0	0	0	0	0	0	0	0	0	0	0	0	0	0	0	0	0	0	0	0	0	0	0	0	0	0	0
UtxJmjc_R4C4-2096	ATTCCGCATCATGACGAATAACAACACCGACGAGCTAGAGGGGCGAATCACGCCAGCTCCTGCTCCACCCATATTCACTGCA	0	0	0	0	0	0	0	0	0	0	0	0	0	0	0	0	3	0	0	0	0	0	0	0	0	0	0	0	0	0	0	0	0	0	0	0	0	0	0	0	0	0	0	0	0	0	0	0
UtxJmjc_R4C4-2097	ATTCCCACACATCAGTTTCGTGAAAGAGACAAATCGGACACTTCTAGCGAGACCACAATCAACCCGATTCGGGTTCACTGCA	0	0	0	0	0	0	0	0	0	0	0	0	0	0	0	0	3	0	0	0	0	0	0	0	0	0	0	0	0	0	0	0	0	0	0	0	0	0	0	0	0	0	0	0	0	0	0	0
UtxJmjc_R4C4-2099	ATTCCCATCTTCAATCCAACTCTACAAAACCACCAAAGCCACAGTCCCAAGAGGCTAATACGACCCTGCCTCGTTCACTGCA	0	0	0	0	0	0	0	0	0	0	0	0	0	0	0	0	3	0	0	0	0	0	0	0	0	0	0	0	0	0	0	0	0	0	0	0	0	0	0	0	0	0	0	0	0	0	0	0
UtxJmjc_R4C4-2100	ATTCACACCACGTGCAGTACACAGCCGCTCACTGCTTACGTATAAATTCTCAGAGCATCCAAAACAAGGCTGCGTTCACTGC	0	0	0	0	0	0	0	0	0	0	0	0	0	0	0	0	3	0	0	0	0	0	0	0	0	0	0	0	0	0	0	0	0	0	0	0	0	0	0	0	0	0	0	0	0	0	0	0
UtxJmjc_R4C4-21025	ATTCCCACGCATTACTCCCCACAGACAACGATCATACTACGATTGAACAAATTAGCACTCACTTCGCCTAGATCTTCACTGC	0	0	0	0	0	0	0	0	0	0	0	0	0	0	0	0	3	0	0	0	0	0	0	0	0	0	0	0	0	0	0	0	0	0	0	0	0	0	0	0	0	0	0	0	0	0	0	0
UtxJmjc_R4C4-2103	ATTCACGCACGAACAAAATTGCATTCGACCCGCACGATATAGACGTCACTACGTCGAAGAGATTTCTGCCTCGTTCACTGCA	0	0	0	0	0	0	0	0	0	0	0	0	0	0	0	0	3	0	0	0	0	0	0	0	0	0	0	0	0	0	0	0	0	0	0	0	0	0	0	0	0	0	0	0	0	0	0	0
UtxJmjc_R4C4-2104	ATTCAATCTTCAAGTCTAAGCCTGTCCTCCCAGGCCCCAAAGGAAAGGAGCTACACGGAGGATGATACATTCA	0	0	0	0	0	0	0	0	0	0	0	0	0	0	0	0	3	0	0	0	0	0	0	0	0	0	0	0	0	0	0	0	0	0	0	0	0	0	0	0	0	0	0	0	0	0	0	0
UtxJmjc_R4C4-2105	ATTCATCGAAGGAAGGCACTTGCCTCTCCACCATGATCCCCGATTAATTCAAGGACAAGCAGTAGATCCGATCATTCACTGC	0	0	0	0	0	0	0	0	0	0	0	0	0	0	0	0	3	0	0	0	0	0	0	0	0	0	0	0	0	0	0	0	0	0	0	0	0	0	0	0	0	0	0	0	0	0	0	0
UtxJmjc_R4C4-2106	ATTCACAGCCAGCAAGATCTTCCGTTCAGACCCCCGGGACTGGGAGATCCCTATGAATTTACGACTGTTCATGTTCACTGCA	0	0	0	0	0	0	0	0	0	0	0	0	0	0	0	0	3	0	0	0	0	0	0	0	0	0	0	0	0	0	0	0	0	0	0	0	0	0	0	0	0	0	0	0	0	0	0	0
UtxJmjc_R4C4-21077	ATTCCAACCACGCCGCAGGGACTCCAACAATTAGTGTATACACCATTTGGCATGCACTAAAATGTCCCACATTCACTGCAGA	0	0	0	0	0	0	0	0	0	0	0	0	0	0	0	0	3	0	0	0	0	0	0	0	0	0	0	0	0	0	0	0	0	0	0	0	0	0	0	0	0	0	0	0	0	0	0	0
UtxJmjc_R4C4-2107	ATTCGGCATCTATAGCCATCTATCATATGATAGCCAACGTTTGACAAACTCAGTTTTCGAACGCTCTCGAACATTCACTGCA	0	0	0	0	0	0	0	0	0	0	0	0	0	0	0	0	3	0	0	0	0	0	0	0	0	0	0	0	0	0	0	0	0	0	0	0	0	0	0	0	0	0	0	0	0	0	0	0
UtxJmjc_R4C4-2110	ATTCACCATATCTCCAAAAGAAAAGCAGTCGACAACGCCCACGAAATATTGTGGCAAAGACAACACCAGGATTCACTGCAGA	0	0	0	0	0	0	0	0	0	0	0	0	0	0	0	0	3	0	0	0	0	0	0	0	0	0	0	0	0	0	0	0	0	0	0	0	0	0	0	0	0	0	0	0	0	0	0	0
UtxJmjc_R4C4-2112	ATTCCGAATGCTAGAGAAACACATCCTGAAAACATAACGTTACGCCATCCCTACGCTGACTAATAAATGAGGCCTTCACTGC	0	0	0	0	0	0	0	0	0	0	0	0	0	0	0	0	3	0	0	0	0	0	0	0	0	0	0	0	0	0	0	0	0	0	0	0	0	0	0	0	0	0	0	0	0	0	0	0
UtxJmjc_R4C4-2113	ATTCACCATCAGGTCCATCAAACCTTGCACCCCGCGATCGGGCACAGCAAGACAATCACCTAGGGCCTTACCCTTTCACTGC	0	0	0	0	0	0	0	0	0	0	0	0	0	0	0	0	3	0	0	0	0	0	0	0	0	0	0	0	0	0	0	0	0	0	0	0	0	0	0	0	0	0	0	0	0	0	0	0
UtxJmjc_R4C4-21145	ATTCATTGCTGCGTATTTCAGACATGAATCTGAACGTTGATAATACCAGCTAGAACTATCAATCGAACACCACGTTCACTGC	0	0	0	0	0	0	0	0	0	0	0	0	0	0	0	0	3	0	0	0	0	0	0	0	0	0	0	0	0	0	0	0	0	0	0	0	0	0	0	0	0	0	0	0	0	0	0	0
UtxJmjc_R4C4-2115	ATTCCCATCGGTCAGCGCAGCGCCCGTAGCCCATACTACTACACAAATGTAACGGTAACGGCCTTAACCACCATTCACTGCA	0	0	0	0	0	0	0	0	0	0	0	0	0	0	0	0	3	0	0	0	0	0	0	0	0	0	0	0	0	0	0	0	0	0	0	0	0	0	0	0	0	0	0	0	0	0	0	0
UtxJmjc_R4C4-2116	ATTCCACTGTGACGCTCAACACGCATATAGATAGCTATACCTACCATTCACACGAACCGCCGTAGCGCCGCCATCTTCACTG	0	0	0	0	0	0	0	0	0	0	0	0	0	0	0	0	3	0	0	0	0	0	0	0	0	0	0	0	0	0	0	0	0	0	0	0	0	0	0	0	0	0	0	0	0	0	0	0
UtxJmjc_R4C4-21176	ATTCCAGCGATGCGAAGACACATGACACCCCTGCACAGAACAAACAACAAAATGACAGTCCTCGCATCTCCCACTTCACTGC	0	0	0	0	0	0	0	0	0	0	0	0	0	0	0	0	3	0	0	0	0	0	0	0	0	0	0	0	0	0	0	0	0	0	0	0	0	0	0	0	0	0	0	0	0	0	0	0
UtxJmjc_R4C4-2117	ATTCACAGGCCATAGAGGCCGAATATCGCGACATACAAGGCAAAGGACAATTCGCACATACGTGCAACAGCTTCACTGCAGA	0	0	0	0	0	0	0	0	0	0	0	0	0	0	0	0	3	0	0	0	0	0	0	0	0	0	0	0	0	0	0	0	0	0	0	0	0	0	0	0	0	0	0	0	0	0	0	0
UtxJmjc_R4C4-2118	ATTCCCAGACAGCAAGGACGCCCCTTGACCTGATCCCCTATATGCATACAGCTTACACATCCCACCGTCACAGGTTCACTGC	0	0	0	0	0	0	0	0	0	0	0	0	0	0	0	0	3	0	0	0	0	0	0	0	0	0	0	0	0	0	0	0	0	0	0	0	0	0	0	0	0	0	0	0	0	0	0	0
UtxJmjc_R4C4-21212	ATTCCCATCCCCCACATGCACCCACGACAACACAAAACCAAAGAGCACCTCGTCCGGGAGTGCATTCTGCAGCCTTCACTGC	0	0	0	0	0	0	0	0	0	0	0	0	0	0	0	0	3	0	0	0	0	0	0	0	0	0	0	0	0	0	0	0	0	0	0	0	0	0	0	0	0	0	0	0	0	0	0	0
UtxJmjc_R4C4-2124	ATTCCGTACAGGACTCAAGACATGGCCTAAATAGACACAACCTCCGGGGATCATGACCCGGTGGCCATTCA	0	0	0	0	0	0	0	0	0	0	0	0	0	0	0	0	3	0	0	0	0	0	0	0	0	0	0	0	0	0	0	0	0	0	0	0	0	0	0	0	0	0	0	0	0	0	0	0
UtxJmjc_R4C4-2127	ATTCATACATCAACTGGCCAACCAAACTCCACCAGTCCGCGGAACAAAGCTGGGTATCCAACAATCCCACAACTTCACTGCA	0	0	0	0	0	0	0	0	0	0	0	0	0	0	0	0	3	0	0	0	0	0	0	0	0	0	0	0	0	0	0	0	0	0	0	0	0	0	0	0	0	0	0	0	0	0	0	0
UtxJmjc_R4C4-2128	ATTCAGGACCTGCGACCAGCTACACGTCCTAGTCCACCCTTCCTTCAGTGCTCGACAATCTCATCTATCCGCACTTCACTGC	0	0	0	0	0	0	0	0	0	0	0	0	0	0	0	0	3	0	0	0	0	0	0	0	0	0	0	0	0	0	0	0	0	0	0	0	0	0	0	0	0	0	0	0	0	0	0	0
UtxJmjc_R4C4-2129	ATTCCCACGACCCTCACACGACCCACCATTATAAGGTTTGACAACCTTTGCAAGTCACATCCGATATACACGCCGATTCACT	0	0	0	0	0	0	0	0	0	0	0	0	0	0	0	0	3	0	0	0	0	0	0	0	0	0	0	0	0	0	0	0	0	0	0	0	0	0	0	0	0	0	0	0	0	0	0	0
UtxJmjc_R4C4-2131	ATTCACAGGTGACCAATTGCGAAGCACCACTCCCTCCTTCCTGCCACCCTAAATACAGGATCTTCGGATACCACCTTCACTG	0	0	0	0	0	0	0	0	0	0	0	0	0	0	0	0	3	0	0	0	0	0	0	0	0	0	0	0	0	0	0	0	0	0	0	0	0	0	0	0	0	0	0	0	0	0	0	0
UtxJmjc_R4C4-2132	ATTCCAACCCGACTAACATCATGGTCCACATAGAGTGTCGTATCGACAACTCGAATTAACTCGGAAACCTCGACTTCACTGC	0	0	0	0	0	0	0	0	0	0	0	0	0	0	0	0	3	0	0	0	0	0	0	0	0	0	0	0	0	0	0	0	0	0	0	0	0	0	0	0	0	0	0	0	0	0	0	0
UtxJmjc_R4C4-2133	ATTCAGCCCAACACTGGTCTCCTGTTATGTGGGATCCGCCACGAAATCCGAGTTGGCAATTTAAGCCAAACACTTTCACTGC	0	0	0	0	0	0	0	0	0	0	0	0	0	0	0	0	3	0	0	0	0	0	0	0	0	0	0	0	0	0	0	0	0	0	0	0	0	0	0	0	0	0	0	0	0	0	0	0
UtxJmjc_R4C4-2136	ATTCCCCACAGTCCCTCCCCCACTCCAATCTCAACCAACGATACTCTGTGGAACCGCTCTAGATCCGCCGATAATTCACTGC	0	0	0	0	0	0	0	0	0	0	0	0	0	0	0	0	3	0	0	0	0	0	0	0	0	0	0	0	0	0	0	0	0	0	0	0	0	0	0	0	0	0	0	0	0	0	0	0
UtxJmjc_R4C4-2137	ATTCACAAAGCCAGTTTGATCTACCCTCCACACCACTTCATATACTCATGATGCTAGAACCACAACTAAGACCTTTCACTGC	0	0	0	0	0	0	0	0	0	0	0	0	0	0	0	0	3	0	0	0	0	0	0	0	0	0	0	0	0	0	0	0	0	0	0	0	0	0	0	0	0	0	0	0	0	0	0	0
UtxJmjc_R4C4-2138	ATTCGACGATAGACAAAGTAAAACACGTCAAACGTTAAAGGCCACCTAGAAAGCATACAGGGCAAGGGTCCGCCTTCACTGC	0	0	0	0	0	0	0	0	0	0	0	0	0	0	0	0	3	0	0	0	0	0	0	0	0	0	0	0	0	0	0	0	0	0	0	0	0	0	0	0	0	0	0	0	0	0	0	0
UtxJmjc_R4C4-2139	ATTCCCCTCCACATTCTTTTGACACGACTACACACACCGCTACATAAACATTCTTCATAGGAATCGCTTCA	0	0	0	0	0	0	0	0	0	0	0	0	0	0	0	0	3	0	0	0	0	0	0	0	0	0	0	0	0	0	0	0	0	0	0	0	0	0	0	0	0	0	0	0	0	0	0	0
UtxJmjc_R4C4-2140	ATTCACGTCTCGTCTATCACTAAGCTCAAACGAACACATCCCGTGGAGCTTACTGGATCACACTAGACCCAGCCATTCACTG	0	0	0	0	0	0	0	0	0	0	0	0	0	0	0	0	3	0	0	0	0	0	0	0	0	0	0	0	0	0	0	0	0	0	0	0	0	0	0	0	0	0	0	0	0	0	0	0
UtxJmjc_R4C4-2141	ATTCATAGATCCGTCCACAGGGAACACCACCCCTTGATAAGATAATACAGCTAATTTACTGATTACTGCATCATTCACTGCA	0	0	0	0	0	0	0	0	0	0	0	0	0	0	0	0	3	0	0	0	0	0	0	0	0	0	0	0	0	0	0	0	0	0	0	0	0	0	0	0	0	0	0	0	0	0	0	0
UtxJmjc_R4C4-2144	ATTCGCGTAAGACTACGTAATTTGACTACGGAAGTCCAGCCCTAGCATATTCCGGCTATAATATCAACACGCGATTCACTGC	0	0	0	0	0	0	0	0	0	0	0	0	0	0	0	0	3	0	0	0	0	0	0	0	0	0	0	0	0	0	0	0	0	0	0	0	0	0	0	0	0	0	0	0	0	0	0	0
UtxJmjc_R4C4-2145	ATTCAATTCAAGCGGAGCAAGCCCACCTCGCATGGTCCGACCATACTAACCTCCTATGAGGGCGAATGGTCCAGTTCACTGC	0	0	0	0	0	0	0	0	0	0	0	0	0	0	0	0	3	0	0	0	0	0	0	0	0	0	0	0	0	0	0	0	0	0	0	0	0	0	0	0	0	0	0	0	0	0	0	0
UtxJmjc_R4C4-21483	ATTCGGGACCATGTGATCAACAACATCACTGACTAAGATTAACATCCCGATTGTACCCAAAGCCCGTTCA	0	0	0	0	0	0	0	0	0	0	0	0	0	0	0	0	3	0	0	0	0	0	0	0	0	0	0	0	0	0	0	0	0	0	0	0	0	0	0	0	0	0	0	0	0	0	0	0
UtxJmjc_R4C4-2150	ATTCCAGGTCTATCATAACTATTCCAAACGAACCGGCACTGATAAATACCCTAATTGTGGAACCTGATAAACTCTTCACTGC	0	0	0	0	0	0	0	0	0	0	0	0	0	0	0	0	3	0	0	0	0	0	0	0	0	0	0	0	0	0	0	0	0	0	0	0	0	0	0	0	0	0	0	0	0	0	0	0
UtxJmjc_R4C4-2151	ATTCCCGGACCCAACCCTACGTTTCACATCCCCTTCCGCAAAGCAGTTATACCGTAGCGTCATTAACCCGAAGCATTCACTG	0	0	0	0	0	0	0	0	0	0	0	0	0	0	0	0	3	0	0	0	0	0	0	0	0	0	0	0	0	0	0	0	0	0	0	0	0	0	0	0	0	0	0	0	0	0	0	0
UtxJmjc_R4C4-2152	ATTCCGACCCGACTCGCCCAACTTCACGCCACACAACGTAACTCTCCGCTCATACGAATGCGTACACAAAGCATTCACTGCA	0	0	0	0	0	0	0	0	0	0	0	0	0	0	0	0	3	0	0	0	0	0	0	0	0	0	0	0	0	0	0	0	0	0	0	0	0	0	0	0	0	0	0	0	0	0	0	0
UtxJmjc_R4C4-2153	ATTCTAGTCAAAAGACAAGAACACCTTGACGCAGTCAAGAGCGCTGAACTTAAGACGCGACACTGAGTAACAAGTTCACTGC	0	0	0	0	0	0	0	0	0	0	0	0	0	0	0	0	3	0	0	0	0	0	0	0	0	0	0	0	0	0	0	0	0	0	0	0	0	0	0	0	0	0	0	0	0	0	0	0
UtxJmjc_R4C4-21543	ATTCACCACCGAATGTACATTCGGCAGGTCACACGTAGGATAGTGTACACGAACAGTAGCCCCTGATTCGAACATTCACTGC	0	0	0	0	0	0	0	0	0	0	0	0	0	0	0	0	3	0	0	0	0	0	0	0	0	0	0	0	0	0	0	0	0	0	0	0	0	0	0	0	0	0	0	0	0	0	0	0
UtxJmjc_R4C4-2155	ATTCCGAACTCAGATCCCCACATCAACCACACGCACAGAATACTAACAGCGATTTATTCACACCCACCCTCAGACTTCACTG	0	0	0	0	0	0	0	0	0	0	0	0	0	0	0	0	3	0	0	0	0	0	0	0	0	0	0	0	0	0	0	0	0	0	0	0	0	0	0	0	0	0	0	0	0	0	0	0
UtxJmjc_R4C4-2157	ATTTCATATAAGGCATTTCTGTCAACTATCAGACAGCCATACCACAATCCCAAGCTTTACCGGACAACTCGTTCCTTCACTG	0	0	0	0	0	0	0	0	0	0	0	0	0	0	0	0	3	0	0	0	0	0	0	0	0	0	0	0	0	0	0	0	0	0	0	0	0	0	0	0	0	0	0	0	0	0	0	0
UtxJmjc_R4C4-2159	ATTCACAACCAACAAACACAAGATTACCTCCTCATCCCAGTCCTACCCCTGACCCGGGGGAGGTACTAGATGGGCTTCACTG	0	0	0	0	0	0	0	0	0	0	0	0	0	0	0	0	3	0	0	0	0	0	0	0	0	0	0	0	0	0	0	0	0	0	0	0	0	0	0	0	0	0	0	0	0	0	0	0
UtxJmjc_R4C4-2160	ATTCCATAACCCTTAGATCAACTGAACATAAACTAATGGACGTACCATTCGGACCCGTCGACACGCGCTATACCTTCACTGC	0	0	0	0	0	0	0	0	0	0	0	0	0	0	0	0	3	0	0	0	0	0	0	0	0	0	0	0	0	0	0	0	0	0	0	0	0	0	0	0	0	0	0	0	0	0	0	0
UtxJmjc_R4C4-21629	ATTCACCAGGCCCTGACCTGGATACAAATAACACAGCACACAGCACAGTTAGTCGCTCAAGCCTATAGGTTCA	0	0	0	0	0	0	0	0	0	0	0	0	0	0	0	0	3	0	0	0	0	0	0	0	0	0	0	0	0	0	0	0	0	0	0	0	0	0	0	0	0	0	0	0	0	0	0	0
UtxJmjc_R4C4-2164	ATTCACAGTGCGATGGAGTTGCCACGAAAGCTAACCCCGCCTCCTCGTACATGCCACAACACTCCATAAGCCACTTCACTGC	0	0	0	0	0	0	0	0	0	0	0	0	0	0	0	0	3	0	0	0	0	0	0	0	0	0	0	0	0	0	0	0	0	0	0	0	0	0	0	0	0	0	0	0	0	0	0	0
UtxJmjc_R4C4-2165	ATTCCAGCAGTGAAAAACTGGGTCAAAGAAAGCTATACTTAACGATACAGTTTGAACCCTACCTGTTGAAATCCCTTCACTG	0	0	0	0	0	0	0	0	0	0	0	0	0	0	0	0	3	0	0	0	0	0	0	0	0	0	0	0	0	0	0	0	0	0	0	0	0	0	0	0	0	0	0	0	0	0	0	0
UtxJmjc_R4C4-2167	ATTCGTTCTTAAGCTCATGCACACCACGAGATGAACGGGCAGGATAATCTCCCGATCATACCACTGGGCACAGGTTCACTGC	0	0	0	0	0	0	0	0	0	0	0	0	0	0	0	0	3	0	0	0	0	0	0	0	0	0	0	0	0	0	0	0	0	0	0	0	0	0	0	0	0	0	0	0	0	0	0	0
UtxJmjc_R4C4-2169	ATTCGCCAACTTATCTCCATCCACCGCAAAATAGAACACTTTTACCAAAACCAGTTGGTAAACCACATTTCA	0	0	0	0	0	0	0	0	0	0	0	0	0	0	0	0	3	0	0	0	0	0	0	0	0	0	0	0	0	0	0	0	0	0	0	0	0	0	0	0	0	0	0	0	0	0	0	0
UtxJmjc_R4C4-2170	ATTCCCGGACGCATTACGCGAGCCTCAGACCTCCCCATCGCGATGAGAGGACAAATCGAACTGATACGAGCATTCACTGCAG	0	0	0	0	0	0	0	0	0	0	0	0	0	0	0	0	3	0	0	0	0	0	0	0	0	0	0	0	0	0	0	0	0	0	0	0	0	0	0	0	0	0	0	0	0	0	0	0
UtxJmjc_R4C4-2171	ATTCAACCCATAACAACAACCATCCTTTACCAGGACACTGAGACCAACCGTGCAACAATCAGCAAACCAATCACTTCACTGC	0	0	0	0	0	0	0	0	0	0	0	0	0	0	0	0	3	0	0	0	0	0	0	0	0	0	0	0	0	0	0	0	0	0	0	0	0	0	0	0	0	0	0	0	0	0	0	0
UtxJmjc_R4C4-2175	ATTCGGTCACCCTCCGTGAATAATCCGGAGAAGCTCCTGATGCCGAGAGCCGTTAGATTGCCTGGATCTGCCACAGTTCACT	0	0	0	0	0	0	0	0	0	0	0	0	0	0	0	0	3	0	0	0	0	0	0	0	0	0	0	0	0	0	0	0	0	0	0	0	0	0	0	0	0	0	0	0	0	0	0	0
UtxJmjc_R4C4-21763	ATTCCTCAATACCTAGGGCAACCGTGGCGAAATGCCACGAGATCCCAAGAACTAACACTCCTGACAGTGTCCAGTTCACTGC	0	0	0	0	0	0	0	0	0	0	0	0	0	0	0	0	3	0	0	0	0	0	0	0	0	0	0	0	0	0	0	0	0	0	0	0	0	0	0	0	0	0	0	0	0	0	0	0
UtxJmjc_R4C4-2177	ATTCACTTCCAGAGGGGACGACGCTCCAACTTCTGGACGTGACGATACACCAAGGTTCAACACCTTTCAGCCTATTCACTGC	0	0	0	0	0	0	0	0	0	0	0	0	0	0	0	0	3	0	0	0	0	0	0	0	0	0	0	0	0	0	0	0	0	0	0	0	0	0	0	0	0	0	0	0	0	0	0	0
UtxJmjc_R4C4-2178	ATTCAATCCCTACACTTCGCATTTCGAACAAGATACACACGACCCTAGCAAATAAGATCCAGCAACCGTGCGAATTCACTGC	0	0	0	0	0	0	0	0	0	0	0	0	0	0	0	0	3	0	0	0	0	0	0	0	0	0	0	0	0	0	0	0	0	0	0	0	0	0	0	0	0	0	0	0	0	0	0	0
UtxJmjc_R4C4-21793	ATTCATCTAAGACCTGGGACGTCCTGCGAGCACTCTTGGAGCTATGAGGCTACAATTAGACACGGGACGAGTACTTCACTGC	0	0	0	0	0	0	0	0	0	0	0	0	0	0	0	0	3	0	0	0	0	0	0	0	0	0	0	0	0	0	0	0	0	0	0	0	0	0	0	0	0	0	0	0	0	0	0	0
UtxJmjc_R4C4-21801	ATTCCTAAACCCTGGACTCGCGACACCTTCCCCGCGCAGTCCTCCCTTACTAGGTTTCGCCCACGTCAAGAGTTCACTGCAG	0	0	0	0	0	0	0	0	0	0	0	0	0	0	0	0	3	0	0	0	0	0	0	0	0	0	0	0	0	0	0	0	0	0	0	0	0	0	0	0	0	0	0	0	0	0	0	0
UtxJmjc_R4C4-2180	ATTCCCGCACGATACGACATACCACTTCACGTTCGCTAGCACATAGACCTTATGTGCCGCAGACGGGCATTCGCACTTCACT	0	0	0	0	0	0	0	0	0	0	0	0	0	0	0	0	3	0	0	0	0	0	0	0	0	0	0	0	0	0	0	0	0	0	0	0	0	0	0	0	0	0	0	0	0	0	0	0
UtxJmjc_R4C4-2184	ATTCCGAATCTCCACACTAGCCAAATGACCAAATAACTTAGCTACCCTACAGGGAATGTTAACCTTAGTGGCGATTCACTGC	0	0	0	0	0	0	0	0	0	0	0	0	0	0	0	0	3	0	0	0	0	0	0	0	0	0	0	0	0	0	0	0	0	0	0	0	0	0	0	0	0	0	0	0	0	0	0	0
UtxJmjc_R4C4-2186	ATTCTGAGTCATCCCACACCACATCACAAATCGTAAGCCCATTCACGCTAATACACACCTCCGGTGGTTCA	0	0	0	0	0	0	0	0	0	0	0	0	0	0	0	0	3	0	0	0	0	0	0	0	0	0	0	0	0	0	0	0	0	0	0	0	0	0	0	0	0	0	0	0	0	0	0	0
UtxJmjc_R4C4-218	ATTCCGCTGCAGGTAGCATAGGTTGAACAGAGTAAACAACCGTGCCGAAAAACTTTTGGACAACACCACTATGATTCACTGC	0	0	0	0	0	0	0	0	0	0	0	0	0	0	0	0	3	0	0	0	0	0	0	0	0	0	0	0	0	0	0	0	0	0	0	0	0	0	0	0	0	0	0	0	0	0	0	0
UtxJmjc_R4C4-2190	ATTCCAGACCCGACACCAACTGCTCCGCTTCCGAAACGGTAATCAAACGTAATACGGAAGTGCTTCGATAGAGCTTCACTGC	0	0	0	0	0	0	0	0	0	0	0	0	0	0	0	0	3	0	0	0	0	0	0	0	0	0	0	0	0	0	0	0	0	0	0	0	0	0	0	0	0	0	0	0	0	0	0	0
UtxJmjc_R4C4-2193	ATTCGCAGGACAAGCATCTAGTGTAGAGCAGAAGTAAGCACTAGCCAGTCAGCATCGACTTGGATGCGAATTCACTGCAGAC	0	0	0	0	0	0	0	0	0	0	0	0	0	0	0	0	3	0	0	0	0	0	0	0	0	0	0	0	0	0	0	0	0	0	0	0	0	0	0	0	0	0	0	0	0	0	0	0
UtxJmjc_R4C4-2194	ATTCCAAGCTTAGGCGCCATGAGAGCAGATGCTCACCCTCAGGGCCTGCAAAGCCGTTCCAGCACAGATCCGGCGTTCACTG	0	0	0	0	0	0	0	0	0	0	0	0	0	0	0	0	3	0	0	0	0	0	0	0	0	0	0	0	0	0	0	0	0	0	0	0	0	0	0	0	0	0	0	0	0	0	0	0
UtxJmjc_R4C4-2195	ATTCGCCGGCCGGCCAAATGCTTTTCTCCCCAACTACAACCCAACATGTAGTACGGGAGTACATGTCCTTAACTTCACTGCA	0	0	0	0	0	0	0	0	0	0	0	0	0	0	0	0	3	0	0	0	0	0	0	0	0	0	0	0	0	0	0	0	0	0	0	0	0	0	0	0	0	0	0	0	0	0	0	0
UtxJmjc_R4C4-2196	ATTCGCCACAACGCTCTACAATACAGGGCACACCTTAGTGCCCGTATGTAACCTCAAAGCAATAGCAAGTCACGATTCACTG	0	0	0	0	0	0	0	0	0	0	0	0	0	0	0	0	3	0	0	0	0	0	0	0	0	0	0	0	0	0	0	0	0	0	0	0	0	0	0	0	0	0	0	0	0	0	0	0
UtxJmjc_R4C4-2197	ATTCGCAACGTAAAAGAACCCAGCTGCATATACTTTCCAATTGCAAGCCAGTACACTAACCTGACATTCA	0	0	0	0	0	0	0	0	0	0	0	0	0	0	0	0	3	0	0	0	0	0	0	0	0	0	0	0	0	0	0	0	0	0	0	0	0	0	0	0	0	0	0	0	0	0	0	0
UtxJmjc_R4C4-2198	ATTCACACCAGCCGCAACTGTATTGCAGAATAATTCCTTTACAGGGCGCGATTCCGTTAGATGACCAGCTACGCTTCACTGC	0	0	0	0	0	0	0	0	0	0	0	0	0	0	0	0	3	0	0	0	0	0	0	0	0	0	0	0	0	0	0	0	0	0	0	0	0	0	0	0	0	0	0	0	0	0	0	0
UtxJmjc_R4C4-219	ATTCCGAGAACTGATCGACCAACTCGCGACCTGCAAATTAAACGAGTTGGGGACGGTTCAGGCCTACCTCCCAGTTCACTGC	0	0	0	0	0	0	0	0	0	0	0	0	0	0	0	0	3	0	0	0	0	0	0	0	0	0	0	0	0	0	0	0	0	0	0	0	0	0	0	0	0	0	0	0	0	0	0	0
UtxJmjc_R4C4-2201	ATTCAAGCACAGCAAACTTTACGAGCTCACCATCATCATCAATCAGCTAATTAGGTCGGTCGCGCGGCACGCTCTTCACTGC	0	0	0	0	0	0	0	0	0	0	0	0	0	0	0	0	3	0	0	0	0	0	0	0	0	0	0	0	0	0	0	0	0	0	0	0	0	0	0	0	0	0	0	0	0	0	0	0
UtxJmjc_R4C4-2202	ATTCTGACCCACAAGCTGTCCCCTTTAAAGCGAAAGACTAGCGCTAAAAGCGCAAAACGGACGCAAGAGATTGCTTCACTGC	0	0	0	0	0	0	0	0	0	0	0	0	0	0	0	0	3	0	0	0	0	0	0	0	0	0	0	0	0	0	0	0	0	0	0	0	0	0	0	0	0	0	0	0	0	0	0	0
UtxJmjc_R4C4-2204	ATTCGTCTGGACGGGTTGCCAACATTTCGATATACCCAACATAAGTGCTAGCCCCATTTAAAATGAAACCTGCATTCACTGC	0	0	0	0	0	0	0	0	0	0	0	0	0	0	0	0	3	0	0	0	0	0	0	0	0	0	0	0	0	0	0	0	0	0	0	0	0	0	0	0	0	0	0	0	0	0	0	0
UtxJmjc_R4C4-2205	ATTCCGCACTCTAAACGCCCGCCCTAAATCCACTCAGCAAGACTTGACATAGTATAAATGCAAGAAACTTGCTCTTCACTGC	0	0	0	0	0	0	0	0	0	0	0	0	0	0	0	0	3	0	0	0	0	0	0	0	0	0	0	0	0	0	0	0	0	0	0	0	0	0	0	0	0	0	0	0	0	0	0	0
UtxJmjc_R4C4-2208	ATTCCTAACAGCACCCGCACAATCTCATTACTACCTCGCAGGTGTAATTCCACCAAAGGTGCTAGTAAAGCCCATTCACTGC	0	0	0	0	0	0	0	0	0	0	0	0	0	0	0	0	3	0	0	0	0	0	0	0	0	0	0	0	0	0	0	0	0	0	0	0	0	0	0	0	0	0	0	0	0	0	0	0
UtxJmjc_R4C4-22094	ATTCGATTATCGACGTAACAATCTATCACACCAACGCGACTGGAAGCGCCCGACATGCGTCCAGCGCCCAGTCTTCACTGCA	0	0	0	0	0	0	0	0	0	0	0	0	0	0	0	0	3	0	0	0	0	0	0	0	0	0	0	0	0	0	0	0	0	0	0	0	0	0	0	0	0	0	0	0	0	0	0	0
UtxJmjc_R4C4-2209	ACTCAAAAGACGTACGGCTACGGGTCTAAACGCGACCCACTCACTGCTGTACCATCGGCCAACCGCCAAAGCACTTCACTGC	0	0	0	0	0	0	0	0	0	0	0	0	0	0	0	0	3	0	0	0	0	0	0	0	0	0	0	0	0	0	0	0	0	0	0	0	0	0	0	0	0	0	0	0	0	0	0	0
UtxJmjc_R4C4-22127	ATTCGCAGCTACCAGTAGCTTATTGCTCGTATGGTCATACCCCCACTCGGCAAGAATACTCCAGCGCATCGGGATTCACTGC	0	0	0	0	0	0	0	0	0	0	0	0	0	0	0	0	3	0	0	0	0	0	0	0	0	0	0	0	0	0	0	0	0	0	0	0	0	0	0	0	0	0	0	0	0	0	0	0
UtxJmjc_R4C4-2212	ATTCTCTCACAACGTCAGAGTCATAAGCGACCACAGAGTCTTTCTTAGCTATAAGTGCAAATCCCGTCCAATAGATTCACTG	0	0	0	0	0	0	0	0	0	0	0	0	0	0	0	0	3	0	0	0	0	0	0	0	0	0	0	0	0	0	0	0	0	0	0	0	0	0	0	0	0	0	0	0	0	0	0	0
UtxJmjc_R4C4-2213	ATTCCGTTCCACACCTGAGATCACACGACCAACATAACGATAACCCAAACCTAATAGGTACTGACTATGCGCCGGTTCACTG	0	0	0	0	0	0	0	0	0	0	0	0	0	0	0	0	3	0	0	0	0	0	0	0	0	0	0	0	0	0	0	0	0	0	0	0	0	0	0	0	0	0	0	0	0	0	0	0
UtxJmjc_R4C4-2214	ATTCCGGACTCCACCTACTTCGGCCCAAGAAGTACAGTGCGTGCCAACGACGCCCTACCCCAACTCAACCTTTCTGTTCACT	0	0	0	0	0	0	0	0	0	0	0	0	0	0	0	0	3	0	0	0	0	0	0	0	0	0	0	0	0	0	0	0	0	0	0	0	0	0	0	0	0	0	0	0	0	0	0	0
UtxJmjc_R4C4-22164	ATTCACAGCATAATGCGCGGACGGCTACCGAAAGCGCATTACGTGCAACACCCTCCAGACCTGGATCTTCA	0	0	0	0	0	0	0	0	0	0	0	0	0	0	0	0	3	0	0	0	0	0	0	0	0	0	0	0	0	0	0	0	0	0	0	0	0	0	0	0	0	0	0	0	0	0	0	0
UtxJmjc_R4C4-2217	ATTCAGCAATCATTCACGTAAATTCACGTGATTCAGGCAAGTAACATCCAGCTCAAAGACCTGGACTTCA	0	0	0	0	0	0	0	0	0	0	0	0	0	0	0	0	3	0	0	0	0	0	0	0	0	0	0	0	0	0	0	0	0	0	0	0	0	0	0	0	0	0	0	0	0	0	0	0
UtxJmjc_R4C4-2218	ATTCCAAGCACCTCATGCCTCCACCTGTTCTCCCAAAAAGAAACTCCAGGGATAGGCAATCCAAAGGAGATAGGTTCACTGC	0	0	0	0	0	0	0	0	0	0	0	0	0	0	0	0	3	0	0	0	0	0	0	0	0	0	0	0	0	0	0	0	0	0	0	0	0	0	0	0	0	0	0	0	0	0	0	0
UtxJmjc_R4C4-221	ATTCCCGACCAGAGGCTCAACACGATTCAATGCGGCCTACGGGATGCCATAACGATGTTTATTCCGACCCCAATTCACTGCA	0	0	0	0	0	0	0	0	0	0	0	0	0	0	0	0	3	0	0	0	0	0	0	0	0	0	0	0	0	0	0	0	0	0	0	0	0	0	0	0	0	0	0	0	0	0	0	0
UtxJmjc_R4C4-2221	ATTCTAGTCTTTCGCAGCTATCGCATACTCAACGCATGTACACTGGCAATAGATAGACTGCATGGTACTCGACATTCACTGC	0	0	0	0	0	0	0	0	0	0	0	0	0	0	0	0	3	0	0	0	0	0	0	0	0	0	0	0	0	0	0	0	0	0	0	0	0	0	0	0	0	0	0	0	0	0	0	0
UtxJmjc_R4C4-2222	ATTCCACCCTGCAATCCAGACCCCGATCATCGAAATAGAGGCTGTTTACACGCCTATACTAAACGCAGACCATCTTCACTGC	0	0	0	0	0	0	0	0	0	0	0	0	0	0	0	0	3	0	0	0	0	0	0	0	0	0	0	0	0	0	0	0	0	0	0	0	0	0	0	0	0	0	0	0	0	0	0	0
UtxJmjc_R4C4-2223	ATTCATGTACTGCACAAAGACCAGCAGATACTACAACAACAAACAGTTACTGCACGACACCTACATCAGCATTATTCACTGC	0	0	0	0	0	0	0	0	0	0	0	0	0	0	0	0	3	0	0	0	0	0	0	0	0	0	0	0	0	0	0	0	0	0	0	0	0	0	0	0	0	0	0	0	0	0	0	0
UtxJmjc_R4C4-2225	ATTCCACTTATTGAGATGCAATGGCACAACCAGACAACAGCAGTTTACGAAGAGCCGTGAAACAATAACGGCGTCTTCACTG	0	0	0	0	0	0	0	0	0	0	0	0	0	0	0	0	3	0	0	0	0	0	0	0	0	0	0	0	0	0	0	0	0	0	0	0	0	0	0	0	0	0	0	0	0	0	0	0
UtxJmjc_R4C4-2226	ATTCAGGGTTCAACAAGAGACCGCTCTGTAGACCCTATACTCGTGCAAATACAGGCACTAGCATACCCAACACCTTCACTGC	0	0	0	0	0	0	0	0	0	0	0	0	0	0	0	0	3	0	0	0	0	0	0	0	0	0	0	0	0	0	0	0	0	0	0	0	0	0	0	0	0	0	0	0	0	0	0	0
UtxJmjc_R4C4-2227	ATTCCGGCAAACGTTCAAACGCACTGACACGAAAGTCGGACAATGAGACGACACCATCACCTCGGACTTCA	0	0	0	0	0	0	0	0	0	0	0	0	0	0	0	0	3	0	0	0	0	0	0	0	0	0	0	0	0	0	0	0	0	0	0	0	0	0	0	0	0	0	0	0	0	0	0	0
UtxJmjc_R4C4-222	ATTCCAGCGCCGCAGCCTGAAACTTCGGCAGCTCCGGATACACTATTCATAGTTTGGCCGAGCACTCAGGAAGCTTCACTGC	0	0	0	0	0	0	0	0	0	0	0	0	0	0	0	0	3	0	0	0	0	0	0	0	0	0	0	0	0	0	0	0	0	0	0	0	0	0	0	0	0	0	0	0	0	0	0	0
UtxJmjc_R4C4-2230	ATTCCAACACAAACACGTCTGGGACAGCCGCGTAACACAGCCAAACTTAACTCGCAATAACCACGCGAGCCGCCTTCACTGC	0	0	0	0	0	0	0	0	0	0	0	0	0	0	0	0	3	0	0	0	0	0	0	0	0	0	0	0	0	0	0	0	0	0	0	0	0	0	0	0	0	0	0	0	0	0	0	0
UtxJmjc_R4C4-2232	ATTCCCGCTGCATAACTACCCCATACCTGGCTCGCGTGGCGTCCACCTCATGTCACTTCCAGGCTGGCAGTGGTTCACTGCA	0	0	0	0	0	0	0	0	0	0	0	0	0	0	0	0	3	0	0	0	0	0	0	0	0	0	0	0	0	0	0	0	0	0	0	0	0	0	0	0	0	0	0	0	0	0	0	0
UtxJmjc_R4C4-2237	ATTCCTTCGCGTCCAATTTCCCATCAGCGCACGCACCTCGAGTCACTCACGCCATACTATCAAATCCAACGGATTTCACTGC	0	0	0	0	0	0	0	0	0	0	0	0	0	0	0	0	3	0	0	0	0	0	0	0	0	0	0	0	0	0	0	0	0	0	0	0	0	0	0	0	0	0	0	0	0	0	0	0
UtxJmjc_R4C4-2238	ATTCCTAGGCTAAAACGCAATGCATCTACGACAAGACGCACCTGCCCGCCGATAACTGCCAAATCGAGGGAAATTCACTGCA	0	0	0	0	0	0	0	0	0	0	0	0	0	0	0	0	3	0	0	0	0	0	0	0	0	0	0	0	0	0	0	0	0	0	0	0	0	0	0	0	0	0	0	0	0	0	0	0
UtxJmjc_R4C4-223	ATTCTCCACCAACTTCGCGGGCAAGGCCGACCACCCAGATTCCTATACCTGACTGACGAATTTCAATGAGCCCCTTCACTGC	0	0	0	0	0	0	0	0	0	0	0	0	0	0	0	0	3	0	0	0	0	0	0	0	0	0	0	0	0	0	0	0	0	0	0	0	0	0	0	0	0	0	0	0	0	0	0	0
UtxJmjc_R4C4-22408	ATTCGTCCCATACGGCGGAAGATAGCGATTGTGTTCACTAAACACTCTGCTGTCGCACTCCGCCCACCTTCA	0	0	0	0	0	0	0	0	0	0	0	0	0	0	0	0	3	0	0	0	0	0	0	0	0	0	0	0	0	0	0	0	0	0	0	0	0	0	0	0	0	0	0	0	0	0	0	0
UtxJmjc_R4C4-2242	ATTCCCAAGTTACCCCCTTGTCGCCCACCAACGAACAGTTATCTGATTAGCACTTTGGGCAGCCCATCAGAAGGTTCACTGC	0	0	0	0	0	0	0	0	0	0	0	0	0	0	0	0	3	0	0	0	0	0	0	0	0	0	0	0	0	0	0	0	0	0	0	0	0	0	0	0	0	0	0	0	0	0	0	0
UtxJmjc_R4C4-2243	TTCAACGCGAGCCCCCATTGATTCTTTTTGAAGAACATGCTTACGCGATTCAAAAAGGAGATCTGCTACGCATTCACTGCAG	0	0	0	0	0	0	0	0	0	0	0	0	0	0	0	0	3	0	0	0	0	0	0	0	0	0	0	0	0	0	0	0	0	0	0	0	0	0	0	0	0	0	0	0	0	0	0	0
UtxJmjc_R4C4-2246	ATTCCCCGATCGCCACAGACTGAAGTACCCCCAGCTTCTACACCCCTTAATGATCCCGTCAACGCCAGCCATATTCACTGCA	0	0	0	0	0	0	0	0	0	0	0	0	0	0	0	0	3	0	0	0	0	0	0	0	0	0	0	0	0	0	0	0	0	0	0	0	0	0	0	0	0	0	0	0	0	0	0	0
UtxJmjc_R4C4-2247	ATTCCAACTCCTGCCAGAAGTCCAACAAAGCGGTATCGCTGTAATCATACAGCCCGATCACCCGCCCAAAGGGGTTCACTGC	0	0	0	0	0	0	0	0	0	0	0	0	0	0	0	0	3	0	0	0	0	0	0	0	0	0	0	0	0	0	0	0	0	0	0	0	0	0	0	0	0	0	0	0	0	0	0	0
UtxJmjc_R4C4-22481	ATTCGGTTGCATACAGACTACAACTGAAAGTGAGAGCTTCGCATTACGGTCCACAACTTCAGACCAATGGCCCATTCACTGC	0	0	0	0	0	0	0	0	0	0	0	0	0	0	0	0	3	0	0	0	0	0	0	0	0	0	0	0	0	0	0	0	0	0	0	0	0	0	0	0	0	0	0	0	0	0	0	0
UtxJmjc_R4C4-2249	ATTCCAGGCCAGGCAGAGAAAAGAGCATAACGAAACGTCCCGCTCCAACTTCTCCCTTGCCCTAAGCGACAGACTTCACTGC	0	0	0	0	0	0	0	0	0	0	0	0	0	0	0	0	3	0	0	0	0	0	0	0	0	0	0	0	0	0	0	0	0	0	0	0	0	0	0	0	0	0	0	0	0	0	0	0
UtxJmjc_R4C4-22504	ATTCCCGTAAACAGGCAGATGACTAATACGCCTATCAATGGTGTGCGAAAACGCCCGTGAGCAAGTCAGGTCCCTTCACTGC	0	0	0	0	0	0	0	0	0	0	0	0	0	0	0	0	3	0	0	0	0	0	0	0	0	0	0	0	0	0	0	0	0	0	0	0	0	0	0	0	0	0	0	0	0	0	0	0
UtxJmjc_R4C4-2250	ATTCTCCACCCTACACCAAACCTCCCATGTCCGACCACGTTCGTCTTTTTAGGTCACGTAGTCGACAATCCCCGTTCACTGC	0	0	0	0	0	0	0	0	0	0	0	0	0	0	0	0	3	0	0	0	0	0	0	0	0	0	0	0	0	0	0	0	0	0	0	0	0	0	0	0	0	0	0	0	0	0	0	0
UtxJmjc_R4C4-2251	ATTCACACCATTCCTCCACCAAGAGCACGGAGGAGTCATGTTCGTCTTCACCAGAACCTAACCCACAATGCTTCACTGCAGA	0	0	0	0	0	0	0	0	0	0	0	0	0	0	0	0	3	0	0	0	0	0	0	0	0	0	0	0	0	0	0	0	0	0	0	0	0	0	0	0	0	0	0	0	0	0	0	0
UtxJmjc_R4C4-2252	ATTCGCGTACCAATCACCCTGTCTCCAATCAATACTGTACAAGTAACGTTAACCACCGCCGATGTCCCCTACGATTTCACTG	0	0	0	0	0	0	0	0	0	0	0	0	0	0	0	0	3	0	0	0	0	0	0	0	0	0	0	0	0	0	0	0	0	0	0	0	0	0	0	0	0	0	0	0	0	0	0	0
UtxJmjc_R4C4-2254	ATTCCCCACTTCCCCGCTAACCCGGTGAAGCCACCCAGCCACTATGGCAACACATGTCCCCCTGGCAAATCTGGTTTCACTG	0	0	0	0	0	0	0	0	0	0	0	0	0	0	0	0	3	0	0	0	0	0	0	0	0	0	0	0	0	0	0	0	0	0	0	0	0	0	0	0	0	0	0	0	0	0	0	0
UtxJmjc_R4C4-2256	ATTCACAAGGAGAAAGGTATAATACTCCCCATTCCTGCTAATCGTTACTCCCCGTATAGTACATACGCTGCACGTTCACTGC	0	0	0	0	0	0	0	0	0	0	0	0	0	0	0	0	3	0	0	0	0	0	0	0	0	0	0	0	0	0	0	0	0	0	0	0	0	0	0	0	0	0	0	0	0	0	0	0
UtxJmjc_R4C4-2259	ATTCTTTCACCACTAGACAACAACGCAACAAACAGACAAACCTATTGCAAGACAATCGCCCTTCCCACCTTCA	0	0	0	0	0	0	0	0	0	0	0	0	0	0	0	0	3	0	0	0	0	0	0	0	0	0	0	0	0	0	0	0	0	0	0	0	0	0	0	0	0	0	0	0	0	0	0	0
UtxJmjc_R4C4-225	ATTCAAGCACACAACTACAAACGACACTTCAACACAAAGTAACCCTGGCGACAATAATACTCTAGCCCCATCACTTCACTGC	0	0	0	0	0	0	0	0	0	0	0	0	0	0	0	0	3	0	0	0	0	0	0	0	0	0	0	0	0	0	0	0	0	0	0	0	0	0	0	0	0	0	0	0	0	0	0	0
UtxJmjc_R4C4-2261	ATTCAATTGAGAACATTGACTTGCAGATTAGATTATTCCGCTGCACCAATTTGATTTCACGGGACGAGGAACAATTCACTGC	0	0	0	0	0	0	0	0	0	0	0	0	0	0	0	0	3	0	0	0	0	0	0	0	0	0	0	0	0	0	0	0	0	0	0	0	0	0	0	0	0	0	0	0	0	0	0	0
UtxJmjc_R4C4-22633	ATTCAGACCGAAGGTTCAACGCCTTTTCCCGTTCCAATATCCCCACCCCATTCCTCACACACCCCACAATCCAACTTCACTG	0	0	0	0	0	0	0	0	0	0	0	0	0	0	0	0	3	0	0	0	0	0	0	0	0	0	0	0	0	0	0	0	0	0	0	0	0	0	0	0	0	0	0	0	0	0	0	0
UtxJmjc_R4C4-2263	ATTCCCGTAGCCACTCCAACTACAAATCAACATGGACACAAAGTAAGAGGAAGGCTACAATACCTGTAAATCCACTTCACTG	0	0	0	0	0	0	0	0	0	0	0	0	0	0	0	0	3	0	0	0	0	0	0	0	0	0	0	0	0	0	0	0	0	0	0	0	0	0	0	0	0	0	0	0	0	0	0	0
UtxJmjc_R4C4-2264	ATTCTGACGTTGCGACTACTCTAGACCTTCGAGCGAGAGTCAGCACAGAGAGTCATAAAATCAGTGATGCAGTATTCACTGC	0	0	0	0	0	0	0	0	0	0	0	0	0	0	0	0	3	0	0	0	0	0	0	0	0	0	0	0	0	0	0	0	0	0	0	0	0	0	0	0	0	0	0	0	0	0	0	0
UtxJmjc_R4C4-2266	ATTCCCTTGCGCCACGTCTCAGCACGAGCCCCAAGGGTCCAGGAGCACCGTCGTCATCCAGTGAGAGAACCCGCTTCACTGC	0	0	0	0	0	0	0	0	0	0	0	0	0	0	0	0	3	0	0	0	0	0	0	0	0	0	0	0	0	0	0	0	0	0	0	0	0	0	0	0	0	0	0	0	0	0	0	0
UtxJmjc_R4C4-2267	ATTCCACGCGCTTCTAGCGGGGAATGGTACATCTGGAACAGCACCAAGACGGACTATAGACTTGGACCCACAACTTCACTGC	0	0	0	0	0	0	0	0	0	0	0	0	0	0	0	0	3	0	0	0	0	0	0	0	0	0	0	0	0	0	0	0	0	0	0	0	0	0	0	0	0	0	0	0	0	0	0	0
UtxJmjc_R4C4-2268	ATTCACTCCAGAACATTTAAACTGGACAATAACAGCGATACAAAATACGTCGACAGGAAATGATCCACCGTCGAATTCACTG	0	0	0	0	0	0	0	0	0	0	0	0	0	0	0	0	3	0	0	0	0	0	0	0	0	0	0	0	0	0	0	0	0	0	0	0	0	0	0	0	0	0	0	0	0	0	0	0
UtxJmjc_R4C4-22699	ATTCTCACGACAAGTTCACAGCACCAGCCCAAGGCTGCCACTAAAGCCAGCCTAACTACTCGAAACTTACAACGTTCACTGC	0	0	0	0	0	0	0	0	0	0	0	0	0	0	0	0	3	0	0	0	0	0	0	0	0	0	0	0	0	0	0	0	0	0	0	0	0	0	0	0	0	0	0	0	0	0	0	0
UtxJmjc_R4C4-2269	ATTCCTGATCTGCGACTCTGCAGGGAACCCGCAAAGCCGCATTGACCATGCTTAAGGATTTGCATGGAGGATGCTTCACTGC	0	0	0	0	0	0	0	0	0	0	0	0	0	0	0	0	3	0	0	0	0	0	0	0	0	0	0	0	0	0	0	0	0	0	0	0	0	0	0	0	0	0	0	0	0	0	0	0
UtxJmjc_R4C4-2270	ATTCCTGGACTATCCACAACGGACTCCAAAGGCAGTCCATGTAGACCGTTATTCCAACGATACTCCCCCTAGCCATTCACTG	0	0	0	0	0	0	0	0	0	0	0	0	0	0	0	0	3	0	0	0	0	0	0	0	0	0	0	0	0	0	0	0	0	0	0	0	0	0	0	0	0	0	0	0	0	0	0	0
UtxJmjc_R4C4-2271	ATTCCCAAGCGAGGCGACGGAACAGAGCGTGTACTACATAAAAAGCGGAAGAGTTTCCGTACGAGGAACTGACATTCACTGC	0	0	0	0	0	0	0	0	0	0	0	0	0	0	0	0	3	0	0	0	0	0	0	0	0	0	0	0	0	0	0	0	0	0	0	0	0	0	0	0	0	0	0	0	0	0	0	0
UtxJmjc_R4C4-22745	ATACCCTTACTTATACTGGGAGCAGCAAACATGCTGCGATCCTACCAATACGACGTAAACCACGGTTCCATTTCACTGCAGA	0	0	0	0	0	0	0	0	0	0	0	0	0	0	0	0	3	0	0	0	0	0	0	0	0	0	0	0	0	0	0	0	0	0	0	0	0	0	0	0	0	0	0	0	0	0	0	0
UtxJmjc_R4C4-2274	ATTCTACCATCCACAATAACCAGTACTTACCTTGCGTGACTCAAGCCTGACAGTCACAGGACGCTAACTCCGTATTCACTGC	0	0	0	0	0	0	0	0	0	0	0	0	0	0	0	0	3	0	0	0	0	0	0	0	0	0	0	0	0	0	0	0	0	0	0	0	0	0	0	0	0	0	0	0	0	0	0	0
UtxJmjc_R4C4-2275	ATTCGACATATCAGCAAACGCACGCGTCCCATCAATGAGTAAACTGAACTTATGATTGAGAAGTTTTTCGTTCACTGCAGAC	0	0	0	0	0	0	0	0	0	0	0	0	0	0	0	0	3	0	0	0	0	0	0	0	0	0	0	0	0	0	0	0	0	0	0	0	0	0	0	0	0	0	0	0	0	0	0	0
UtxJmjc_R4C4-2279	ATTCACAGACAAAACACATGTCGTGACCGCCGCTCCCGTGAGCTCGCATATTGACTCGACCTCACATACACTTCACTGCAGA	0	0	0	0	0	0	0	0	0	0	0	0	0	0	0	0	3	0	0	0	0	0	0	0	0	0	0	0	0	0	0	0	0	0	0	0	0	0	0	0	0	0	0	0	0	0	0	0
UtxJmjc_R4C4-227	ATTCCGACTAAACCCCAACTTACTTGATGGCCTTTCCAATCCGCAGCCCGATTCCGCACGGATAAGATCACCGCTTCACTGC	0	0	0	0	0	0	0	0	0	0	0	0	0	0	0	0	3	0	0	0	0	0	0	0	0	0	0	0	0	0	0	0	0	0	0	0	0	0	0	0	0	0	0	0	0	0	0	0
UtxJmjc_R4C4-2280	ATTCGAATACTAACATTATCACATTACACCCGGCCTTGCCAGCCTTAAGGCACTATTGCCGAGCACCTGCAAGTTCACTGCA	0	0	0	0	0	0	0	0	0	0	0	0	0	0	0	0	3	0	0	0	0	0	0	0	0	0	0	0	0	0	0	0	0	0	0	0	0	0	0	0	0	0	0	0	0	0	0	0
UtxJmjc_R4C4-22818	ATTCAAAATGCCAAACTCCCGCGTAGGGAAACAATACATGAGCTTTAGACCTACTTCGCATGACCGAGAACACATTCACTGC	0	0	0	0	0	0	0	0	0	0	0	0	0	0	0	0	3	0	0	0	0	0	0	0	0	0	0	0	0	0	0	0	0	0	0	0	0	0	0	0	0	0	0	0	0	0	0	0
UtxJmjc_R4C4-2283	ATTCAAAATGAAGACCAAAATGCACGCGTAGAACAACCAAAGTGACCGAGCACAAGAACACTATGCGTTGGATTTTCACTGC	0	0	0	0	0	0	0	0	0	0	0	0	0	0	0	0	3	0	0	0	0	0	0	0	0	0	0	0	0	0	0	0	0	0	0	0	0	0	0	0	0	0	0	0	0	0	0	0
UtxJmjc_R4C4-2285	ATTCCATTGCCATGATCGCTCTGAAGCAGGATGAGCAATTCTAGGCCACATTAGGGCACCCGTCCCCAAATCCATTTCACTG	0	0	0	0	0	0	0	0	0	0	0	0	0	0	0	0	3	0	0	0	0	0	0	0	0	0	0	0	0	0	0	0	0	0	0	0	0	0	0	0	0	0	0	0	0	0	0	0
UtxJmjc_R4C4-228	ATTCACCGCATACCAAATTGGACTCCTAAACGCTCTAACGCGACCCCCACTCTAAACGTTACGTCTATTCA	0	0	0	0	0	0	0	0	0	0	0	0	0	0	0	0	3	0	0	0	0	0	0	0	0	0	0	0	0	0	0	0	0	0	0	0	0	0	0	0	0	0	0	0	0	0	0	0
UtxJmjc_R4C4-2291	ATTCACTTCCAATCCTTATGGTAGTAAAGAACTATGTAACAACATACCCCACAACGCCTCACAATCCGTCTTGCTTCACTGC	0	0	0	0	0	0	0	0	0	0	0	0	0	0	0	0	3	0	0	0	0	0	0	0	0	0	0	0	0	0	0	0	0	0	0	0	0	0	0	0	0	0	0	0	0	0	0	0
UtxJmjc_R4C4-2292	ATTCACCCAAGGCACAAATACATTACGCCAATTGACATCTTTTCCCTCGCGGGTGACCCGTCCCCTTGACTCAGTTCACTGC	0	0	0	0	0	0	0	0	0	0	0	0	0	0	0	0	3	0	0	0	0	0	0	0	0	0	0	0	0	0	0	0	0	0	0	0	0	0	0	0	0	0	0	0	0	0	0	0
UtxJmjc_R4C4-2295	ATTCCACCACATGGAGCAAGCACCTCCTGTTACGACAAAGCTCTCAAAGGATAAAGGGCAACGAATAAAGATCGTTCACTGC	0	0	0	0	0	0	0	0	0	0	0	0	0	0	0	0	3	0	0	0	0	0	0	0	0	0	0	0	0	0	0	0	0	0	0	0	0	0	0	0	0	0	0	0	0	0	0	0
UtxJmjc_R4C4-2296	ATTCCTTTCCCCGGCTTTGCCCCAATAGACGAATCACATTTCTTCGCAAGTACACCGTGGCCTCTCATGAGGACTTCACTGC	0	0	0	0	0	0	0	0	0	0	0	0	0	0	0	0	3	0	0	0	0	0	0	0	0	0	0	0	0	0	0	0	0	0	0	0	0	0	0	0	0	0	0	0	0	0	0	0
UtxJmjc_R4C4-2298	ATTCGCGACCGACTATCACATAAACTAAGCCGTGTACTCCGCCGAAGGGCTACATAGAGATCACACGCGATTCTTCACTGCA	0	0	0	0	0	0	0	0	0	0	0	0	0	0	0	0	3	0	0	0	0	0	0	0	0	0	0	0	0	0	0	0	0	0	0	0	0	0	0	0	0	0	0	0	0	0	0	0
UtxJmjc_R4C4-2299	ATTCGGCCACTAATACCCATAGAGCCACCCCACAAAATCCACATTAACAAAACTTGACGATACTAGTCAAGCAATTCACTGC	0	0	0	0	0	0	0	0	0	0	0	0	0	0	0	0	3	0	0	0	0	0	0	0	0	0	0	0	0	0	0	0	0	0	0	0	0	0	0	0	0	0	0	0	0	0	0	0
UtxJmjc_R4C4-229	ATTCCAAATCCCTCTCGGAATACTGCCAACATCTCAGACATAATAGTACGTCTGACCCAACCAAGTGCACACGATTCACTGC	0	0	0	0	0	0	0	0	0	0	0	0	0	0	0	0	3	0	0	0	0	0	0	0	0	0	0	0	0	0	0	0	0	0	0	0	0	0	0	0	0	0	0	0	0	0	0	0
UtxJmjc_R4C4-23001	ATTCCAGAACGCCTAACTCGAAGACCTCCTCCCCGCCTGCCCCAGACTCCAGGGCTTTCATGGGATTCACCGGTTCACTGCA	0	0	0	0	0	0	0	0	0	0	0	0	0	0	0	0	3	0	0	0	0	0	0	0	0	0	0	0	0	0	0	0	0	0	0	0	0	0	0	0	0	0	0	0	0	0	0	0
UtxJmjc_R4C4-2301	ATTAATCCTAGCTTGCATGCCGCTTTCCATCCTATCCGCTTCCTGAACTCTAAACTCCGAAAATAGCTCCTTCACTGCAGAC	0	0	0	0	0	0	0	0	0	0	0	0	0	0	0	0	3	0	0	0	0	0	0	0	0	0	0	0	0	0	0	0	0	0	0	0	0	0	0	0	0	0	0	0	0	0	0	0
UtxJmjc_R4C4-2302	ATTCCAATCCTCAAACTACTCCCCCAATCACCATAGGATGGTTAACAAACAAAATGTGACACCCACTGAACTCATTCACTGC	0	0	0	0	0	0	0	0	0	0	0	0	0	0	0	0	3	0	0	0	0	0	0	0	0	0	0	0	0	0	0	0	0	0	0	0	0	0	0	0	0	0	0	0	0	0	0	0
UtxJmjc_R4C4-2303	ATTCCCATGAGCGCCCCGATCGCCCCGGACCTATCCGGATCACCAACGGGTGAACGGACCCACCATAGGTTCCTGTTCACTG	0	0	0	0	0	0	0	0	0	0	0	0	0	0	0	0	3	0	0	0	0	0	0	0	0	0	0	0	0	0	0	0	0	0	0	0	0	0	0	0	0	0	0	0	0	0	0	0
UtxJmjc_R4C4-2305	ATTCCGAGAGCGAGCCAATTAAAACGCTGCCCCAATACCTACCGTGTGCAAATACCCCACAGCATCCCTGCGCCTTCACTGC	0	0	0	0	0	0	0	0	0	0	0	0	0	0	0	0	3	0	0	0	0	0	0	0	0	0	0	0	0	0	0	0	0	0	0	0	0	0	0	0	0	0	0	0	0	0	0	0
UtxJmjc_R4C4-2306	ATTCCCCTACTCTACCATCCCTGATGCGAGAATCGTGCGCATTTACATTATGGATTATGACCACTAAACACTGGTTCACTGC	0	0	0	0	0	0	0	0	0	0	0	0	0	0	0	0	3	0	0	0	0	0	0	0	0	0	0	0	0	0	0	0	0	0	0	0	0	0	0	0	0	0	0	0	0	0	0	0
UtxJmjc_R4C4-2307	ATTCAAACCAGCCATAAGCATAGTGACGAGACTACTTTCAATTGCATCACCAATAGATACAACACAGCCGCTTGTTCACTGC	0	0	0	0	0	0	0	0	0	0	0	0	0	0	0	0	3	0	0	0	0	0	0	0	0	0	0	0	0	0	0	0	0	0	0	0	0	0	0	0	0	0	0	0	0	0	0	0
UtxJmjc_R4C4-23084	ATTCTCACCACCTAAATACAACACATATCCCGATCTCGCATCTTAGAGAAAAGTTTGGACCATTCCTTAAAGTTTCACTGCA	0	0	0	0	0	0	0	0	0	0	0	0	0	0	0	0	3	0	0	0	0	0	0	0	0	0	0	0	0	0	0	0	0	0	0	0	0	0	0	0	0	0	0	0	0	0	0	0
UtxJmjc_R4C4-23094	ATTCCGAATTTGAGCCCAAAGTGCTCCGCATAAGACACACAACACTGCAGAAGGAATAGTGCACGTTCGCACGTTTCACTGC	0	0	0	0	0	0	0	0	0	0	0	0	0	0	0	0	3	0	0	0	0	0	0	0	0	0	0	0	0	0	0	0	0	0	0	0	0	0	0	0	0	0	0	0	0	0	0	0
UtxJmjc_R4C4-2309	ATTCTGCATCACCCAATCCGATGACAAGGTCATATAACGACGACATGCATTGATACATACATGTCCCAACCTCCGTTCACTG	0	0	0	0	0	0	0	0	0	0	0	0	0	0	0	0	3	0	0	0	0	0	0	0	0	0	0	0	0	0	0	0	0	0	0	0	0	0	0	0	0	0	0	0	0	0	0	0
UtxJmjc_R4C4-230	ATTCAACAAAAGCAGTATGCTGAGTTGAAAAAGCTAAAACAAAGCGCCCTACTAACCAGATTCGCGCGCCACGATTCACTGC	0	0	0	0	0	0	0	0	0	0	0	0	0	0	0	0	3	0	0	0	0	0	0	0	0	0	0	0	0	0	0	0	0	0	0	0	0	0	0	0	0	0	0	0	0	0	0	0
UtxJmjc_R4C4-2311	ATTCCGCCGGTCACCGAGCCGAGCCACAATGATTCAATCAATCATGTCCCCACCAGAAAAGGCAGCCAGCGTAGCTTCACTG	0	0	0	0	0	0	0	0	0	0	0	0	0	0	0	0	3	0	0	0	0	0	0	0	0	0	0	0	0	0	0	0	0	0	0	0	0	0	0	0	0	0	0	0	0	0	0	0
UtxJmjc_R4C4-2312	ATTCGCATAGCGCGGTAGCCTACTTGGTCATTCCAAGCGCACCTATGGCCAGGCTCGTCCTTGTGCCACAATCTTCACTGCA	0	0	0	0	0	0	0	0	0	0	0	0	0	0	0	0	3	0	0	0	0	0	0	0	0	0	0	0	0	0	0	0	0	0	0	0	0	0	0	0	0	0	0	0	0	0	0	0
UtxJmjc_R4C4-2313	ATTCTTACGAGAGCCTTTACCAGCGCAACAGACCATAAATAACAAAGATGTAAGCTAACCGCTGGGCAACTCTTCACTGCAG	0	0	0	0	0	0	0	0	0	0	0	0	0	0	0	0	3	0	0	0	0	0	0	0	0	0	0	0	0	0	0	0	0	0	0	0	0	0	0	0	0	0	0	0	0	0	0	0
UtxJmjc_R4C4-2315	ATTCAACTCGAGATACAAGCTTCATCCACCAAGTGCCCCAGACCCACCACAAATAGTACCAGTGAACTGAGACCTTCACTGC	0	0	0	0	0	0	0	0	0	0	0	0	0	0	0	0	3	0	0	0	0	0	0	0	0	0	0	0	0	0	0	0	0	0	0	0	0	0	0	0	0	0	0	0	0	0	0	0
UtxJmjc_R4C4-2316	ATTCGCATATCTTAGCAATTCCATTGAATATTACGATGGGCAACGAACAAAAGCACCTAAGATTATGCAACAGCTTCACTGC	0	0	0	0	0	0	0	0	0	0	0	0	0	0	0	0	3	0	0	0	0	0	0	0	0	0	0	0	0	0	0	0	0	0	0	0	0	0	0	0	0	0	0	0	0	0	0	0
UtxJmjc_R4C4-231	ATTCACCGTCGGGACACGCCGCTTCCGCTCTCCCATACACGAATGCGCGGAGACTACTTACCGACCTATCGAATTCACTGCA	0	0	0	0	0	0	0	0	0	0	0	0	0	0	0	0	3	0	0	0	0	0	0	0	0	0	0	0	0	0	0	0	0	0	0	0	0	0	0	0	0	0	0	0	0	0	0	0
UtxJmjc_R4C4-2321	ATTCCAGGGATACAAGACCCTCATCCTACGATTCCCCCTGATTCAAGCCAGAACGGGATCCAAAGCCGAGCCTTGTTCACTG	0	0	0	0	0	0	0	0	0	0	0	0	0	0	0	0	3	0	0	0	0	0	0	0	0	0	0	0	0	0	0	0	0	0	0	0	0	0	0	0	0	0	0	0	0	0	0	0
UtxJmjc_R4C4-2322	ATTCGCAATATTCGTGCGACGTATGAGCAAAAAATGCCAAAGCCATGATGATAAACCAAACCACAGTAAATGGCTTCACTGC	0	0	0	0	0	0	0	0	0	0	0	0	0	0	0	0	3	0	0	0	0	0	0	0	0	0	0	0	0	0	0	0	0	0	0	0	0	0	0	0	0	0	0	0	0	0	0	0
UtxJmjc_R4C4-2326	ATTCCAAGCGCATCCATCGATACCCACCCGCCTGCACTTAGAACAGGGTAACTCATAATTTGGACCTGCGCTAGTTTCACTG	0	0	0	0	0	0	0	0	0	0	0	0	0	0	0	0	3	0	0	0	0	0	0	0	0	0	0	0	0	0	0	0	0	0	0	0	0	0	0	0	0	0	0	0	0	0	0	0
UtxJmjc_R4C4-23275	ATTCCCCACAGCCATCCCGAGAGCATAGATAAACCTGCCTGGAGGAAAAGGATCCACCAGCGCAAGAACATATGTTCACTGC	0	0	0	0	0	0	0	0	0	0	0	0	0	0	0	0	3	0	0	0	0	0	0	0	0	0	0	0	0	0	0	0	0	0	0	0	0	0	0	0	0	0	0	0	0	0	0	0
UtxJmjc_R4C4-2329	ATTCATTCCGCCACATTCGCAATTATTTACCATCCCAAAGCATAACACAACAATACTTTTGCTACCTCAGACTTTCACTGCA	0	0	0	0	0	0	0	0	0	0	0	0	0	0	0	0	3	0	0	0	0	0	0	0	0	0	0	0	0	0	0	0	0	0	0	0	0	0	0	0	0	0	0	0	0	0	0	0
UtxJmjc_R4C4-23304	ATTCCATCCAACTTCCCTGCCTACTGAAAAAGCCAGACGAAACAAACGTTACTAGAGTTCCCCTGTTTCAGACTTCACTGCA	0	0	0	0	0	0	0	0	0	0	0	0	0	0	0	0	3	0	0	0	0	0	0	0	0	0	0	0	0	0	0	0	0	0	0	0	0	0	0	0	0	0	0	0	0	0	0	0
UtxJmjc_R4C4-2330	ATTCGCCCGACGCGTAGCTACCTTCCATCACCATGGGACAGTAAACCCACCTGTACCCTACATACTCGGGCAGCTTCACTGC	0	0	0	0	0	0	0	0	0	0	0	0	0	0	0	0	3	0	0	0	0	0	0	0	0	0	0	0	0	0	0	0	0	0	0	0	0	0	0	0	0	0	0	0	0	0	0	0
UtxJmjc_R4C4-2331	ATTCCTGTTAGCTGTGCAATACCTCCACACATTGCACGAAGCCCAGCGTCACAAAGAATCGACGATAATCAGCATTCACTGC	0	0	0	0	0	0	0	0	0	0	0	0	0	0	0	0	3	0	0	0	0	0	0	0	0	0	0	0	0	0	0	0	0	0	0	0	0	0	0	0	0	0	0	0	0	0	0	0
UtxJmjc_R4C4-2334	ATTCGCAATCCCCTTGAAGGCAACCTGAAGTCTCGCCTCTGGGTCCCCACCCGGCTCGCGAGACACTGCGTCCTTCACTGCA	0	0	0	0	0	0	0	0	0	0	0	0	0	0	0	0	3	0	0	0	0	0	0	0	0	0	0	0	0	0	0	0	0	0	0	0	0	0	0	0	0	0	0	0	0	0	0	0
UtxJmjc_R4C4-2336	ATTCCCGACGGCTAAGCTTCAGTGAGCGCCTAAAACACCAACATCTCAAACATGAGCCGTCTCAAACCAGGCTTCACTGCAG	0	0	0	0	0	0	0	0	0	0	0	0	0	0	0	0	3	0	0	0	0	0	0	0	0	0	0	0	0	0	0	0	0	0	0	0	0	0	0	0	0	0	0	0	0	0	0	0
UtxJmjc_R4C4-23375	GTTCGCGGTTACCCTTCCAACACTCTAGTACATCATAGTATAGACATGTGCGAGACCGCGCATCTACCCCTGATTTCACTGC	0	0	0	0	0	0	0	0	0	0	0	0	0	0	0	0	3	0	0	0	0	0	0	0	0	0	0	0	0	0	0	0	0	0	0	0	0	0	0	0	0	0	0	0	0	0	0	0
UtxJmjc_R4C4-2339	ATTCAGGCGACTACCCCGCAGTCCCTAAACAAAGGCAATTCTCCAAAGAACCGAAGTTGTAAATCGAGAGCAGGTTCACTGC	0	0	0	0	0	0	0	0	0	0	0	0	0	0	0	0	3	0	0	0	0	0	0	0	0	0	0	0	0	0	0	0	0	0	0	0	0	0	0	0	0	0	0	0	0	0	0	0
UtxJmjc_R4C4-2341	ATTCGTCACACCAATCCCCGGACACGGGGACGGACGAAAACCAAAGAAACCAGCTGGCTTACACACTATTCA	0	0	0	0	0	0	0	0	0	0	0	0	0	0	0	0	3	0	0	0	0	0	0	0	0	0	0	0	0	0	0	0	0	0	0	0	0	0	0	0	0	0	0	0	0	0	0	0
UtxJmjc_R4C4-23457	ATTCAGTTACACGCCCCTGTAAATTCCCCGAGTAATTTTGAGATTGCTGTAGTATTCCAGTAGACCATTCCTTCGTTCACTG	0	0	0	0	0	0	0	0	0	0	0	0	0	0	0	0	3	0	0	0	0	0	0	0	0	0	0	0	0	0	0	0	0	0	0	0	0	0	0	0	0	0	0	0	0	0	0	0
UtxJmjc_R4C4-2346	ATTCCCAAATTCACACAAAAACCTACTCGCAACTAACTCTACTTATGTAAGTTACAGACGAGGATCTTGCAGACTTCACTGC	0	0	0	0	0	0	0	0	0	0	0	0	0	0	0	0	3	0	0	0	0	0	0	0	0	0	0	0	0	0	0	0	0	0	0	0	0	0	0	0	0	0	0	0	0	0	0	0
UtxJmjc_R4C4-2347	ATTCCCTCGAACTACCTTACAGTCTCGTAAAGCGGGCTGCTACCATAATAACAGTAAACTCGCATCAACAAACGTTCACTGC	0	0	0	0	0	0	0	0	0	0	0	0	0	0	0	0	3	0	0	0	0	0	0	0	0	0	0	0	0	0	0	0	0	0	0	0	0	0	0	0	0	0	0	0	0	0	0	0
UtxJmjc_R4C4-23487	ATTCCTCCTATCGGCCCTGATTCATAGGAGCCACAGCCACAATGGAGGCATTTTGGGATCCCATTGACACTTGCTTTCACTG	0	0	0	0	0	0	0	0	0	0	0	0	0	0	0	0	3	0	0	0	0	0	0	0	0	0	0	0	0	0	0	0	0	0	0	0	0	0	0	0	0	0	0	0	0	0	0	0
UtxJmjc_R4C4-2348	ATTCACACCAATGCAAAAACTCACCCCATATGCATGCTTTCATAAACTACTACTACACAATAACAGAAGACCTCTTCACTGC	0	0	0	0	0	0	0	0	0	0	0	0	0	0	0	0	3	0	0	0	0	0	0	0	0	0	0	0	0	0	0	0	0	0	0	0	0	0	0	0	0	0	0	0	0	0	0	0
UtxJmjc_R4C4-2349	ATTCCGATTACTAACTCATCCAACTCCGCTAGTGCCAACTAGGATCACCGAGCGGACTCACCAAACGTACCCCATTCACTGC	0	0	0	0	0	0	0	0	0	0	0	0	0	0	0	0	3	0	0	0	0	0	0	0	0	0	0	0	0	0	0	0	0	0	0	0	0	0	0	0	0	0	0	0	0	0	0	0
UtxJmjc_R4C4-2350	ATTCTCCCAACAGGGAACTTAGACCCCTAACTATATGGAGGTCAAAAACAATTAAGCCGAACCATATCCCTGTATTCACTGC	0	0	0	0	0	0	0	0	0	0	0	0	0	0	0	0	3	0	0	0	0	0	0	0	0	0	0	0	0	0	0	0	0	0	0	0	0	0	0	0	0	0	0	0	0	0	0	0
UtxJmjc_R4C4-2352	ATTCAAGCGACATACACCTGGATATACTAACGGGAACACTGTGTTTTATGCAACGACAAATTTCAGCCTGCACATTCACTGC	0	0	0	0	0	0	0	0	0	0	0	0	0	0	0	0	3	0	0	0	0	0	0	0	0	0	0	0	0	0	0	0	0	0	0	0	0	0	0	0	0	0	0	0	0	0	0	0
UtxJmjc_R4C4-2354	ATTCATCCTCAATCCTCTGGCACAAGCCCTTCCGTCTATCACTCGTGTAACGATGGAAAACTTTACGAGAAGCCTTCACTGC	0	0	0	0	0	0	0	0	0	0	0	0	0	0	0	0	3	0	0	0	0	0	0	0	0	0	0	0	0	0	0	0	0	0	0	0	0	0	0	0	0	0	0	0	0	0	0	0
UtxJmjc_R4C4-23550	ATTCCACGAGAATCATTGTAGTTAACACACCATCCCACACTCATATACTCCACCGTTAGCACAAATCAACTGAATTCACTGC	0	0	0	0	0	0	0	0	0	0	0	0	0	0	0	0	3	0	0	0	0	0	0	0	0	0	0	0	0	0	0	0	0	0	0	0	0	0	0	0	0	0	0	0	0	0	0	0
UtxJmjc_R4C4-2355	ATTCCTCAAAGGACCAGATTAGGATAACCACGAGACAAACGAACACGACTGATTCTCCGAAGTCCGAATCTGTGTTCACTGC	0	0	0	0	0	0	0	0	0	0	0	0	0	0	0	0	3	0	0	0	0	0	0	0	0	0	0	0	0	0	0	0	0	0	0	0	0	0	0	0	0	0	0	0	0	0	0	0
UtxJmjc_R4C4-23594	ATTCTGGTAAGACATACCTCCATATCTGCGTTACCAGCTCATACAACCGAATATCAAAACAAGAGTTCGGCCATTCACTGCA	0	0	0	0	0	0	0	0	0	0	0	0	0	0	0	0	3	0	0	0	0	0	0	0	0	0	0	0	0	0	0	0	0	0	0	0	0	0	0	0	0	0	0	0	0	0	0	0
UtxJmjc_R4C4-235	ATTCGCAAATCACGCAGTTCTATAAGGCAGCACTCGACGAGACTGCCCGCTACCGCTAGACAACATGTCTTGCCTTCACTGC	0	0	0	0	0	0	0	0	0	0	0	0	0	0	0	0	3	0	0	0	0	0	0	0	0	0	0	0	0	0	0	0	0	0	0	0	0	0	0	0	0	0	0	0	0	0	0	0
UtxJmjc_R4C4-2362	ATTCACGCGCGCCGTATACATGACCAGGCGCTCATAGTGTAAGGATCTCCTCACCCACGAGTGGAGCCTTCA	0	0	0	0	0	0	0	0	0	0	0	0	0	0	0	0	3	0	0	0	0	0	0	0	0	0	0	0	0	0	0	0	0	0	0	0	0	0	0	0	0	0	0	0	0	0	0	0
UtxJmjc_R4C4-2363	ATTCCCCGCAGCTGTAATCGACAACACTTAGCCATCAAAAGACTATTAGAGTCCAGAACTACGTAGTTATCGTTCACTGCAG	0	0	0	0	0	0	0	0	0	0	0	0	0	0	0	0	3	0	0	0	0	0	0	0	0	0	0	0	0	0	0	0	0	0	0	0	0	0	0	0	0	0	0	0	0	0	0	0
UtxJmjc_R4C4-2364	ATTCAAACACACCCGTCCCACGACCACTTAGCATCAGTGATACGATTGGCTGCAAACAAACGTAACATCGACGTTCACTGCA	0	0	0	0	0	0	0	0	0	0	0	0	0	0	0	0	3	0	0	0	0	0	0	0	0	0	0	0	0	0	0	0	0	0	0	0	0	0	0	0	0	0	0	0	0	0	0	0
UtxJmjc_R4C4-2369	ATTCAGCACCAGTAAAACTCAACTGGTGCAAAGACACAACAACACGCAGAACGTGTAGCTATGTCAGCTTGCTTCACTGCAG	0	0	0	0	0	0	0	0	0	0	0	0	0	0	0	0	3	0	0	0	0	0	0	0	0	0	0	0	0	0	0	0	0	0	0	0	0	0	0	0	0	0	0	0	0	0	0	0
UtxJmjc_R4C4-23706	ATTCAGCACAACGTTGCGCAATTTTCCTAAGCACTCGCCTGGCATCTGCCGTGTTTAGAGCACCAAGACACAACATTCACTG	0	0	0	0	0	0	0	0	0	0	0	0	0	0	0	0	3	0	0	0	0	0	0	0	0	0	0	0	0	0	0	0	0	0	0	0	0	0	0	0	0	0	0	0	0	0	0	0
UtxJmjc_R4C4-2371	ATTCTCGAAACCTTAATCCGCGCAAGTTGAGACTACGCACCTCACTATCACGAAACACCAACCGAGAAAACGTTTCACTGCA	0	0	0	0	0	0	0	0	0	0	0	0	0	0	0	0	3	0	0	0	0	0	0	0	0	0	0	0	0	0	0	0	0	0	0	0	0	0	0	0	0	0	0	0	0	0	0	0
UtxJmjc_R4C4-2372	ATTCCTCATTCGGAAACATGAGCACATATTGCCGCTCAGAGCAGAAAATACGAACCACACAATCTGTTAGCCGATTCACTGC	0	0	0	0	0	0	0	0	0	0	0	0	0	0	0	0	3	0	0	0	0	0	0	0	0	0	0	0	0	0	0	0	0	0	0	0	0	0	0	0	0	0	0	0	0	0	0	0
UtxJmjc_R4C4-2375	ATTCATGCAGCGACCGCATGATCCTCCACATTCTGTACAACACCCCCAAAGCCGAGCCCAGTGGTGTTCA	0	0	0	0	0	0	0	0	0	0	0	0	0	0	0	0	3	0	0	0	0	0	0	0	0	0	0	0	0	0	0	0	0	0	0	0	0	0	0	0	0	0	0	0	0	0	0	0
UtxJmjc_R4C4-2376	ATTCCACTACATTCCGATTCATTTCGCCGAAGACAAACTTATTCATTATCGAATGATGTTCCCCGAGACTCGTTCACTGCAG	0	0	0	0	0	0	0	0	0	0	0	0	0	0	0	0	3	0	0	0	0	0	0	0	0	0	0	0	0	0	0	0	0	0	0	0	0	0	0	0	0	0	0	0	0	0	0	0
UtxJmjc_R4C4-2379	ATTCTGGCTAGACATTCGATCTTTGCGTCATGCATATCAAAATGATCAGAGCTGGAGAAGATGCCCGGTTCATCGTTCACTG	0	0	0	0	0	0	0	0	0	0	0	0	0	0	0	0	3	0	0	0	0	0	0	0	0	0	0	0	0	0	0	0	0	0	0	0	0	0	0	0	0	0	0	0	0	0	0	0
UtxJmjc_R4C4-237	ATTCCCCGCATTTTCAACGTGCATTGAGAGTGGACTCCGTTAAGAAACCATACCACGGGTACCGCTCTAATGTTTCACTGCA	0	0	0	0	0	0	0	0	0	0	0	0	0	0	0	0	3	0	0	0	0	0	0	0	0	0	0	0	0	0	0	0	0	0	0	0	0	0	0	0	0	0	0	0	0	0	0	0
UtxJmjc_R4C4-2382	ATTCAAGACTCGCAACTTCCCAAACAAGCACATTGGTCATTATGACAGTAATGACACCACCGTCTCCGGTGATCTTCACTGC	0	0	0	0	0	0	0	0	0	0	0	0	0	0	0	0	3	0	0	0	0	0	0	0	0	0	0	0	0	0	0	0	0	0	0	0	0	0	0	0	0	0	0	0	0	0	0	0
UtxJmjc_R4C4-2383	ATTCAACAACATCCCATACCTCCTAGATGATGCACCTTGGCACCCGCCCAAGAGTATGTTAATGTCCATTCA	0	0	0	0	0	0	0	0	0	0	0	0	0	0	0	0	3	0	0	0	0	0	0	0	0	0	0	0	0	0	0	0	0	0	0	0	0	0	0	0	0	0	0	0	0	0	0	0
UtxJmjc_R4C4-2385	ATTCTCCAAGCAACCAACAAATAGTCGGATCTACGATACAGCAGTTATAAACACCTCTTACGATACCGACCACTTCACTGCA	0	0	0	0	0	0	0	0	0	0	0	0	0	0	0	0	3	0	0	0	0	0	0	0	0	0	0	0	0	0	0	0	0	0	0	0	0	0	0	0	0	0	0	0	0	0	0	0
UtxJmjc_R4C4-2386	ATTCTCAAACCTGCGACGTGATAACATACCAACACATATGCTTGACCATCGAGCACTGGACTTGAAAACATTCACTGCAGAC	0	0	0	0	0	0	0	0	0	0	0	0	0	0	0	0	3	0	0	0	0	0	0	0	0	0	0	0	0	0	0	0	0	0	0	0	0	0	0	0	0	0	0	0	0	0	0	0
UtxJmjc_R4C4-2389	ATTCCTCAAACTGATTGACACAACAGTTACCGATCGTGCACCCAACCTGCACTCAGCTTCTAGAAACAGAACGTTCACTGCA	0	0	0	0	0	0	0	0	0	0	0	0	0	0	0	0	3	0	0	0	0	0	0	0	0	0	0	0	0	0	0	0	0	0	0	0	0	0	0	0	0	0	0	0	0	0	0	0
UtxJmjc_R4C4-238	TTCTACCTGGCGCTCTCATCTTCTCCGATTACCCTAGAGAGCACTAAATATTGATCATCCGATAGTCTTTTCA	0	0	0	0	0	0	0	0	0	0	0	0	0	0	0	0	3	0	0	0	0	0	0	0	0	0	0	0	0	0	0	0	0	0	0	0	0	0	0	0	0	0	0	0	0	0	0	0
UtxJmjc_R4C4-2390	ATTCTTATTTGGCCAGACCACACTAACTTAGTGCCTGAGTAAATCCAAAGAGGAATAACCTTGACCATTCA	0	0	0	0	0	0	0	0	0	0	0	0	0	0	0	0	3	0	0	0	0	0	0	0	0	0	0	0	0	0	0	0	0	0	0	0	0	0	0	0	0	0	0	0	0	0	0	0
UtxJmjc_R4C4-2392	ATTCCTCGCACGCGAACACGCAAGGATAACACAGCCCAACTCAGGCATGTCAGCCTCGAGATCCACATCCCGATTCACTGCA	0	0	0	0	0	0	0	0	0	0	0	0	0	0	0	0	3	0	0	0	0	0	0	0	0	0	0	0	0	0	0	0	0	0	0	0	0	0	0	0	0	0	0	0	0	0	0	0
UtxJmjc_R4C4-2393	ATTCGATGACCAACCATCTCCGCGCCAATAAAACTCTTTACCCGGACAAATTTCCCCACGTAAGGAGCCTTCA	0	0	0	0	0	0	0	0	0	0	0	0	0	0	0	0	3	0	0	0	0	0	0	0	0	0	0	0	0	0	0	0	0	0	0	0	0	0	0	0	0	0	0	0	0	0	0	0
UtxJmjc_R4C4-2398	ATTCACCGCAATTCCTGATCCCTTCATAATCGACGATAAAAACTTCAGCCACACCCCGTCTACTATACAAGCCATTCACTGC	0	0	0	0	0	0	0	0	0	0	0	0	0	0	0	0	3	0	0	0	0	0	0	0	0	0	0	0	0	0	0	0	0	0	0	0	0	0	0	0	0	0	0	0	0	0	0	0
UtxJmjc_R4C4-2399	ATTCCTACAGCCAAATACTTATTGTACCCCTCCACATTAGGCCAACATCCGCACACACATGTAGTAACGCATTCACTGCAGA	0	0	0	0	0	0	0	0	0	0	0	0	0	0	0	0	3	0	0	0	0	0	0	0	0	0	0	0	0	0	0	0	0	0	0	0	0	0	0	0	0	0	0	0	0	0	0	0
UtxJmjc_R4C4-2400	ATTCCCTGAGCAACCATACCAAACTCGCTCAGGCTAATTGACAAATTCACAAAGACGTTTCCTATAAACTGCATGTTCACTG	0	0	0	0	0	0	0	0	0	0	0	0	0	0	0	0	3	0	0	0	0	0	0	0	0	0	0	0	0	0	0	0	0	0	0	0	0	0	0	0	0	0	0	0	0	0	0	0
UtxJmjc_R4C4-2401	ATTCAACCGCGCTCTCCTACTAGTCCCCTTTTGATACAAGGCAAACCACCTTCACTAATCAATAGAGCCCCATGTTCACTGC	0	0	0	0	0	0	0	0	0	0	0	0	0	0	0	0	3	0	0	0	0	0	0	0	0	0	0	0	0	0	0	0	0	0	0	0	0	0	0	0	0	0	0	0	0	0	0	0
UtxJmjc_R4C4-24031	ATTCCGAACCCAAGTAATTCTGGCTGGCAGCTCCAGCCACCTTTCGACCCCGCCGTTGAGCTGGGTCAGAACGTTTCACTGC	0	0	0	0	0	0	0	0	0	0	0	0	0	0	0	0	3	0	0	0	0	0	0	0	0	0	0	0	0	0	0	0	0	0	0	0	0	0	0	0	0	0	0	0	0	0	0	0
UtxJmjc_R4C4-2403	ATTCTTCCCACCCCATAAGCAAATCATTACCATTCGCGAGTCTCACCGGATCGGTAGTAGAACCCATCTTACAATTCACTGC	0	0	0	0	0	0	0	0	0	0	0	0	0	0	0	0	3	0	0	0	0	0	0	0	0	0	0	0	0	0	0	0	0	0	0	0	0	0	0	0	0	0	0	0	0	0	0	0
UtxJmjc_R4C4-2404	ATTCCACCCAACCAAAGTAAGCGCCTGCGCCAACGCATAGCAGCCTTGCCCATCATGGGCGAAAGGTTCATGATTTCACTGC	0	0	0	0	0	0	0	0	0	0	0	0	0	0	0	0	3	0	0	0	0	0	0	0	0	0	0	0	0	0	0	0	0	0	0	0	0	0	0	0	0	0	0	0	0	0	0	0
UtxJmjc_R4C4-2408	ATTCATCCGGCCTCCGGGCAATACTGAAACAAGCTGCGCTGAGGATAGCCAATCAGGAATGAGATCCTGTTCTTCACTGCAG	0	0	0	0	0	0	0	0	0	0	0	0	0	0	0	0	3	0	0	0	0	0	0	0	0	0	0	0	0	0	0	0	0	0	0	0	0	0	0	0	0	0	0	0	0	0	0	0
UtxJmjc_R4C4-240	ATTCATCCGCCAACTCAACTTGAAATTGTCCCGGATCTTAGATGTACAGACATTAGTGCAATGTCCGATCTTTTCACTGCAG	0	0	0	0	0	0	0	0	0	0	0	0	0	0	0	0	3	0	0	0	0	0	0	0	0	0	0	0	0	0	0	0	0	0	0	0	0	0	0	0	0	0	0	0	0	0	0	0
UtxJmjc_R4C4-2410	ATTCCGCCACTGGCCGATATGGTGAGCCGTAATGCGTAATATCTTTTGCAACGACATAGGCCCACCGATAGAATGTTCACTG	0	0	0	0	0	0	0	0	0	0	0	0	0	0	0	0	3	0	0	0	0	0	0	0	0	0	0	0	0	0	0	0	0	0	0	0	0	0	0	0	0	0	0	0	0	0	0	0
UtxJmjc_R4C4-24111	ATTCCAAACCGCGTAAATCGACACAGTGCAGCTCTCTACCCCCTTAGTTCCAGTCAGGGGGAAAAATCTTCGATTCACTGCA	0	0	0	0	0	0	0	0	0	0	0	0	0	0	0	0	3	0	0	0	0	0	0	0	0	0	0	0	0	0	0	0	0	0	0	0	0	0	0	0	0	0	0	0	0	0	0	0
UtxJmjc_R4C4-24125	ATTCCTAGACAGATGGGCCATCCATAACGCCCCTCGCCCCCTACAAGTTACGAGAAACGTGAGCAATTCACGCTTCACTGCA	0	0	0	0	0	0	0	0	0	0	0	0	0	0	0	0	3	0	0	0	0	0	0	0	0	0	0	0	0	0	0	0	0	0	0	0	0	0	0	0	0	0	0	0	0	0	0	0
UtxJmjc_R4C4-2414	ATTCCATCGGGAAGACCCCTTATCTTTTACCTTACAGCATAGTCCCGATAAAAAGCCAACACGCGATATACTACTTCACTGC	0	0	0	0	0	0	0	0	0	0	0	0	0	0	0	0	3	0	0	0	0	0	0	0	0	0	0	0	0	0	0	0	0	0	0	0	0	0	0	0	0	0	0	0	0	0	0	0
UtxJmjc_R4C4-2416	ACTCTCGTACGTACAAAGCCAATCTGATTGCCAGTGTAAGTCCCTAACGACATGAAGCCGTGAGGTGACGCACCTTCACTGC	0	0	0	0	0	0	0	0	0	0	0	0	0	0	0	0	3	0	0	0	0	0	0	0	0	0	0	0	0	0	0	0	0	0	0	0	0	0	0	0	0	0	0	0	0	0	0	0
UtxJmjc_R4C4-24175	ATTCCGCCCAAATCCATTTGCCACCGTCGGGATCACCCTCTCGATATCTAACGTCTGTACGCCTGACGAGCGTTTCACTGCA	0	0	0	0	0	0	0	0	0	0	0	0	0	0	0	0	3	0	0	0	0	0	0	0	0	0	0	0	0	0	0	0	0	0	0	0	0	0	0	0	0	0	0	0	0	0	0	0
UtxJmjc_R4C4-2417	ATTCCCCAATCAACTGGCATAACCGATACACCAACAAAGCAGCCGATGACCATTGATCAGAACAGCCCTGCATTCACTGCAG	0	0	0	0	0	0	0	0	0	0	0	0	0	0	0	0	3	0	0	0	0	0	0	0	0	0	0	0	0	0	0	0	0	0	0	0	0	0	0	0	0	0	0	0	0	0	0	0
UtxJmjc_R4C4-2419	ATTCGGTGTACAAGACCGAACACCCGAACCTACAGTTCAAGATCCTCAAATCCGACTTGCACTGTTGCAAAAACTTCACTGC	0	0	0	0	0	0	0	0	0	0	0	0	0	0	0	0	3	0	0	0	0	0	0	0	0	0	0	0	0	0	0	0	0	0	0	0	0	0	0	0	0	0	0	0	0	0	0	0
UtxJmjc_R4C4-241	ATTCCCACAGACTCCTCCGAGTTATCGCAGCAAGAGATTACATGCGCATACAATGACGCCTGCTCCTTCA	0	0	0	0	0	0	0	0	0	0	0	0	0	0	0	0	3	0	0	0	0	0	0	0	0	0	0	0	0	0	0	0	0	0	0	0	0	0	0	0	0	0	0	0	0	0	0	0
UtxJmjc_R4C4-2421	ATTCCCTCATTACAAGCACCGTTCAAAAACCCTGCAATACAATCCCAGTAACGTATGAATCGACTCACCATGGATTCACTGC	0	0	0	0	0	0	0	0	0	0	0	0	0	0	0	0	3	0	0	0	0	0	0	0	0	0	0	0	0	0	0	0	0	0	0	0	0	0	0	0	0	0	0	0	0	0	0	0
UtxJmjc_R4C4-2422	ATTCCCAACCAAATCCAAACACTCTCATCGTCGGGTAGATGAAGGAACACATCCAGAGTCGATGTATTTCGAGCCTTCACTG	0	0	0	0	0	0	0	0	0	0	0	0	0	0	0	0	3	0	0	0	0	0	0	0	0	0	0	0	0	0	0	0	0	0	0	0	0	0	0	0	0	0	0	0	0	0	0	0
UtxJmjc_R4C4-2424	ATTCTCCAGTACCGGCCCACCACTCATGGGCCTGGCATCTACATACACCATGTCGATAATAAAGTAGCAACTCACTTCACTG	0	0	0	0	0	0	0	0	0	0	0	0	0	0	0	0	3	0	0	0	0	0	0	0	0	0	0	0	0	0	0	0	0	0	0	0	0	0	0	0	0	0	0	0	0	0	0	0
UtxJmjc_R4C4-2430	ATTCTGTTCGGTGAATAGCCAGAATTAAACGACCGCTAACCGATCGATCGAAGACAAGAGACCATCGAATCCCATTCACTGC	0	0	0	0	0	0	0	0	0	0	0	0	0	0	0	0	3	0	0	0	0	0	0	0	0	0	0	0	0	0	0	0	0	0	0	0	0	0	0	0	0	0	0	0	0	0	0	0
UtxJmjc_R4C4-2431	ATTCACCGGCAACACAACACCGCTGGTAGCTAGATTCCAACGTATCTAATCAAAAGGAATCAGCCATACACCACTTCACTGC	0	0	0	0	0	0	0	0	0	0	0	0	0	0	0	0	3	0	0	0	0	0	0	0	0	0	0	0	0	0	0	0	0	0	0	0	0	0	0	0	0	0	0	0	0	0	0	0
UtxJmjc_R4C4-24320	ATTCACACGTATCCCAAATTCAAAGACCGCGACTCACTATGAATGCACCAGATACTAGCATCTTTGACACCGGTTTCACTGC	0	0	0	0	0	0	0	0	0	0	0	0	0	0	0	0	3	0	0	0	0	0	0	0	0	0	0	0	0	0	0	0	0	0	0	0	0	0	0	0	0	0	0	0	0	0	0	0
UtxJmjc_R4C4-2433	ATTCACTCTCACAAGCTACACTGACCTCTTGCACCAAACACGCCTAGACACGCTCCCCTACGATCTGCTTTACGTTCACTGC	0	0	0	0	0	0	0	0	0	0	0	0	0	0	0	0	3	0	0	0	0	0	0	0	0	0	0	0	0	0	0	0	0	0	0	0	0	0	0	0	0	0	0	0	0	0	0	0
UtxJmjc_R4C4-24368	ATTCTGCGCTGGCAACCCACCATCAGCGAACAAGGTGCGTTGAATAGAGTGTTCTAAACAACACAGCGCAGCTACATTCACT	0	0	0	0	0	0	0	0	0	0	0	0	0	0	0	0	3	0	0	0	0	0	0	0	0	0	0	0	0	0	0	0	0	0	0	0	0	0	0	0	0	0	0	0	0	0	0	0
UtxJmjc_R4C4-2436	ATTCCACAGACGATCTGCTAACTAGCATCCGCTCACCACCGCGGAGACCATCGATACGTCTCAATCTCGAGTAATTCACTGC	0	0	0	0	0	0	0	0	0	0	0	0	0	0	0	0	3	0	0	0	0	0	0	0	0	0	0	0	0	0	0	0	0	0	0	0	0	0	0	0	0	0	0	0	0	0	0	0
UtxJmjc_R4C4-2438	ATTCCACGATGTGGTGGAGGGAGTCACTCGCTTACCACATGGGTGGAACGCCCGACTCTACACGGAGACTGACAGTTCACTG	0	0	0	0	0	0	0	0	0	0	0	0	0	0	0	0	3	0	0	0	0	0	0	0	0	0	0	0	0	0	0	0	0	0	0	0	0	0	0	0	0	0	0	0	0	0	0	0
UtxJmjc_R4C4-2440	ATTCGCGCCTCTCAACGTCTACTTCCGCAACCGGATGAGGTGCACACTCACAGCGCAACACCTCAAGACGTAGACTTCACTG	0	0	0	0	0	0	0	0	0	0	0	0	0	0	0	0	3	0	0	0	0	0	0	0	0	0	0	0	0	0	0	0	0	0	0	0	0	0	0	0	0	0	0	0	0	0	0	0
UtxJmjc_R4C4-2441	ATTCCCAAGCGCAAAACTACGATTACCACCAAAACGAACAACCGAACTAGTTCGATATGGTCGCGGTATGACTTCACTGCAG	0	0	0	0	0	0	0	0	0	0	0	0	0	0	0	0	3	0	0	0	0	0	0	0	0	0	0	0	0	0	0	0	0	0	0	0	0	0	0	0	0	0	0	0	0	0	0	0
UtxJmjc_R4C4-24439	ATTCCTATTCAAATCCAATTCGCTAAAGGGCAATTGAGAAACCCACGATTGCATCCCCGATAACCTCCTTCCTACACTTCAC	0	0	0	0	0	0	0	0	0	0	0	0	0	0	0	0	3	0	0	0	0	0	0	0	0	0	0	0	0	0	0	0	0	0	0	0	0	0	0	0	0	0	0	0	0	0	0	0
UtxJmjc_R4C4-2445	ATTCACCGCCATAACCTGCATCGACAAAACCTTGTGCGACATCCACGAGGTAGTCGAATTATATACACCATTCACTGCAGAC	0	0	0	0	0	0	0	0	0	0	0	0	0	0	0	0	3	0	0	0	0	0	0	0	0	0	0	0	0	0	0	0	0	0	0	0	0	0	0	0	0	0	0	0	0	0	0	0
UtxJmjc_R4C4-24465	ATTCCCACAGGCGCACACAGCCTTCATACTACTGTATCCAATGCATTCTGTCTGCACTATTCATGTAGCTGCATTTCACTGC	0	0	0	0	0	0	0	0	0	0	0	0	0	0	0	0	3	0	0	0	0	0	0	0	0	0	0	0	0	0	0	0	0	0	0	0	0	0	0	0	0	0	0	0	0	0	0	0
UtxJmjc_R4C4-2446	ATTCTAACCGCAGACAATCAAAAGACATCGGTGAACCGCGAACGTTGTGAAACGGGCGGCATCCACACTTCA	0	0	0	0	0	0	0	0	0	0	0	0	0	0	0	0	3	0	0	0	0	0	0	0	0	0	0	0	0	0	0	0	0	0	0	0	0	0	0	0	0	0	0	0	0	0	0	0
UtxJmjc_R4C4-2447	ATTCCAGCAACGTTGGACCCGTAGCCCAAGAGGCAATACAAACAGCTCGTCATACTTAGGACCAAAGACTCCCTGTTCACTG	0	0	0	0	0	0	0	0	0	0	0	0	0	0	0	0	3	0	0	0	0	0	0	0	0	0	0	0	0	0	0	0	0	0	0	0	0	0	0	0	0	0	0	0	0	0	0	0
UtxJmjc_R4C4-2448	ATTCCACAAGCGCCCATCAAGCGAATAATACTATCCCTACGAAATCATTCGGAAGCGTGGTTTAGGCACCGTGCTTCACTGC	0	0	0	0	0	0	0	0	0	0	0	0	0	0	0	0	3	0	0	0	0	0	0	0	0	0	0	0	0	0	0	0	0	0	0	0	0	0	0	0	0	0	0	0	0	0	0	0
UtxJmjc_R4C4-2450	ATTCACCTCCCTGCAATAGCAGGGCAAATATTATCCTACAACAAGAGGAACCATACTGCAACTGTACCTTCA	0	0	0	0	0	0	0	0	0	0	0	0	0	0	0	0	3	0	0	0	0	0	0	0	0	0	0	0	0	0	0	0	0	0	0	0	0	0	0	0	0	0	0	0	0	0	0	0
UtxJmjc_R4C4-2453	ATTCCCCTCAAAACAGAACAGAGACACGTAAGACCACAGGCTTATAGAGCGGAAGTTAAACCCACCATCGCAGTTTCACTGC	0	0	0	0	0	0	0	0	0	0	0	0	0	0	0	0	3	0	0	0	0	0	0	0	0	0	0	0	0	0	0	0	0	0	0	0	0	0	0	0	0	0	0	0	0	0	0	0
UtxJmjc_R4C4-24543	ATTCGCCATAACCTTAGCTCCCCCCAAGCACTCACGCATATGACTCAATGGAACACCAAACGTTATGACCTCCATTCACTGC	0	0	0	0	0	0	0	0	0	0	0	0	0	0	0	0	3	0	0	0	0	0	0	0	0	0	0	0	0	0	0	0	0	0	0	0	0	0	0	0	0	0	0	0	0	0	0	0
UtxJmjc_R4C4-2455	ATTCCTACATAAAACCAGACAGCACGCTCAACTACGAATCAAAGTTCCCAAGCTCAAGACATGCCATCGCTGCATTCACTGC	0	0	0	0	0	0	0	0	0	0	0	0	0	0	0	0	3	0	0	0	0	0	0	0	0	0	0	0	0	0	0	0	0	0	0	0	0	0	0	0	0	0	0	0	0	0	0	0
UtxJmjc_R4C4-2456	ATTCGAACACACTCACTTCCTTCACGATACCTCCCCGTATCGAAGTGAAAAGACCAAAGGCCCTCAAGTAAGCATTCACTGC	0	0	0	0	0	0	0	0	0	0	0	0	0	0	0	0	3	0	0	0	0	0	0	0	0	0	0	0	0	0	0	0	0	0	0	0	0	0	0	0	0	0	0	0	0	0	0	0
UtxJmjc_R4C4-2458	ATTCCCACCACTAGTTTAACAGCACCATGGGATACTCGCCTCTCTTACGAGGTTCTATCTCTGGAGATTCA	0	0	0	0	0	0	0	0	0	0	0	0	0	0	0	0	3	0	0	0	0	0	0	0	0	0	0	0	0	0	0	0	0	0	0	0	0	0	0	0	0	0	0	0	0	0	0	0
UtxJmjc_R4C4-245	ATCGAACTGTACCACACTAATCCACAATTTCTAGACAAACTCCCGCCACCAAACACATCCACGAGATTCA	0	0	0	0	0	0	0	0	0	0	0	0	0	0	0	0	3	0	0	0	0	0	0	0	0	0	0	0	0	0	0	0	0	0	0	0	0	0	0	0	0	0	0	0	0	0	0	0
UtxJmjc_R4C4-2463	ATTCAGTACAGCACGCAACCATCGCTCCACACAGCTATCGTACTTGCTAACTCAGCAAGTACCGGTTGATTCA	0	0	0	0	0	0	0	0	0	0	0	0	0	0	0	0	3	0	0	0	0	0	0	0	0	0	0	0	0	0	0	0	0	0	0	0	0	0	0	0	0	0	0	0	0	0	0	0
UtxJmjc_R4C4-24678	ATTCCGGACACCTGAAGCAACGACCCTTCGTTTGGAAATATAACCGTGAGCGCCACTAAGAGCACCACTACGCTTCACTGCA	0	0	0	0	0	0	0	0	0	0	0	0	0	0	0	0	3	0	0	0	0	0	0	0	0	0	0	0	0	0	0	0	0	0	0	0	0	0	0	0	0	0	0	0	0	0	0	0
UtxJmjc_R4C4-2467	ATTCCGTGACAAAAACCGTCTATGCCAACAGCACATGGCGCCATTAGAAAGATAAACCTTTGTGGCACCTGATGTTCACTGC	0	0	0	0	0	0	0	0	0	0	0	0	0	0	0	0	3	0	0	0	0	0	0	0	0	0	0	0	0	0	0	0	0	0	0	0	0	0	0	0	0	0	0	0	0	0	0	0
UtxJmjc_R4C4-2468	ATTCACCGCTGGATAAACCCTACAACTTCACAAATAACTAGGCCCATGCCCCGAGCACCTAGTTTCGCAATCTTCACTGCAG	0	0	0	0	0	0	0	0	0	0	0	0	0	0	0	0	3	0	0	0	0	0	0	0	0	0	0	0	0	0	0	0	0	0	0	0	0	0	0	0	0	0	0	0	0	0	0	0
UtxJmjc_R4C4-24699	ATTCGAGACCACTGATATAAATATGGATCGCCGCATTAGTATTTGCGCACAGGAAACGGACTTCAAAGCCCGCTTTCACTGC	0	0	0	0	0	0	0	0	0	0	0	0	0	0	0	0	3	0	0	0	0	0	0	0	0	0	0	0	0	0	0	0	0	0	0	0	0	0	0	0	0	0	0	0	0	0	0	0
UtxJmjc_R4C4-2469	ATTCCAGTACGAACCATGGAAACACAGTAACAACACTGACCAATAATCCTGAACCTCTACATCCTCAAATGCATTTCACTGC	0	0	0	0	0	0	0	0	0	0	0	0	0	0	0	0	3	0	0	0	0	0	0	0	0	0	0	0	0	0	0	0	0	0	0	0	0	0	0	0	0	0	0	0	0	0	0	0
UtxJmjc_R4C4-246	ATTCTCCAACCAAATGATGGAGGATTATCTCCCCACCTCAGCTTAACGTAGGCCTAGCCCTAACCCCCATAGCGGTTCACTG	0	0	0	0	0	0	0	0	0	0	0	0	0	0	0	0	3	0	0	0	0	0	0	0	0	0	0	0	0	0	0	0	0	0	0	0	0	0	0	0	0	0	0	0	0	0	0	0
UtxJmjc_R4C4-2470	ATTCCGTCCTAGACGGCATGCACCATGCAAGTTATGCCATCTCAACTGGGCTCAGTAGCCTTATTCTCCCACGCTTCACTGC	0	0	0	0	0	0	0	0	0	0	0	0	0	0	0	0	3	0	0	0	0	0	0	0	0	0	0	0	0	0	0	0	0	0	0	0	0	0	0	0	0	0	0	0	0	0	0	0
UtxJmjc_R4C4-2471	ATTCTCAATGGAGAATACGCCCCGCAAAGAACCCACCCCACCGACAGGCATCAAGCGCCCCCGGAAACCGCTTCACTGCAGA	0	0	0	0	0	0	0	0	0	0	0	0	0	0	0	0	3	0	0	0	0	0	0	0	0	0	0	0	0	0	0	0	0	0	0	0	0	0	0	0	0	0	0	0	0	0	0	0
UtxJmjc_R4C4-2472	ATTCCCCGAACCTTACGCTTTAGTAATTACCAACGGTACCCGTACAGTGGCAAGCATACACCGTGAACGTGCAGTTCACTGC	0	0	0	0	0	0	0	0	0	0	0	0	0	0	0	0	3	0	0	0	0	0	0	0	0	0	0	0	0	0	0	0	0	0	0	0	0	0	0	0	0	0	0	0	0	0	0	0
UtxJmjc_R4C4-2473	ATTCCGCACTTCGCACACTTGCACATTACTCCGTCACCAACCACACATAGTGGAAGACGTTTGAACGACGGACGTTCACTGC	0	0	0	0	0	0	0	0	0	0	0	0	0	0	0	0	3	0	0	0	0	0	0	0	0	0	0	0	0	0	0	0	0	0	0	0	0	0	0	0	0	0	0	0	0	0	0	0
UtxJmjc_R4C4-2474	ATTCCTTACGAACACAATGGGGCCTACCACCCCAGAGGGCGGAAGGAATATCCCGTCCAAGGTCACTTCA	0	0	0	0	0	0	0	0	0	0	0	0	0	0	0	0	3	0	0	0	0	0	0	0	0	0	0	0	0	0	0	0	0	0	0	0	0	0	0	0	0	0	0	0	0	0	0	0
UtxJmjc_R4C4-2476	ATTCCACCCCCCACTCTGCTTCACCAGCTTGTCGCAGCCACGATGTGACTCGCCATAGAGTACAGTCACCCTATTCACTGCA	0	0	0	0	0	0	0	0	0	0	0	0	0	0	0	0	3	0	0	0	0	0	0	0	0	0	0	0	0	0	0	0	0	0	0	0	0	0	0	0	0	0	0	0	0	0	0	0
UtxJmjc_R4C4-2478	ATTCCCACACCCTACCTACTGGGTCCTTCTAAGAAAGCGACCAGTTAAACGCCCCCCAACTACCCTGCATCCATTTCACTGC	0	0	0	0	0	0	0	0	0	0	0	0	0	0	0	0	3	0	0	0	0	0	0	0	0	0	0	0	0	0	0	0	0	0	0	0	0	0	0	0	0	0	0	0	0	0	0	0
UtxJmjc_R4C4-2479	ATTCTGCCGGTTTCCCACGACATATTTCGACGAATACACATGAAGGTCGATCAGTTTTCGATCCTACACGCCTATTCACTGC	0	0	0	0	0	0	0	0	0	0	0	0	0	0	0	0	3	0	0	0	0	0	0	0	0	0	0	0	0	0	0	0	0	0	0	0	0	0	0	0	0	0	0	0	0	0	0	0
UtxJmjc_R4C4-247	ATTCCAGACAGTCTAGAACCAACAGACACCTCGAAAGCAAAAAACCTCAATCGACAAAATCCGACTGCAACGCTTCACTGCA	0	0	0	0	0	0	0	0	0	0	0	0	0	0	0	0	3	0	0	0	0	0	0	0	0	0	0	0	0	0	0	0	0	0	0	0	0	0	0	0	0	0	0	0	0	0	0	0
UtxJmjc_R4C4-24804	ATTCCCAACAAGCACTAAGATCACCAGACACTGTGCAATACCGCAGAGGGAATCTTCCCCTATTGGGGAATACGTTCACTGC	0	0	0	0	0	0	0	0	0	0	0	0	0	0	0	0	3	0	0	0	0	0	0	0	0	0	0	0	0	0	0	0	0	0	0	0	0	0	0	0	0	0	0	0	0	0	0	0
UtxJmjc_R4C4-2480	ATTCACCCATCGTCCAAGTTCATGCCCAATATTTGAACAATGAAACAAATCGGGGACCTTCCAAATAACTCCGATTCACTGC	0	0	0	0	0	0	0	0	0	0	0	0	0	0	0	0	3	0	0	0	0	0	0	0	0	0	0	0	0	0	0	0	0	0	0	0	0	0	0	0	0	0	0	0	0	0	0	0
UtxJmjc_R4C4-2481	ATTCCTATACCACCCCACTATTGGACGCCCAAACCCACCGCTCAAGATGTAGTCAGACATACGACTGCACAGTTCACTGCAG	0	0	0	0	0	0	0	0	0	0	0	0	0	0	0	0	3	0	0	0	0	0	0	0	0	0	0	0	0	0	0	0	0	0	0	0	0	0	0	0	0	0	0	0	0	0	0	0
UtxJmjc_R4C4-2482	ATTCCCATAGTGACTCCACCAGGCGTTCAACAACGCCTCAAAACATCACGAATGAACCATGATCAAATTTGCACGTTCACTG	0	0	0	0	0	0	0	0	0	0	0	0	0	0	0	0	3	0	0	0	0	0	0	0	0	0	0	0	0	0	0	0	0	0	0	0	0	0	0	0	0	0	0	0	0	0	0	0
UtxJmjc_R4C4-2484	ATTCGGCATTTGACCATCATGCCGCTACGTTGCACCCTAAGCCATATACACAGATCTAATGTACACCACTCACTTCACTGCA	0	0	0	0	0	0	0	0	0	0	0	0	0	0	0	0	3	0	0	0	0	0	0	0	0	0	0	0	0	0	0	0	0	0	0	0	0	0	0	0	0	0	0	0	0	0	0	0
UtxJmjc_R4C4-2485	ATTCATTACCACTGAATTGATACCACCAACTTAACTTGAAGCTTAAAGAGAAGGAAATCCTGAACCACTAGGATTCACTGCA	0	0	0	0	0	0	0	0	0	0	0	0	0	0	0	0	3	0	0	0	0	0	0	0	0	0	0	0	0	0	0	0	0	0	0	0	0	0	0	0	0	0	0	0	0	0	0	0
UtxJmjc_R4C4-2486	ATTCACAGTATGACATGAAATGCGCACCTCGATAAATCACCCATGTGCATCATCCAGCGTTACCGCATCTTCA	0	0	0	0	0	0	0	0	0	0	0	0	0	0	0	0	3	0	0	0	0	0	0	0	0	0	0	0	0	0	0	0	0	0	0	0	0	0	0	0	0	0	0	0	0	0	0	0
UtxJmjc_R4C4-2487	ATTCCCATCCAACACATAAATCCCAACAGCATAGAATACAATCATCTCTCAACCGAGAGACAGCATGCGCTTCACTGCAGAC	0	0	0	0	0	0	0	0	0	0	0	0	0	0	0	0	3	0	0	0	0	0	0	0	0	0	0	0	0	0	0	0	0	0	0	0	0	0	0	0	0	0	0	0	0	0	0	0
UtxJmjc_R4C4-2488	ATTCCTCCAAAACAGGATATTGGCAAAACAAAGCCTTACCTGAATTTTTCATGTACGCTAAGCTACATAGCTATTCACTGCA	0	0	0	0	0	0	0	0	0	0	0	0	0	0	0	0	3	0	0	0	0	0	0	0	0	0	0	0	0	0	0	0	0	0	0	0	0	0	0	0	0	0	0	0	0	0	0	0
UtxJmjc_R4C4-2489	ATTCCCACTCCACAACATATACCGTTCCTATACCACCAAATGCACCCATGCAGGCTGGGGATTCCAATTACTCGTTCACTGC	0	0	0	0	0	0	0	0	0	0	0	0	0	0	0	0	3	0	0	0	0	0	0	0	0	0	0	0	0	0	0	0	0	0	0	0	0	0	0	0	0	0	0	0	0	0	0	0
UtxJmjc_R4C4-248	ATTCTCGACAACTCCGATGGCGCCCTCCTGTGCCATGGGAGTAACCCGTGAATAACGCACACTGAGATCCCCCTTCACTGCA	0	0	0	0	0	0	0	0	0	0	0	0	0	0	0	0	3	0	0	0	0	0	0	0	0	0	0	0	0	0	0	0	0	0	0	0	0	0	0	0	0	0	0	0	0	0	0	0
UtxJmjc_R4C4-2490	ATTCATGATACACGACCGCGCTCGCACCAAATTATTTTCGCAAACCAATTCGCACACCACCCGCGAATAGTTAGTTTCACTG	0	0	0	0	0	0	0	0	0	0	0	0	0	0	0	0	3	0	0	0	0	0	0	0	0	0	0	0	0	0	0	0	0	0	0	0	0	0	0	0	0	0	0	0	0	0	0	0
UtxJmjc_R4C4-2491	ATTCATACAGGGATACGAAAAACGTCTTAGTTGATCGGATGGGTACATTGCGAAGCACGGCAAATTCAACATGTTTCACTGC	0	0	0	0	0	0	0	0	0	0	0	0	0	0	0	0	3	0	0	0	0	0	0	0	0	0	0	0	0	0	0	0	0	0	0	0	0	0	0	0	0	0	0	0	0	0	0	0
UtxJmjc_R4C4-2492	ATTCCCACTTGCCTAGGCGGCACTAACCCCAAGCAAAGCCAGCGCGCTACCTGCCACGCCGACCCTAGACTTATTCACTGCA	0	0	0	0	0	0	0	0	0	0	0	0	0	0	0	0	3	0	0	0	0	0	0	0	0	0	0	0	0	0	0	0	0	0	0	0	0	0	0	0	0	0	0	0	0	0	0	0
UtxJmjc_R4C4-2494	ATTCCCAGGATAAACAGACAGAAGACTCAGTTCTGTCACGCATGAAATATTGACCCCATTACTCCACTGACAGTTTCACTGC	0	0	0	0	0	0	0	0	0	0	0	0	0	0	0	0	3	0	0	0	0	0	0	0	0	0	0	0	0	0	0	0	0	0	0	0	0	0	0	0	0	0	0	0	0	0	0	0
UtxJmjc_R4C4-2495	ATTCTAAATGGATTAAGACCCTCGTCGACTGAACCAAGACCCTCAACCTCCATGAATAAGGACCTGGGTAACAGCTTCACTG	0	0	0	0	0	0	0	0	0	0	0	0	0	0	0	0	3	0	0	0	0	0	0	0	0	0	0	0	0	0	0	0	0	0	0	0	0	0	0	0	0	0	0	0	0	0	0	0
UtxJmjc_R4C4-2497	ATTCCTAACCAGCTGCCATCGATAGCAAGGCGAATTCCGCTTTACGAGTAAAGTACTATCGAACCGGCAAACAATTCACTGC	0	0	0	0	0	0	0	0	0	0	0	0	0	0	0	0	3	0	0	0	0	0	0	0	0	0	0	0	0	0	0	0	0	0	0	0	0	0	0	0	0	0	0	0	0	0	0	0
UtxJmjc_R4C4-2501	ATTCCACTAGCCAAAACAATGGCAATACAAACAAGCAGCAGGCACGCAAAAGAATGGCTTCCCAGCATGACGCCATTTCACT	0	0	0	0	0	0	0	0	0	0	0	0	0	0	0	0	3	0	0	0	0	0	0	0	0	0	0	0	0	0	0	0	0	0	0	0	0	0	0	0	0	0	0	0	0	0	0	0
UtxJmjc_R4C4-25028	ATTCCCTGCCGACCTTCCCGGTTAACACGAGAATTGCTGCAAGCGCAACGCACATGCAGCTACTTGACAACCCGTTCACTGC	0	0	0	0	0	0	0	0	0	0	0	0	0	0	0	0	3	0	0	0	0	0	0	0	0	0	0	0	0	0	0	0	0	0	0	0	0	0	0	0	0	0	0	0	0	0	0	0
UtxJmjc_R4C4-2502	ATTCCGTCAGCCACCAGGACTTACTGTTGACCCAATGATGGAAAGCGACCAAGATGCGACCACGACCTGGGAAAATTCACTG	0	0	0	0	0	0	0	0	0	0	0	0	0	0	0	0	3	0	0	0	0	0	0	0	0	0	0	0	0	0	0	0	0	0	0	0	0	0	0	0	0	0	0	0	0	0	0	0
UtxJmjc_R4C4-2503	ATTCAAGCGGCTACCCCAGACTAATTCGCAGCCTCGCAAACTTCGCGAAAGGTTTCTAAGCCACGTAGATCCCCTTCACTGC	0	0	0	0	0	0	0	0	0	0	0	0	0	0	0	0	3	0	0	0	0	0	0	0	0	0	0	0	0	0	0	0	0	0	0	0	0	0	0	0	0	0	0	0	0	0	0	0
UtxJmjc_R4C4-2504	ATTCCCCACCCGTACTACGCACTGCTCATTCGCTGAGCAGCCCAGACAACTAGTACGCAAGGGTACCCAGCACTTCACTGCA	0	0	0	0	0	0	0	0	0	0	0	0	0	0	0	0	3	0	0	0	0	0	0	0	0	0	0	0	0	0	0	0	0	0	0	0	0	0	0	0	0	0	0	0	0	0	0	0
UtxJmjc_R4C4-25050	ATTCCACGCCCAGCATCAAACCAACCACTGCATACAAAACTTTCGCCTTAAACCGGGCTCAAGCATAACAACCCTTCACTGC	0	0	0	0	0	0	0	0	0	0	0	0	0	0	0	0	3	0	0	0	0	0	0	0	0	0	0	0	0	0	0	0	0	0	0	0	0	0	0	0	0	0	0	0	0	0	0	0
UtxJmjc_R4C4-2506	ATTCCTCCAGCCCAAGCTATACATCACGCTCAAGCTGCGTCTTGTGTCGGCTGGGTCATGATCCAGCTCGAACGTTCACTGC	0	0	0	0	0	0	0	0	0	0	0	0	0	0	0	0	3	0	0	0	0	0	0	0	0	0	0	0	0	0	0	0	0	0	0	0	0	0	0	0	0	0	0	0	0	0	0	0
UtxJmjc_R4C4-2507	ATTCACATTCAGTCAGAGCAACCCCAATGAGAAATCACAATTGAAAAGACCTGCTGACAATAGTGGGCCCCCCTTCACTGCA	0	0	0	0	0	0	0	0	0	0	0	0	0	0	0	0	3	0	0	0	0	0	0	0	0	0	0	0	0	0	0	0	0	0	0	0	0	0	0	0	0	0	0	0	0	0	0	0
UtxJmjc_R4C4-25096	ATTCCCCCTTATCCTTACGAAAGCATCCCCATCTTTTAAACAGAGCACAATCAAGTGCTACGAAGCTTTCA	0	0	0	0	0	0	0	0	0	0	0	0	0	0	0	0	3	0	0	0	0	0	0	0	0	0	0	0	0	0	0	0	0	0	0	0	0	0	0	0	0	0	0	0	0	0	0	0
UtxJmjc_R4C4-2509	ATTCCATACATTCCTAAAGCAAGGGAACATTTCTAAAGTTGCTTCACACGTTGACATAGCGAATTGCAAAAATAATTCACTG	0	0	0	0	0	0	0	0	0	0	0	0	0	0	0	0	3	0	0	0	0	0	0	0	0	0	0	0	0	0	0	0	0	0	0	0	0	0	0	0	0	0	0	0	0	0	0	0
UtxJmjc_R4C4-2512	ATTCCAGCAAGGCCTTACCCTCTAACAGACCAACCTCTTATCAGGTTACTTAACTTGCGCCTATATTTTGCAAATTCACTGC	0	0	0	0	0	0	0	0	0	0	0	0	0	0	0	0	3	0	0	0	0	0	0	0	0	0	0	0	0	0	0	0	0	0	0	0	0	0	0	0	0	0	0	0	0	0	0	0
UtxJmjc_R4C4-25137	ATTCCCGCGTCTTCACTGTACCCCTAACTTGTGACCCGGCAATGGGGAGATCGAGCCATTACCGGAGTGAACTGTTCACTGC	0	0	0	0	0	0	0	0	0	0	0	0	0	0	0	0	3	0	0	0	0	0	0	0	0	0	0	0	2	0	0	0	0	0	0	0	0	0	0	0	0	0	0	0	0	0	0	0
UtxJmjc_R4C4-2513	ATTCACAAAACATACGCAGTCCGTGAAGTCAGAATGGCAAGAATGTCATTGACAAAATGATACCGTTCACTCACTTCACTGC	0	0	0	0	0	0	0	0	0	0	0	0	0	0	0	0	3	0	0	0	0	0	0	0	0	0	0	0	0	0	0	0	0	0	0	0	0	0	0	0	0	0	0	0	0	0	0	0
UtxJmjc_R4C4-2514	ATTCCGCAAGCACGCATGCCTATAAAGATGACCCCACATCTGCAAACGCTTGAGGATCTTGTGTAGCCCCGAGATTCACTGC	0	0	0	0	0	0	0	0	0	0	0	0	0	0	0	0	3	0	0	0	0	0	0	0	0	0	0	0	0	0	0	0	0	0	0	0	0	0	0	0	0	0	0	0	0	0	0	0
UtxJmjc_R4C4-2517	ATTCCCCACACATCATAGCGGAATTATGTAAGACACTGTACGATGAAGCAATCGGTACAGAAGTGGGTAAGAATATTCACTG	0	0	0	0	0	0	0	0	0	0	0	0	0	0	0	0	3	0	0	0	0	0	0	0	0	0	0	0	0	0	0	0	0	0	0	0	0	0	0	0	0	0	0	0	0	0	0	0
UtxJmjc_R4C4-25185	ANNCCAACCCGCAGAATTACACTCAAAATCTAGCATCCTGATCACGGATCCCACAGCTACCACAAGCACACACTTCACTGCA	0	0	0	0	0	0	0	0	0	0	0	0	0	0	0	0	3	0	0	0	0	0	0	0	0	0	0	0	0	0	0	0	0	0	0	0	0	0	0	0	0	0	0	0	0	0	0	0
UtxJmjc_R4C4-2518	ATTCATTTATTGTGACGAATCCACTCTCAAAACTCAATGATCTCGTGACGCCGTCCCCTAGACATATATCCAGTTCACTGCA	0	0	0	0	0	0	0	0	0	0	0	0	0	0	0	0	3	0	0	0	0	0	0	0	0	0	0	0	0	0	0	0	0	0	0	0	0	0	0	0	0	0	0	0	0	0	0	0
UtxJmjc_R4C4-2519	ATTCACGCCACAAGCAAGGCTGCCCCTTATCCCTAGAGAGAAACACCTAGCTCAATGCGCGTGAAAGGAGGCCATTCACTGC	0	0	0	0	0	0	0	0	0	0	0	0	0	0	0	0	3	0	0	0	0	0	0	0	0	0	0	0	0	0	0	0	0	0	0	0	0	0	0	0	0	0	0	0	0	0	0	0
UtxJmjc_R4C4-251	ATTCATCTTGTCGCAACGCGTAAGATCCCGGCCTGCGGCGCTGCCCACAGGAAAGCATCTTAGTTCACAGTGCCTTCACTGC	0	0	0	0	0	0	0	0	0	0	0	0	0	0	0	0	3	0	0	0	0	0	0	0	0	0	0	0	0	0	0	0	0	0	0	0	0	0	0	0	0	0	0	0	0	0	0	0
UtxJmjc_R4C4-2520	ATTCGACTCAACAAAAGGCCCAAATGCCATTCACTAGAATCGACAAGACGAAAAAAGTAGAAGGTTGTACGCCCTTCACTGC	0	0	0	0	0	0	0	0	0	0	0	0	0	0	0	0	3	0	0	0	0	0	0	0	0	0	0	0	0	0	0	0	0	0	0	0	0	0	0	0	0	0	0	0	0	0	0	0
UtxJmjc_R4C4-2523	ATTCCACCAACCTGGCAACCCCGAACCAACAGCTTTACCACAGTTCTCCAGGGCCTAACACATTGTATGTAATGTTCACTGC	0	0	0	0	0	0	0	0	0	0	0	0	0	0	0	0	3	0	0	0	0	0	0	0	0	0	0	0	0	0	0	0	0	0	0	0	0	0	0	0	0	0	0	0	0	0	0	0
UtxJmjc_R4C4-25241	ATTCCAAACACCCTGCCAGGGAAAGCACTTAAAATATCAAACGACACACCCTATAAGCAGATACACCCCCAGCTTCACTGCA	0	0	0	0	0	0	0	0	0	0	0	0	0	0	0	0	3	0	0	0	0	0	0	0	0	0	0	0	0	0	0	0	0	0	0	0	0	0	0	0	0	0	0	0	0	0	0	0
UtxJmjc_R4C4-2524	ATTCCCGGCGAGCACTTATAAGAAGAAAAAGATCCTTTGCGCAACGCCGCCCCTCCCTGCATCCATTCCAAAGTTCACTGCA	0	0	0	0	0	0	0	0	0	0	0	0	0	0	0	0	3	0	0	0	0	0	0	0	0	0	0	0	0	0	0	0	0	0	0	0	0	0	0	0	0	0	0	0	0	0	0	0
UtxJmjc_R4C4-25255	ATTCACCTGCCAGCGGATGGAAACAGCACCAGCCATCCAGATCCCTAACAGCACAACCCATCCGCAAGAATGCTATTCACTG	0	0	0	0	0	0	0	0	0	0	0	0	0	0	0	0	3	0	0	0	0	0	0	0	0	0	0	0	0	0	0	0	0	0	0	0	0	0	0	0	0	0	0	0	0	0	0	0
UtxJmjc_R4C4-2525	ATTCCCCATATCGACCAGATCGCAAACCCATTGCGACATCTAAGCGACCAGAGAGCCGTCAGTACTGTAATCACTTCACTGC	0	0	0	0	0	0	0	0	0	0	0	0	0	0	0	0	3	0	0	0	0	0	0	0	0	0	0	0	0	0	0	0	0	0	0	0	0	0	0	0	0	0	0	0	0	0	0	0
UtxJmjc_R4C4-2526	ATTCCTAGGTCATGATGATGCCAGCCAGTCATCTAGTTAAACACGGAGGACCGGAACCCGCGATGACCACTCGCTTCACTGC	0	0	0	0	0	0	0	0	0	0	0	0	0	0	0	0	3	0	0	0	0	0	0	0	0	0	0	0	0	0	0	0	0	0	0	0	0	0	0	0	0	0	0	0	0	0	0	0
UtxJmjc_R4C4-2527	ATTCCGCCACGGCGAGACAAATAGATGCCGGACTACCATACTAGCAACGCGAAGCTCTATTGTGTCATAAAGCATTCACTGC	0	0	0	0	0	0	0	0	0	0	0	0	0	0	0	0	3	0	0	0	0	0	0	0	0	0	0	0	0	0	0	0	0	0	0	0	0	0	0	0	0	0	0	0	0	0	0	0
UtxJmjc_R4C4-2528	ATTCACCGGCACATGTAAACCATTCTTACCAACCGTTGCAGGCCTGTTAACAACAGACGAACCTGGCAATACCTTCACTGCA	0	0	0	0	0	0	0	0	0	0	0	0	0	0	0	0	3	0	0	0	0	0	0	0	0	0	0	0	0	0	0	0	0	0	0	0	0	0	0	0	0	0	0	0	0	0	0	0
UtxJmjc_R4C4-2532	ATTCCCAACGTATGTCAACAGACCCGTTAGTCTCCACCCCAAATCTATCTTCCAACGAGGAATTGGGGACCTATTCACTGCA	0	0	0	0	0	0	0	0	0	0	0	0	0	0	0	0	3	0	0	0	0	0	0	0	0	0	0	0	0	0	0	0	0	0	0	0	0	0	0	0	0	0	0	0	0	0	0	0
UtxJmjc_R4C4-2534	ATTCCAAAGCTGCCACATCTACCCCCGGACAGCATCCTCCAGGCATCACATTAATCGCGAGGACCCGCGGGTTTCACTGCAG	0	0	0	0	0	0	0	0	0	0	0	0	0	0	0	0	3	0	0	0	0	0	0	0	0	0	0	0	0	0	0	0	0	0	0	0	0	0	0	0	0	0	0	0	0	0	0	0
UtxJmjc_R4C4-2535	ATTCACCGGCCCTCGAATGACCCATAGCAATCACTTCACAACGGGCATCTTTGTTGACCCTAGACTTCAATTCACTGCAGAC	0	0	0	0	0	0	0	0	0	0	0	0	0	0	0	0	3	0	0	0	0	0	0	0	0	0	0	0	0	0	0	0	0	0	0	0	0	0	0	0	0	0	0	0	0	0	0	0
UtxJmjc_R4C4-2537	ATTCAGTCCAAGCCCACGCACTACCGCGATCACTATTTAAAGTTCGGACTTGACTGTCACGAGAACTGCTTCACGTTCACTG	0	0	0	0	0	0	0	0	0	0	0	0	0	0	0	0	3	0	0	0	0	0	0	0	0	0	0	0	0	0	0	0	0	0	0	0	0	0	0	0	0	0	0	0	0	0	0	0
UtxJmjc_R4C4-2538	CATGCATCGTAACAAATACTATACGTAAGATTACGTTACTATTCAACTAACCGATCCCATGCCCGCTTCA	0	0	0	0	0	0	0	0	0	0	0	0	0	0	0	0	3	0	0	0	0	0	0	0	0	0	0	0	0	0	0	0	0	0	0	0	0	0	0	0	0	0	0	0	0	0	0	0
UtxJmjc_R4C4-253	ATTCAATTCCATATACTAAGCGAAATCTACTCAAAGAAGTTTACGCTCGAACGAATGCCTGGCCCACATACGAGTTCACTGC	0	0	0	0	0	0	0	0	0	0	0	0	0	0	0	0	3	0	0	0	0	0	0	0	0	0	0	0	0	0	0	0	0	0	0	0	0	0	0	0	0	0	0	0	0	0	0	0
UtxJmjc_R4C4-2540	ATTCGGCGGCGCTAAGTCGCCGATCAGACCCTTTATTCTAACCGAGCAGTTTCTAGGACCGTGACCACCCAGGTTCACTGCA	0	0	0	0	0	0	0	0	0	0	0	0	0	0	0	0	3	0	0	0	0	0	0	0	0	0	0	0	0	0	0	0	0	0	0	0	0	0	0	0	0	0	0	0	0	0	0	0
UtxJmjc_R4C4-25411	ATTCAACTTACACGTACGGATCGCCCACGCATGAGCCCCTACATGAGAAAGTATGTAACACTCATTAATGCGGGTTCACTGC	0	0	0	0	0	0	0	0	0	0	0	0	0	0	0	0	3	0	0	0	0	0	0	0	0	0	0	0	0	0	0	0	0	0	0	0	0	0	0	0	0	0	0	0	0	0	0	0
UtxJmjc_R4C4-2542	ATTCCCCGTCATAGGCACATTGCAACACTCGCCCATGCGTTAACTCATATTCAACAACGAAGGGAGTTCACCGATTCACTGC	0	0	0	0	0	0	0	0	0	0	0	0	0	0	0	0	3	0	0	0	0	0	0	0	0	0	0	0	0	0	0	0	0	0	0	0	0	0	0	0	0	0	0	0	0	0	0	0
UtxJmjc_R4C4-2543	ATTCAACTCGACCTAAATCCCTCTCAATACCACCACGGCCTAAACACCGTCTATCTTTGATATGAATAACCGCATTTCACTG	0	0	0	0	0	0	0	0	0	0	0	0	0	0	0	0	3	0	0	0	0	0	0	0	0	0	0	0	0	0	0	0	0	0	0	0	0	0	0	0	0	0	0	0	0	0	0	0
UtxJmjc_R4C4-2544	ATTCTAAATCATCACTGTAATGCAAACCACCAGCTTCGAACATACACCAGGTCATTGACACCTAGAATGTACAGTTCACTGC	0	0	0	0	0	0	0	0	0	0	0	0	0	0	0	0	3	0	0	0	0	0	0	0	0	0	0	0	0	0	0	0	0	0	0	0	0	0	0	0	0	0	0	0	0	0	0	0
UtxJmjc_R4C4-2545	ATTCTCATGCAACCCAAACCGTCCACATACTAATCTCCACAGAGGCCTACGGCCACGTATTGACACGGTTCA	0	0	0	0	0	0	0	0	0	0	0	0	0	0	0	0	3	0	0	0	0	0	0	0	0	0	0	0	0	0	0	0	0	0	0	0	0	0	0	0	0	0	0	0	0	0	0	0
UtxJmjc_R4C4-2546	ATTCCGCAAGTTCCTGACTCCACGAGGTAGCAACGCCCGGTAGACACGGGCACTGCCTACCCGCTCAAATGAGCTTCACTGC	0	0	0	0	0	0	0	0	0	0	0	0	0	0	0	0	3	0	0	0	0	0	0	0	0	0	0	0	0	0	0	0	0	0	0	0	0	0	0	0	0	0	0	0	0	0	0	0
UtxJmjc_R4C4-25493	ATTCCCTCTCATGCACAAAGAACACTGCCTTCATCTCACACCCCAGACCTGTTGCTTGAGAACTTTGTCTACACTTCACTGC	0	0	0	0	0	0	0	0	0	0	0	0	0	0	0	0	3	0	0	0	0	0	0	0	0	0	0	0	0	0	0	0	0	0	0	0	0	0	0	0	0	0	0	0	0	0	0	0
UtxJmjc_R4C4-2549	AGTCAAGGCATTGGATCACTTCACACACCCCAATGACGCGGAGGGAGAGGGAACGATATCCTTTCCCCCCGAGATTCACTGC	0	0	0	0	0	0	0	0	0	0	0	0	0	0	0	0	3	0	0	0	0	0	0	0	0	0	0	0	0	0	0	0	0	0	0	0	0	0	0	0	0	0	0	0	0	0	0	0
UtxJmjc_R4C4-254	ATTCCACGTTTAAACACCGCTTGCAGCTCCATCAAAGCTGAAACAAGCTAGCCAATACATCACATGACCCCAACTTCACTGC	0	0	0	0	0	0	0	0	0	0	0	0	0	0	0	0	3	0	0	0	0	0	0	0	0	0	0	0	0	0	0	0	0	0	0	0	0	0	0	0	0	0	0	0	0	0	0	0
UtxJmjc_R4C4-2550	ATTCCGCGACCTCGCAATATGAAATGCAGCTCTCTCGCGGACCTATGTACGGCACACTTAGAACAGAACATTGGTTCACTGC	0	0	0	0	0	0	0	0	0	0	0	0	0	0	0	0	3	0	0	0	0	0	0	0	0	0	0	0	0	0	0	0	0	0	0	0	0	0	0	0	0	0	0	0	0	0	0	0
UtxJmjc_R4C4-2551	ATTCCCCCTTATTAGGAATGCAGGCCACCTACGAACAAAGTGATCGCCCATTCATACGGCCTACATGACCCCATTTCACTGC	0	0	0	0	0	0	0	0	0	0	0	0	0	0	0	0	3	0	0	0	0	0	0	0	0	0	0	0	0	0	0	0	0	0	0	0	0	0	0	0	0	0	0	0	0	0	0	0
UtxJmjc_R4C4-2557	ATCCCTGAATAAAGCTCTGAAAATCCGCTGCCCCTATAAACAGGCCCTACTCTCATAATGGCGCCATCTTCA	0	0	0	0	0	0	0	0	0	0	0	0	0	0	0	0	3	0	0	0	0	0	0	0	0	0	0	0	0	0	0	0	0	0	0	0	0	0	0	0	0	0	0	0	0	0	0	0
UtxJmjc_R4C4-25585	ATTCGTAACCTCCTTCCCCTAGAGTACAACTAAGCCTGACTTTACCGCCCTACTTCAGTCAGGCACCTAGAAGTCTTCACTG	0	0	0	0	0	0	0	0	0	0	0	0	0	0	0	0	3	0	0	0	0	0	0	0	0	0	0	0	0	0	0	0	0	0	0	0	0	0	0	0	0	0	0	0	0	0	0	0
UtxJmjc_R4C4-2558	ATTCCCCCACAGAAATGATATACCAACCGCTAACGCTAAACGAGACCTATAAAGTAGCTATAGATGCTGAGCACTTCACTGC	0	0	0	0	0	0	0	0	0	0	0	0	0	0	0	0	3	0	0	0	0	0	0	0	0	0	0	0	0	0	0	0	0	0	0	0	0	0	0	0	0	0	0	0	0	0	0	0
UtxJmjc_R4C4-2559	ATTCAAGCCCTATACGCCACGGAATATTGATCTAACACCTACAGCAGGCTTCTCGACAATTAGTCCATGGCAGCTTCACTGC	0	0	0	0	0	0	0	0	0	0	0	0	0	0	0	0	3	0	0	0	0	0	0	0	0	0	0	0	0	0	0	0	0	0	0	0	0	0	0	0	0	0	0	0	0	0	0	0
UtxJmjc_R4C4-2560	ATTCGCGACGGACTCCGTACACCGTCCGACACCACGAGACGCACTCCCACTTGTTATACAACTCCCTACTACTTTTCACTGC	0	0	0	0	0	0	0	0	0	0	0	0	0	0	0	0	3	0	0	0	0	0	0	0	0	0	0	0	0	0	0	0	0	0	0	0	0	0	0	0	0	0	0	0	0	0	0	0
UtxJmjc_R4C4-2561	ATTCCATAGCAAACCTTGTAATAACACTCCTACTGTACTCACGTGAACCGAGTGTTATCCACGGCGCATCTGAGTTCACTGC	0	0	0	0	0	0	0	0	0	0	0	0	0	0	0	0	3	0	0	0	0	0	0	0	0	0	0	0	0	0	0	0	0	0	0	0	0	0	0	0	0	0	0	0	0	0	0	0
UtxJmjc_R4C4-25638	ATTCCTTCGCCCGAAGGACAAGTCTTTATCTTAGAGAACTATGTGGTCCAGAATACAGACCCAATTCCAACGCCTTCACTGC	0	0	0	0	0	0	0	0	0	0	0	0	0	0	0	0	3	0	0	0	0	0	0	0	0	0	0	0	0	0	0	0	0	0	0	0	0	0	0	0	0	0	0	0	0	0	0	0
UtxJmjc_R4C4-2563	ATTCAAGCCATCTCATACATGACCTTAATTCGCCCCCCAGTCCTGCAAAACCTGAAAATGAAGTGAGAAATACTTCACTGCA	0	0	0	0	0	0	0	0	0	0	0	0	0	0	0	0	3	0	0	0	0	0	0	0	0	0	0	0	0	0	0	0	0	0	0	0	0	0	0	0	0	0	0	0	0	0	0	0
UtxJmjc_R4C4-2564	ATTCCCCTTGTCGACAGGGAGTACACGAACCACCAATGGAAAATAAGATCACACTTGGTCACACTCAAGTCCCATTCACTGC	0	0	0	0	0	0	0	0	0	0	0	0	0	0	0	0	3	0	0	0	0	0	0	0	0	0	0	0	0	0	0	0	0	0	0	0	0	0	0	0	0	0	0	0	0	0	0	0
UtxJmjc_R4C4-2566	ATTCCCTAACGATAACGATAAGCGGACTACCAACGATCGACCGCAAACAGACCCTATTATCATATCCTTCTACCTTCACTGC	0	0	0	0	0	0	0	0	0	0	0	0	0	0	0	0	3	0	0	0	0	0	0	0	0	0	0	0	0	0	0	0	0	0	0	0	0	0	0	0	0	0	0	0	0	0	0	0
UtxJmjc_R4C4-2567	ATTCATCGAACACTAAATCCACCAGATTACACGCACGACCTCTGAAAGTGGATCTTTCTAAGTCGGCAAGTACCTTCACTGC	0	0	0	0	0	0	0	0	0	0	0	0	0	0	0	0	3	0	0	0	0	0	0	0	0	0	0	0	0	0	0	0	0	0	0	0	0	0	0	0	0	0	0	0	0	0	0	0
UtxJmjc_R4C4-25683	ATTCCTCAACCAAAGAGACCAGTCTGCAATCCGCTGACCCCAATACGTCCAAACATGAAACCTCCGATGCATTCACTGCAGA	0	0	0	0	0	0	0	0	0	0	0	0	0	0	0	0	3	0	0	0	0	0	0	0	0	0	0	0	0	0	0	0	0	0	0	0	0	0	0	0	0	0	0	0	0	0	0	0
UtxJmjc_R4C4-2571	ATTCCCACTTGCTCTGAACTCCACCTGACTCAAGCTCTGGTCCCTGACCGCTTGAGCGCTGAAAGCGGAGTGACTTCACTGC	0	0	0	0	0	0	0	0	0	0	0	0	0	0	0	0	3	0	0	0	0	0	0	0	0	0	0	0	0	0	0	0	0	0	0	0	0	0	0	0	0	0	0	0	0	0	0	0
UtxJmjc_R4C4-25723	ATTCCGACACATTACGCTGCTGAGCAAGGCGCTGCACACGAGGCTAAAAAGACGACGATCATCCCTTACGAGCCTTCACTGC	0	0	0	0	0	0	0	0	0	0	0	0	0	0	0	0	3	0	0	0	0	0	0	0	0	0	0	0	0	0	0	0	0	0	0	0	0	0	0	0	0	0	0	0	0	0	0	0
UtxJmjc_R4C4-2572	ATTCATCGGCGTCTACATGCACCTCGGCTAAAAATCCCAAGCACTCTGCTGGAGCGCTCACACAGCAATGTTCACTGCAGAC	0	0	0	0	0	0	0	0	0	0	0	0	0	0	0	0	3	0	0	0	0	0	0	0	0	0	0	0	0	0	0	0	0	0	0	0	0	0	0	0	0	0	0	0	0	0	0	0
UtxJmjc_R4C4-2574	ATTCCATAACTCCGCTGCCATTGCCAACTGGGCTGTAAAATGCGAAGCACGACCAGCACAATGGGCGGACCCGATTCACTGC	0	0	0	0	0	0	0	0	0	0	0	0	0	0	0	0	3	0	0	0	0	0	0	0	0	0	0	0	0	0	0	0	0	0	0	0	0	0	0	0	0	0	0	0	0	0	0	0
UtxJmjc_R4C4-2576	ATTCGCTTGTTAGCTAACTGGGCGTGATCTCTCTCTCGCCCTCTGTAGTCAGAAAGGCTGCAGAACCCATGGGTTCACTGCA	0	0	0	0	0	0	0	0	0	0	0	0	0	0	0	0	3	0	0	0	0	0	0	0	0	0	0	0	0	0	0	0	0	0	0	0	0	0	0	0	0	0	0	0	0	0	0	0
UtxJmjc_R4C4-2577	ATTCCGAATCACGACCTTCCTTCTAGGAAACTTGGATTAACCCCTACCACTCAGCACTACTAGCGTCAACTGGATTCACTGC	0	0	0	0	0	0	0	0	0	0	0	0	0	0	0	0	3	0	0	0	0	0	0	0	0	0	0	0	0	0	0	0	0	0	0	0	0	0	0	0	0	0	0	0	0	0	0	0
UtxJmjc_R4C4-2578	ATTCTGCTCCTACCTACCACAGGCACTGGATGTAAGACATTCAGGTCAACAACGCAGATGCTCACGGATTGGCAACCATTCA	0	0	0	0	0	0	0	0	0	0	0	0	0	0	0	0	3	0	0	0	0	0	0	0	0	0	0	0	0	0	0	0	0	0	0	0	0	0	0	0	0	0	0	0	0	0	0	0
UtxJmjc_R4C4-2579	ATTCTCACGGCAACCAGAGTAGACCCACGCGACCTACCAGCTACCGTAACAGTGATGAACCTTGCAGTGCATCCTTCACTGC	0	0	0	0	0	0	0	0	0	0	0	0	0	0	0	0	3	0	0	0	0	0	0	0	0	0	0	0	0	0	0	0	0	0	0	0	0	0	0	0	0	0	0	0	0	0	0	0
UtxJmjc_R4C4-2580	ATTCCAGGCCCTGTAAACGCGCAGAGCGTCGACCACCAAATAAGAAAAGTGGACTGTCTGCCGAACGCTGGCAGTTCACTGC	0	0	0	0	0	0	0	0	0	0	0	0	0	0	0	0	3	0	0	0	0	0	0	0	0	0	0	0	0	0	0	0	0	0	0	0	0	0	0	0	0	0	0	0	0	0	0	0
UtxJmjc_R4C4-2581	ATTCACGAAATAACAACTCTTTACAACGAAGCTCTCAAGAGTTCCCACCGTAACCACATGAGTATGCCCTTCCCATTCACTG	0	0	0	0	0	0	0	0	0	0	0	0	0	0	0	0	3	0	0	0	0	0	0	0	0	0	0	0	0	0	0	0	0	0	0	0	0	0	0	0	0	0	0	0	0	0	0	0
UtxJmjc_R4C4-25821	ATTCCGAGCACAACAAGCGAAAGTCGAACTTAGCTATAACTCCACGCAATTGATCCACCCAGAAAACCGTGACTTCACTGCA	0	0	0	0	0	0	0	0	0	0	0	0	0	0	0	0	3	0	0	0	0	0	0	0	0	0	0	0	0	0	0	0	0	0	0	0	0	0	0	0	0	0	0	0	0	0	0	0
UtxJmjc_R4C4-2583	ATTCAGCCTAGAGGCCAGCAAGAACCCTAGATCCAATGCTCCTGGGGAGCTCTGGACTGCAAACCGTAGATGGTTCACTGCA	0	0	0	0	0	0	0	0	0	0	0	0	0	0	0	0	3	0	0	0	0	0	0	0	0	0	0	0	0	0	0	0	0	0	0	0	0	0	0	0	0	0	0	0	0	0	0	0
UtxJmjc_R4C4-2584	ATTCCTTACCTTCATCCAGCAGCCAAGACGGGACCTTGTCAGGCAGTTCTGGATAGCCTACGAAACTTACCCGTTTCACTGC	0	0	0	0	0	0	0	0	0	0	0	0	0	0	0	0	3	0	0	0	0	0	0	0	0	0	0	0	0	0	0	0	0	0	0	0	0	0	0	0	0	0	0	0	0	0	0	0
UtxJmjc_R4C4-2586	ATTCAACCCCACACCCGAGTAGATCCAGCGTCTGATGTCAGACTGTACACTCGCGTCCGTAGAGACAGTAACGATTCACTGC	0	0	0	0	0	0	0	0	0	0	0	0	0	0	0	0	3	0	0	0	0	0	0	0	0	0	0	0	0	0	0	0	0	0	0	0	0	0	0	0	0	0	0	0	0	0	0	0
UtxJmjc_R4C4-25874	ATTCAGCCAACGTGTAGATTAACAGCTCCCACGCCCGCAGTTCTCCTGATAGCTTCACCGATGATTCCCGTTCACTGCAGAC	0	0	0	0	0	0	0	0	0	0	0	0	0	0	0	0	3	0	0	0	0	0	0	0	0	0	0	0	0	0	0	0	0	0	0	0	0	0	0	0	0	0	0	0	0	0	0	0
UtxJmjc_R4C4-2587	TCCGACAAACATTTTCAAGATGCACCATGCCAATTCACAGGCATCGCCCTCAGGCCTAGTATACTTCAAAGATTCACTGCAG	0	0	0	0	0	0	0	0	0	0	0	0	0	0	0	0	3	0	0	0	0	0	0	0	0	0	0	0	0	0	0	0	0	0	0	0	0	0	0	0	0	0	0	0	0	0	0	0
UtxJmjc_R4C4-258	ATTCGCTTAATGCACGCGCATACGATACAAAACCAATGCGCATTACAGGACACGAACTTAACACGAAGCGGTTTTCACTGCA	0	0	0	0	0	0	0	0	0	0	0	0	0	0	0	0	3	0	0	0	0	0	0	0	0	0	0	0	0	0	0	0	0	0	0	0	0	0	0	0	0	0	0	0	0	0	0	0
UtxJmjc_R4C4-2590	ATTCGCTAGTACAGGAAAGCTATAAGCACTCAGTTACCCGACTAAATGCAGCCGTCCATAGTATAGTAGCGATTTCACTGCA	0	0	0	0	0	0	0	0	0	0	0	0	0	0	0	0	3	0	0	0	0	0	0	0	0	0	0	0	0	0	0	0	0	0	0	0	0	0	0	0	0	0	0	0	0	0	0	0
UtxJmjc_R4C4-2592	ATTCATACCGGACAAACCTGTCCGGGCACGTACCACCTTAAGAACAAAACTCAATCCATCGCATCCTCCCGACCTTCACTGC	0	0	0	0	0	0	0	0	0	0	0	0	0	0	0	0	3	0	0	0	0	0	0	0	0	0	0	0	0	0	0	0	0	0	0	0	0	0	0	0	0	0	0	0	0	0	0	0
UtxJmjc_R4C4-2593	ATTCCCAGACTCACGATACGTAGCCGCCCCCCGACATCACGATACAGTGAGCGCCACACACCAAGAGTACCAAGTTCACTGC	0	0	0	0	0	0	0	0	0	0	0	0	0	0	0	0	3	0	0	0	0	0	0	0	0	0	0	0	0	0	0	0	0	0	0	0	0	0	0	0	0	0	0	0	0	0	0	0
UtxJmjc_R4C4-2595	ATTCTATCAACAACACAAATCCATTATTCAGATTAACGAAACCGTCGAGTGCGCTCACGCCTTTTTCGACGCGATTCACTGC	0	0	0	0	0	0	0	0	0	0	0	0	0	0	0	0	3	0	0	0	0	0	0	0	0	0	0	0	0	0	0	0	0	0	0	0	0	0	0	0	0	0	0	0	0	0	0	0
UtxJmjc_R4C4-2596	ATTCCTTCGCCGTGAGCAAACCTACTTCCCTTAAGATAATAGTGAGGATTAATACGCTCGCGACGATAGCGTGTGCTTCACT	0	0	0	0	0	0	0	0	0	0	0	0	0	0	0	0	3	0	0	0	0	0	0	0	0	0	0	0	0	0	0	0	0	0	0	0	0	0	0	0	0	0	0	0	0	0	0	0
UtxJmjc_R4C4-2597	ATTCAAACGTCCAGAACCCTCACTCGGCGCCAAGAAGCCGCTAACAAACATCCGCAATTACACCCCGCAGATCCTTCACTGC	0	0	0	0	0	0	0	0	0	0	0	0	0	0	0	0	3	0	0	0	0	0	0	0	0	0	0	0	0	0	0	0	0	0	0	0	0	0	0	0	0	0	0	0	0	0	0	0
UtxJmjc_R4C4-2598	ATTCACAAGCTAGACCCCCCACTGATATGACATTAAATCGAAGTCAGACACGTGTCCATTGTTATCCACCACAATTCACTGC	0	0	0	0	0	0	0	0	0	0	0	0	0	0	0	0	3	0	0	0	0	0	0	0	0	0	0	0	0	0	0	0	0	0	0	0	0	0	0	0	0	0	0	0	0	0	0	0
UtxJmjc_R4C4-25993	ATTCGCACTCATTTAGCGAAGTAGAAGTGACACCATTCAATCCTCGTAGTAGTAAAGTTCACCCACCGCTTCA	0	0	0	0	0	0	0	0	0	0	0	0	0	0	0	0	3	0	0	0	0	0	0	0	0	0	0	0	0	0	0	0	0	0	0	0	0	0	0	0	0	0	0	0	0	0	0	0
UtxJmjc_R4C4-2599	ATTCCACCTCTAACTCCTTCATAAGTGAGGTTCTAGTACAGAATCCCTGCCGATGCATGAGACCTGGTGTCATATTCACTGC	0	0	0	0	0	0	0	0	0	0	0	0	0	0	0	0	3	0	0	0	0	0	0	0	0	0	0	0	0	0	0	0	0	0	0	0	0	0	0	0	0	0	0	0	0	0	0	0
UtxJmjc_R4C4-259	ATTCCTACACCTCCCAAGACAAGCCATCCGTCTACGACCCGCAGAATATACAAATGATCCGCGCGCCAGCCGCCTTCACTGC	0	0	0	0	0	0	0	0	0	0	0	0	0	0	0	0	3	0	0	0	0	0	0	0	0	0	0	0	0	0	0	0	0	0	0	0	0	0	0	0	0	0	0	0	0	0	0	0
UtxJmjc_R4C4-2600	ATTCCTCTGCAGACTGGGGATACCTACCATGTCCAACCATAATCAAACGCGCCCCAACCGACTGCATGCGCCTCTTCACTGC	0	0	0	0	0	0	0	0	0	0	0	0	0	0	0	0	3	0	0	0	0	0	0	0	0	0	0	0	0	0	0	0	0	0	0	0	0	0	0	0	0	0	0	0	0	0	0	0
UtxJmjc_R4C4-2601	ATTCAATCAGCAAGGAGAACGCCGCATCGCGCGTAGCAACTTAAGTAGCCGGCTAATGCTGAGCTGAGCCTAAGCTTCACTG	0	0	0	0	0	0	0	0	0	0	0	0	0	0	0	0	3	0	0	0	0	0	0	0	0	0	0	0	0	0	0	0	0	0	0	0	0	0	0	0	0	0	0	0	0	0	0	0
UtxJmjc_R4C4-2602	ATTCATTAGTCATCTCCAGACCACCAAGTCGCACGGGGGATCGTCGCCAGTTGAGACGATCAAACCCATATCACTTCACTGC	0	0	0	0	0	0	0	0	0	0	0	0	0	0	0	0	3	0	0	0	0	0	0	0	0	0	0	0	0	0	0	0	0	0	0	0	0	0	0	0	0	0	0	0	0	0	0	0
UtxJmjc_R4C4-2604	ATTCGATGTACTGCATCCTTACCGTAGAGGTAAAGCCCTCTAATCCTAGCAACCAGGCCGTCCTTTGAATGGCCTTCACTGC	0	0	0	0	0	0	0	0	0	0	0	0	0	0	0	0	3	0	0	0	0	0	0	0	0	0	0	0	0	0	0	0	0	0	0	0	0	0	0	0	0	0	0	0	0	0	0	0
UtxJmjc_R4C4-2606	ATTCCCTAAGCAACGCACTGCCAGAATCGCCCCTGATAACACGCGAGCGGAACCGTTTCCTGATCAAGGAATTTTTCACTGC	0	0	0	0	0	0	0	0	0	0	0	0	0	0	0	0	3	0	0	0	0	0	0	0	0	0	0	0	0	0	0	0	0	0	0	0	0	0	0	0	0	0	0	0	0	0	0	0
UtxJmjc_R4C4-26080	ATTCAAGCCACTAGCGTTCCAGTCACGAGTTAAACCCACAACCCCTGACTCCGTTAGTGCAGCCCTAACCCGTCTTCACTGC	0	0	0	0	0	0	0	0	0	0	0	0	0	0	0	0	3	0	0	0	0	0	0	0	0	0	0	0	0	0	0	0	0	0	0	0	0	0	0	0	0	0	0	0	0	0	0	0
UtxJmjc_R4C4-2608	ATTCAGTCGAATGAAGCGAACCCCATCGCACAAACAATTAACCAATACGAGCCACGGCAAGGACAGTATTCA	0	0	0	0	0	0	0	0	0	0	0	0	0	0	0	0	3	0	0	0	0	0	0	0	0	0	0	0	0	0	0	0	0	0	0	0	0	0	0	0	0	0	0	0	0	0	0	0
UtxJmjc_R4C4-2609	ATTCCAGCCCCCTAAGTTTTGCAATGAACAATATACTTAGGTCAGGAGTCGCAGACACAGATTCCCACGAGCTCTTCACTGC	0	0	0	0	0	0	0	0	0	0	0	0	0	0	0	0	3	0	0	0	0	0	0	0	0	0	0	0	0	0	0	0	0	0	0	0	0	0	0	0	0	0	0	0	0	0	0	0
UtxJmjc_R4C4-260	ATTCCCAACATCAAACGTAATGAAATGCGTACTTACGCAGACTGAAACATAACCATCGAAACTGGCTACGTTATTTCACTGC	0	0	0	0	0	0	0	0	0	0	0	0	0	0	0	0	3	0	0	0	0	0	0	0	0	0	0	0	0	0	0	0	0	0	0	0	0	0	0	0	0	0	0	0	0	0	0	0
UtxJmjc_R4C4-2610	ATTCCTGCTTACAAACGCCCACCTTCACGCCCCAACTATTTCCGTTACCCACGGGAATAAGCCACTCGTGAGTGTTCACTGC	0	0	0	0	0	0	0	0	0	0	0	0	0	0	0	0	3	0	0	0	0	0	0	0	0	0	0	0	0	0	0	0	0	0	0	0	0	0	0	0	0	0	0	0	0	0	0	0
UtxJmjc_R4C4-2611	ATTCGGCACACTTTTGACGGTCCCAATCCCAAGGTGATAACATCCAAAAGCCATTGTTAACAACGCACTTCA	0	0	0	0	0	0	0	0	0	0	0	0	0	0	0	0	3	0	0	0	0	0	0	0	0	0	0	0	0	0	0	0	0	0	0	0	0	0	0	0	0	0	0	0	0	0	0	0
UtxJmjc_R4C4-2613	ATTCTCGCCGCAAGCAAAAGCTTGCTCAAAGTCTTATGCAGTAACTCAGCTAGGCAAATAGCCCGCTACCTACTTTCACTGC	0	0	0	0	0	0	0	0	0	0	0	0	0	0	0	0	3	0	0	0	0	0	0	0	0	0	0	0	0	0	0	0	0	0	0	0	0	0	0	0	0	0	0	0	0	0	0	0
UtxJmjc_R4C4-2616	ATTCCCGATCCATGCTCCAGACTTAGCGTTACCCCACATCAACGCTAACCCATCTTGACTAATCTACCCCTTAGTTCACTGC	0	0	0	0	0	0	0	0	0	0	0	0	0	0	0	0	3	0	0	0	0	0	0	0	0	0	0	0	0	0	0	0	0	0	0	0	0	0	0	0	0	0	0	0	0	0	0	0
UtxJmjc_R4C4-26181	ANTCAACGCAGCCAGTCTGAAAATCAACTAACCCTCGGTTCGACCTAGCCCATGCTCACAGCAGAGCAGCGCGCTTCACTGC	0	0	0	0	0	0	0	0	0	0	0	0	0	0	0	0	3	0	0	0	0	0	0	0	0	0	0	0	0	0	0	0	0	0	0	0	0	0	0	0	0	0	0	0	0	0	0	0
UtxJmjc_R4C4-26297	ATTCCTGAGAAGCCCAAATAGGCCCAGGGCGAGGTACAGAGCACCGATGGTGCCGTCGACAAGGACCAGGTCCATTCACTGC	0	0	0	0	0	0	0	0	0	0	0	0	0	0	0	0	3	0	0	0	0	0	0	0	0	0	0	0	0	0	0	0	0	0	0	0	0	0	0	0	0	0	0	0	0	0	0	0
UtxJmjc_R4C4-26382	ATTCTTAAAACAAACTAGCCCCCAATCCAAATGCCGCACAAGATGAATCCTACCCACAAATAGGATTCCCCTTCACTGCAGA	0	0	0	0	0	0	0	0	0	0	0	0	0	0	0	0	3	0	0	0	0	0	0	0	0	0	0	0	0	0	0	0	0	0	0	0	0	0	0	0	0	0	0	0	0	0	0	0
UtxJmjc_R4C4-2652	ATTCAAACGCAAGATCCTTCACCCAAATTCCGGGAACATTAGTGGGTAGAACGACAGTTAAGGCATTGCAGGACTTCACTGC	0	0	0	0	0	0	0	0	0	0	0	0	0	0	0	0	3	0	0	0	0	0	0	0	0	0	0	0	0	0	0	0	0	0	0	0	0	0	0	0	0	0	0	0	0	0	0	0
UtxJmjc_R4C4-26551	ATTCCATACGTTGCGCAGCTCCCCAACTCGCCGCCCAACCTTCTTCTAAGACTACGACCGCCGCACGACCGGCATTCACTGC	0	0	0	0	0	0	0	0	0	0	0	0	0	0	0	0	3	0	0	0	0	0	0	0	0	0	0	0	0	0	0	0	0	0	0	0	0	0	0	0	0	0	0	0	0	0	0	0
UtxJmjc_R4C4-2663	ATTCCAGCGCAGCGACCAGCGATCAAAAACTAGATCACTCTTCACGGCGTGAATGTACGTACTAGAGGTTGCCCCTTCACTG	0	0	0	0	0	0	0	0	0	0	0	0	0	0	0	0	3	0	0	0	0	0	0	0	0	0	0	0	0	0	0	0	0	0	0	0	0	0	0	0	0	0	0	0	0	0	0	0
UtxJmjc_R4C4-26644	ATTCAGCGAATTGAACCGCACAGCCTTATTACGCATTAACTAGATAAGGTTCCCGCGTAGACGAGGATTCA	0	0	0	0	0	0	0	0	0	0	0	0	0	0	0	0	3	0	0	0	0	0	0	0	0	0	0	0	0	0	0	0	0	0	0	0	0	0	0	0	0	0	0	0	0	0	0	0
UtxJmjc_R4C4-26706	ATTCCTTAACTGTCACCAACGATGCCGAACATCACACTGATACACACTTATTCGAACAACATACGCATCGTTGCTTCACTGC	0	0	0	0	0	0	0	0	0	0	0	0	0	0	0	0	3	0	0	0	0	0	0	0	0	0	0	0	0	0	0	0	0	0	0	0	0	0	0	0	0	0	0	0	0	0	0	0
UtxJmjc_R4C4-267	ATTCCAACAGCCACCGAGTCAAAACACATAGTTGACTTAGCTGCGAACCACCATCTCCAGAACACCAACGGCTTCACTGCAG	0	0	0	0	0	0	0	0	0	0	0	0	0	0	0	0	3	0	0	0	0	0	0	0	0	0	0	0	0	0	0	0	0	0	0	0	0	0	0	0	0	0	0	0	0	0	0	0
UtxJmjc_R4C4-26952	ATTCCTAGTGACCCGATGGACGCGACAAATACACTGAAACAGCCACAATAGCCAATCAAAGTTAAATCTCCCACATTCACTG	0	0	0	0	0	0	0	0	0	0	0	0	0	0	0	0	3	0	0	0	0	0	0	0	0	0	0	0	0	0	0	0	0	0	0	0	0	0	0	0	0	0	0	0	0	0	0	0
UtxJmjc_R4C4-269	ATTCCGTTCCCTCTAGTGCGCAAAACGACAGAGGGAATCCCATCGCCGATCCTTCGTCGTCTTGAGCCCTTTCATTCACTGC	0	0	0	0	0	0	0	0	0	0	0	0	0	0	0	0	3	0	0	0	0	0	0	0	0	0	0	0	0	0	0	0	0	0	0	0	0	0	0	0	0	0	0	0	0	0	0	0
UtxJmjc_R4C4-27040	ATTCCTCCAACACAGACATCGACTCCTTCTGCATTGCCGAGGAGCTTCGCTGTAATCGCTTCACACACGCCGTATTCACTGC	0	0	0	0	0	0	0	0	0	0	0	0	0	0	0	0	3	0	0	0	0	0	0	0	0	0	0	0	0	0	0	0	0	0	0	0	0	0	0	0	0	0	0	0	0	0	0	0
UtxJmjc_R4C4-27041	ATTCCAAACTCCCTTCAACCAGTTCTCGTGAAAACACCGACCCAAGAACATTAGAGCAAAACGAGAACGGGAGTTCACTGCA	0	0	0	0	0	0	0	0	0	0	0	0	0	0	0	0	3	0	0	0	0	0	0	0	0	0	0	0	0	0	0	0	0	0	0	0	0	0	0	0	0	0	0	0	0	0	0	0
UtxJmjc_R4C4-27044	ATTCCACCCCAGTCCCACACGATCCACCAGTAACTACACTCGGATCGTATTCTCGGACCCCTGCCACTTCA	0	0	0	0	0	0	0	0	0	0	0	0	0	0	0	0	3	0	0	0	0	0	0	0	0	0	0	0	0	0	0	0	0	0	0	0	0	0	0	0	0	0	0	0	0	0	0	0
UtxJmjc_R4C4-270	ATTCATCGCGCCCCATCAGGCAACATCCAGATGCTCTAACGCACTCAACGGGCTTCTCAGCTAGCCCGATCCATTTCACTGC	0	0	0	0	0	0	0	0	0	0	0	0	0	0	0	0	3	0	0	0	0	0	0	0	0	0	0	0	0	0	0	0	0	0	0	0	0	0	0	0	0	0	0	0	0	0	0	0
UtxJmjc_R4C4-27129	ATTCAGGACCGTCAATGTGCTACAAGTGATTGTGCTTGTACGTTACAGTCAGACTCCATGCGTAACTATAGGACCTTTCACT	0	0	0	0	0	0	0	0	0	0	0	0	0	0	0	0	3	0	0	0	0	0	0	0	0	0	0	0	0	0	0	0	0	0	0	0	0	0	0	0	0	0	0	0	0	0	0	0
UtxJmjc_R4C4-27161	ATTCCACTAAAACCACTACTATCCACACAGACATTCCTATTTAAGTAGTGTCGTGCACCCCCAGCACTTCA	0	0	0	0	0	0	0	0	0	0	0	0	0	0	0	0	3	0	0	0	0	0	0	0	0	0	0	0	0	0	0	0	0	0	0	0	0	0	0	0	0	0	0	0	0	0	0	0
UtxJmjc_R4C4-27169	ATTCCCAATAATCGCCCACCGCAACACCGGATTTAACTAGACTATGTCCGCATCTGCATAAGCTAACGCGAAACTTCACTGC	0	0	0	0	0	0	0	0	0	0	0	0	0	0	0	0	3	0	0	0	0	0	0	0	0	0	0	0	0	0	0	0	0	0	0	0	0	0	0	0	0	0	0	0	0	0	0	0
UtxJmjc_R4C4-27195	ATTCTGCGCCTTCCCTAACTTGTTGAATGATCCACGCTTCAGAATGAGTTAGCTACACCACAAAGCGACCATTCACTGCAGA	0	0	0	0	0	0	0	0	0	0	0	0	0	0	0	0	3	0	0	0	0	0	0	0	0	0	0	0	0	0	0	0	0	0	0	0	0	0	0	0	0	0	0	0	0	0	0	0
UtxJmjc_R4C4-2722	ATTCCCTAAGATGTACACTGCAACGCCTATTGCATGATGTACGAAGAGCTAGAACTATTGAAGGTTCGACCACCTTCACTGC	0	0	0	0	0	0	0	0	0	0	0	0	0	0	0	0	3	0	0	0	0	0	0	0	0	0	0	0	0	0	0	0	0	0	0	0	0	0	0	0	0	0	0	0	0	0	0	0
UtxJmjc_R4C4-27232	ATCCAGCCGATCCCCCGTCAAATCAAAAGAAGCTGTAGAAACGAGCATGATCCCGCTCGGCGACCAACCACACTTCACTGCA	0	0	0	0	0	0	0	0	0	0	0	0	0	0	0	0	3	0	0	0	0	0	0	0	0	0	0	0	0	0	0	0	0	0	0	0	0	0	0	0	0	0	0	0	0	0	0	0
UtxJmjc_R4C4-27294	ATTCAGACCCTCCGACACATTCGCCGACAATCTGAGAGCACGAAAGAAACCTTACCTATTCACAACGCCAGGGTTCACTGCA	0	0	0	0	0	0	0	0	0	0	0	0	0	0	0	0	3	0	0	0	0	0	0	0	0	0	0	0	0	0	0	0	0	0	0	0	0	0	0	0	0	0	0	0	0	0	0	0
UtxJmjc_R4C4-272	ATTCGCAATGACCTAAGCTAGCATAGACCGCATGAACATGCTCTGCCTTCATGCAACAACCAAACCAGAGCCGGTTTCACTG	0	0	0	0	0	0	0	0	0	0	0	0	0	0	0	0	3	0	0	0	0	0	0	0	0	0	0	0	0	0	0	0	0	0	0	0	0	0	0	0	0	0	0	0	0	0	0	0
UtxJmjc_R4C4-27335	ATTCAACGTGGTAAACCAGAGGGACTAGACACGTTATGCACACCTGAGAGTGGATCAACACACAAACCTGGCTTTTCACTGC	0	0	0	0	0	0	0	0	0	0	0	0	0	0	0	0	3	0	0	0	0	0	0	0	0	0	0	0	0	0	0	0	0	0	0	0	0	0	0	0	0	0	0	0	0	0	0	0
UtxJmjc_R4C4-27346	ATTCCCGGATTACAAATCTTCAGACCATTGTTATATACACAAATGTTCTCACGTCTGTCAATTTTACGAACCCCTTCACTGC	0	0	0	0	0	0	0	0	0	0	0	0	0	0	0	0	3	0	0	0	0	0	0	0	0	0	0	0	0	0	0	0	0	0	0	0	0	0	0	0	0	0	0	0	0	0	0	0
UtxJmjc_R4C4-27380	ATTCCCCCAGCACTCCCCGGTAACATAGTAACTGGCCGAGCCAGTACAACTACCCACGCCCCGAGTACGTCTTCTTCACTGC	0	0	0	0	0	0	0	0	0	0	0	0	0	0	0	0	3	0	0	0	0	0	0	0	0	0	0	0	0	0	0	0	0	0	0	0	0	0	0	0	0	0	0	0	0	0	0	0
UtxJmjc_R4C4-27504	ATTCCTCTTACCATGAAAGACCGTTTCCAGCCTTCGTTAAGAAGACTGTAAACATAGACATTCCCAACACAGCACTTTCACT	0	0	0	0	0	0	0	0	0	0	0	0	0	0	0	0	3	0	0	0	0	0	0	0	0	0	0	0	0	0	0	0	0	0	0	0	0	0	0	0	0	0	0	0	0	0	0	0
UtxJmjc_R4C4-27589	ATTCCAAACACACCACTAGCATGGAGAAATGGGAATTAATGGCACATTTTAATCCGCAAGCCCAAATGCAGAAATTCACTGC	0	0	0	0	0	0	0	0	0	0	0	0	0	0	0	0	3	0	0	0	0	0	0	0	0	0	0	0	0	0	0	0	0	0	0	0	0	0	0	0	0	0	0	0	0	0	0	0
UtxJmjc_R4C4-275	ATTCTTACGAAACCACCACCTTGTAGAGCACAGGTCCCAACCCTCTCAAATAGCAAAGTACGAGCTATCAGACTTCACTGCA	0	0	0	0	0	0	0	0	0	0	0	0	0	0	0	0	3	0	0	0	0	0	0	0	0	0	0	0	0	0	0	0	0	0	0	0	0	0	0	0	0	0	0	0	0	0	0	0
UtxJmjc_R4C4-27641	ATTCAAACATAGTTCGACAGTGCAGATTAGAAACTAAAGCAGCCTGCTGGCGCCGAGGAGAATTCTCCTACGGCCTTCACTG	0	0	0	0	0	0	0	0	0	0	0	0	0	0	0	0	3	0	0	0	0	0	0	0	0	0	0	0	0	0	0	0	0	0	0	0	0	0	0	0	0	0	0	0	0	0	0	0
UtxJmjc_R4C4-276	ATTCCATAGCCACTCACGAGGGGTACTAGGCACCAAATCACAAACCGAAACAACACGTAACAATGATCAATGTTTCACTGCA	0	0	0	0	0	0	0	0	0	0	0	0	0	0	0	0	3	0	0	0	0	0	0	0	0	0	0	0	0	0	0	0	0	0	0	0	0	0	0	0	0	0	0	0	0	0	0	0
UtxJmjc_R4C4-27739	ATTCCCCCCCACAAGAATACCGGTCGTTGCACATCGCACAGAACGCAACAATACGAATACACCGACCAAGTATTTCACTGCA	0	0	0	0	0	0	0	0	0	0	0	0	0	0	0	0	3	0	0	0	0	0	0	0	0	0	0	0	0	0	0	0	0	0	0	0	0	0	0	0	0	0	0	0	0	0	0	0
UtxJmjc_R4C4-27755	ATTCACTGCAGCGACTGCCGATTCACCGTGTTCGCCCATACACATTAACTACGATCATGCGACTTCGAAAATCGGTTCACTG	0	0	0	0	0	0	0	0	0	0	0	0	0	0	0	0	3	0	0	0	0	0	0	0	0	0	0	0	0	0	0	0	0	0	0	0	0	0	0	0	0	0	0	0	0	0	0	0
UtxJmjc_R4C4-2775	ATTCCACCTTCCACGTCAAACGAACTCGAAGCCCTTATTCGGTTCCTTCAGAAGGAGCCAAGCGTCTTCGCTCTTCACTGCA	0	0	0	0	0	0	0	0	0	0	0	0	0	0	0	0	3	0	0	0	0	0	0	0	0	0	0	0	0	0	0	0	0	0	0	0	0	0	0	0	0	0	0	0	0	0	0	0
UtxJmjc_R4C4-27777	ATTCGTCGCTCAATATTAAATAGAACACAAAGATTAGAGCTGCACCCGTTCGTAAGACTCAGGCTGACCGCCGATTCACTGC	0	0	0	0	0	0	0	0	0	0	0	0	0	0	0	0	3	0	0	0	0	0	0	0	0	0	0	0	0	0	0	0	0	0	0	0	0	0	0	0	0	0	0	0	0	0	0	0
UtxJmjc_R4C4-27822	ATTCAACACGTAACCAAACGTAACAGGTCCAGATCCAACACAGTTCCAAAGAACCAGATCGTTTGGATATAGCGTTCACTGC	0	0	0	0	0	0	0	0	0	0	0	0	0	0	0	0	3	0	0	0	0	0	0	0	0	0	0	0	0	0	0	0	0	0	0	0	0	0	0	0	0	0	0	0	0	0	0	0
UtxJmjc_R4C4-2784	ATTCCAGGATACAGCGCCAAAAAACATCACACGTACATCTCCCACGTAGCTGTTGTATACAACACAACAGTGTATTCACTGC	0	0	0	0	0	0	0	0	0	0	0	0	0	0	0	0	3	0	0	0	0	0	0	0	0	0	0	0	0	0	0	0	0	0	0	0	0	0	0	0	0	0	0	0	0	0	0	0
UtxJmjc_R4C4-28000	ATTCTCACACATCCTCGAGCAATAACAAAGCTCAGTGAGAGACCACTACTCAATCCAGCTCGTTGAGGACTTAATTCACTGC	0	0	0	0	0	0	0	0	0	0	0	0	0	0	0	0	3	0	0	0	0	0	0	0	0	0	0	0	0	0	0	0	0	0	0	0	0	0	0	0	0	0	0	0	0	0	0	0
UtxJmjc_R4C4-28018	ATTAAAAGCAATGCACAGAATGGTACGTGCAACTGCCAACAGTAACGAGAACGTTTGCATACTATCACTAGTTCACTGCAGA	0	0	0	0	0	0	0	0	0	0	0	0	0	0	0	0	3	0	0	0	0	0	0	0	0	0	0	0	0	0	0	0	0	0	0	0	0	0	0	0	0	0	0	0	0	0	0	0
UtxJmjc_R4C4-280	ATTCCCACTAACTAAGTGCAAATAACAGACGCTAGGTCACCCGCAACCCGCCCCCGAAATATGTCTCGACCCTGCTTCACTG	0	0	0	0	0	0	0	0	0	0	0	0	0	0	0	0	3	0	0	0	0	0	0	0	0	0	0	0	0	0	0	0	0	0	0	0	0	0	0	0	0	0	0	0	0	0	0	0
UtxJmjc_R4C4-28111	ATTCATCCTTTATGCCTATACGCATGAAACAAAAGAAACCAATGAAACAGCAGCCAACGATAACCTACAGCGGATTCACTGC	0	0	0	0	0	0	0	0	0	0	0	0	0	0	0	0	3	0	0	0	0	0	0	0	0	0	0	0	0	0	0	0	0	0	0	0	0	0	0	0	0	0	0	0	0	0	0	0
UtxJmjc_R4C4-28153	ATTCGTAGCACGAACCCCCGCCACCCCGTTCGTTGTCCAGTCCAACACCAGTGCTGATCCCCAGTGCCCCTATCTTCACTGC	0	0	0	0	0	0	0	0	0	0	0	0	0	0	0	0	3	0	0	0	0	0	0	0	0	0	0	0	0	0	0	0	0	0	0	0	0	0	0	0	0	0	0	0	0	0	0	0
UtxJmjc_R4C4-281	ATTCTACGCCACAACTAACCCGTCCATTATCCCCCTTATCGGATAATCTAGCGCTATCTGCATCGGACGCAGACTTCACTGC	0	0	0	0	0	0	0	0	0	0	0	0	0	0	0	0	3	0	0	0	0	0	0	0	0	0	0	0	0	0	0	0	0	0	0	0	0	0	0	0	0	0	0	0	0	0	0	0
UtxJmjc_R4C4-28286	ATTCGCATCCACCTAAACTATCTACAAACGAAACTTTGGATCGCCCTGCTCCATCCACTCTCCCTAGCCGACTTCACTGCAG	0	0	0	0	0	0	0	0	0	0	0	0	0	0	0	0	3	0	0	0	0	0	0	0	0	0	0	0	0	0	0	0	0	0	0	0	0	0	0	0	0	0	0	0	0	0	0	0
UtxJmjc_R4C4-282	ATTCCAAACACGCTGCATTCCAACTAGCAAGTCTAGTGAGCTGCGACCCACACACTTTAAGTTCGCAGTCCTTTCACTGCAG	0	0	0	0	0	0	0	0	0	0	0	0	0	0	0	0	3	0	0	0	0	0	0	0	0	0	0	0	0	0	0	0	0	0	0	0	0	0	0	0	0	0	0	0	0	0	0	0
UtxJmjc_R4C4-28325	ATTCGAGTTCAGCAGCCTGCCACGAGGAACCTAGACAGCCAATGACTAGAGCACAATAGACTCCCAAGTCACACCGTTCACT	0	0	0	0	0	0	0	0	0	0	0	0	0	0	0	0	3	0	0	0	0	0	0	0	0	0	0	0	0	0	0	0	0	0	0	0	0	0	0	0	0	0	0	0	0	0	0	0
UtxJmjc_R4C4-28371	ATTCTCATGAAGCCCCAGCAGGCCCAAAGCGGCTATACTGGAGCGAGTAATACCGTAGACGCCTCATGAACGCACTTCACTG	0	0	0	0	0	0	0	0	0	0	0	0	0	0	0	0	3	0	0	0	0	0	0	0	0	0	0	0	0	0	0	0	0	0	0	0	0	0	0	0	0	0	0	0	0	0	0	0
UtxJmjc_R4C4-283	ATTCGCCTCCAGGTTACAGCCACTTAAGCACACAATGTAACAGAACGGTGAAAAACATTACAACTTCCCTAGACTTCACTGC	0	0	0	0	0	0	0	0	0	0	0	0	0	0	0	0	3	0	0	0	0	0	0	0	0	0	0	0	0	0	0	0	0	0	0	0	0	0	0	0	0	0	0	0	0	0	0	0
UtxJmjc_R4C4-28455	ATTCAACCAACGTTACCTAAACACTCCCGGAACGCACAAACCACCTTCCTCCTTCCCCTCTTAGATTCCATACTTCACTGCA	0	0	0	0	0	0	0	0	0	0	0	0	0	0	0	0	3	0	0	0	0	0	0	0	0	0	0	0	0	0	0	0	0	0	0	0	0	0	0	0	0	0	0	0	0	0	0	0
UtxJmjc_R4C4-28467	ATTCCACTTGTCAAGGAATATGCACATTCGCAGTGTTTCATACTGGAACCACTTTGACAAAATCTTCCGACCGATTCACTGC	0	0	0	0	0	0	0	0	0	0	0	0	0	0	0	0	3	0	0	0	0	0	0	0	0	0	0	0	0	0	0	0	0	0	0	0	0	0	0	0	0	0	0	0	0	0	0	0
UtxJmjc_R4C4-2846	ATTCAGCAAAGATCCCAGACCTCAACTTCTCCCTTAACCCCACAGAATAGTGCACATACCTACATTAATTGTGCTTCACTGC	0	0	0	0	0	0	0	0	0	0	0	0	0	0	0	0	3	0	0	0	0	0	0	0	0	0	0	0	0	0	0	0	0	0	0	0	0	0	0	0	0	0	0	0	0	0	0	0
UtxJmjc_R4C4-284	ATTCTTTGAGTATGCGCGGAGCCTAGATACGCTCTTCCATTAGGGGCCGTGCCCCTCTTTGTGCGCCTAGCTACTTCACTGC	0	0	0	0	0	0	0	0	0	0	0	0	0	0	0	0	3	0	0	0	0	0	0	0	0	0	0	0	0	0	0	0	0	0	0	0	0	0	0	0	0	0	0	0	0	0	0	0
UtxJmjc_R4C4-28539	ATTCAATAAAAAACCTAGATCCATACAAGAACTCACGATATCGCCTATCGCACGTAAACCGACCCAGCAGCTAGTTCACTGC	0	0	0	0	0	0	0	0	0	0	0	0	0	0	0	0	3	0	0	0	0	0	0	0	0	0	0	0	0	0	0	0	0	0	0	0	0	0	0	0	0	0	0	0	0	0	0	0
UtxJmjc_R4C4-285	ATTCGGCTCGCCAAGCTCCGCTACGGATTCAACAAGAATTGCTGAAAAATCCAACAAGCTTAACACATTCCACGTTCACTGC	0	0	0	0	0	0	0	0	0	0	0	0	0	0	0	0	3	0	0	0	0	0	0	0	0	0	0	0	0	0	0	0	0	0	0	0	0	0	0	0	0	0	0	0	0	0	0	0
UtxJmjc_R4C4-28612	ATTCACCAGGTCACCGGTGTATTGATCGCTTCTCGCACTAACGGACGATCTTGACACCGATCATCTGGTCTCAATTCACTGC	0	0	0	0	0	0	0	0	0	0	0	0	0	0	0	0	3	0	0	0	0	0	0	0	0	0	0	0	0	0	0	0	0	0	0	0	0	0	0	0	0	0	0	0	0	0	0	0
UtxJmjc_R4C4-28633	ATTCCACCGCTAGTCCGAACAACACGGTGCAGAGCCATGCTTGGACAGCGATGCAAACGAACCAACTTCAAGCTTCACTGCA	0	0	0	0	0	0	0	0	0	0	0	0	0	0	0	0	3	0	0	0	0	0	0	0	0	0	0	0	0	0	0	0	0	0	0	0	0	0	0	0	0	0	0	0	0	0	0	0
UtxJmjc_R4C4-28648	TCCCCATGGCACACCTTACCGCAAGCCAACGCATAAAAAACCTTCGGCACGCATAAGGATTGTGCCGGGAGTTCACTGCAGA	0	0	0	0	0	0	0	0	0	0	0	0	0	0	0	0	3	0	0	0	0	0	0	0	0	0	0	0	0	0	0	0	0	0	0	0	0	0	0	0	0	0	0	0	0	0	0	0
UtxJmjc_R4C4-286	ATTCCCCCGAGACCACTCGACGGCTCATATCTTTGGAAACCATCAACTGGTTTTAGTACCCCACTACATCACTGTTCACTGC	0	0	0	0	0	0	0	0	0	0	0	0	0	0	0	0	3	0	0	0	0	0	0	0	0	0	0	0	0	0	0	0	0	0	0	0	0	0	0	0	0	0	0	0	0	0	0	0
UtxJmjc_R4C4-2870	ATTCACGCGGAATAAGCTAATCAGAACCGCATTCAGGACTCCCGAGCTACAGCAGCCGCGCCCATAACTCCTTCACTGCAGA	0	0	0	0	0	0	0	0	0	0	0	0	0	0	0	0	3	0	0	0	0	0	0	0	0	0	0	0	0	0	0	0	0	0	0	0	0	0	0	0	0	0	0	0	0	0	0	0
UtxJmjc_R4C4-288	ATTCGCCAAGCTGCCACTTTATAATCACACTACACCATGTTTGTGTACTAACAACCTGACACGAGAGCAGTCCATTCACTGC	0	0	0	0	0	0	0	0	0	0	0	0	0	0	0	0	3	0	0	0	0	0	0	0	0	0	0	0	0	0	0	0	0	0	0	0	0	0	0	0	0	0	0	0	0	0	0	0
UtxJmjc_R4C4-289	ATTCCGTTGAACAAAGTCCAACTATCCAACCCCACAACAGTAGACCAAATTACGTCTACCTTACTCTCATAGTTCACTGCAG	0	0	0	0	0	0	0	0	0	0	0	0	0	0	0	0	3	0	0	0	0	0	0	0	0	0	0	0	0	0	0	0	0	0	0	0	0	0	0	0	0	0	0	0	0	0	0	0
UtxJmjc_R4C4-29000	ATTCAAGGCGCAGGCAGGCAGACCACATTAAACGGTCCGACTCCCTGCCCTGGACCCCACGCAAGAACTTCA	0	0	0	0	0	0	0	0	0	0	0	0	0	0	0	0	3	0	0	0	0	0	0	0	0	0	0	0	0	0	0	0	0	0	0	0	0	0	0	0	0	0	0	0	0	0	0	0
UtxJmjc_R4C4-29004	ATTCAGCACGATAGAAGTATATGAGCACCTTCGCTTCACTTACTTAGCCGCTCATTCACCACATTTGATTCA	0	0	0	0	0	0	0	0	0	0	0	0	0	0	0	0	3	0	0	0	0	0	0	0	0	0	0	0	0	0	0	0	0	0	0	0	0	0	0	0	0	0	0	0	0	0	0	0
UtxJmjc_R4C4-29051	ATTCCAGTAAGCTATCCACTCCGCAGCCGAACCGTAAATCATTGCAAGTACGCGATAGGGCACATCCCAAAAGGTTCACTGC	0	0	0	0	0	0	0	0	0	0	0	0	0	0	0	0	3	0	0	0	0	0	0	0	0	0	0	0	0	0	0	0	0	0	0	0	0	0	0	0	0	0	0	0	0	0	0	0
UtxJmjc_R4C4-29057	ATTCCAAGCACAAGCGCCAGCAGAGCACGCATCAGCACATCCGAGTGCATCACCTTTACTGACTGCGCACTTCACTGCAGAC	0	0	0	0	0	0	0	0	0	0	0	0	0	0	0	0	3	0	0	0	0	0	0	0	0	0	0	0	0	0	0	0	0	0	0	0	0	0	0	0	0	0	0	0	0	0	0	0
UtxJmjc_R4C4-29081	ATTCCAGCCAAGGGACCCTTTATCAGCACGCGAGGTAGAGTAAACCCTTGCGGACATAAATCCCAAAACACACCTTCACTGC	0	0	0	0	0	0	0	0	0	0	0	0	0	0	0	0	3	0	0	0	0	0	0	0	0	0	0	0	0	0	0	0	0	0	0	0	0	0	0	0	0	0	0	0	0	0	0	0
UtxJmjc_R4C4-29096	ATTCCCTAGTCGATTCCACAAAAGCCATTGTGTTACAGGGCGACCTACCTCACAGGACAAGCCAACCCGACAACTTCACTGC	0	0	0	0	0	0	0	0	0	0	0	0	0	0	0	0	3	0	0	0	0	0	0	0	0	0	0	0	0	0	0	0	0	0	0	0	0	0	0	0	0	0	0	0	0	0	0	0
UtxJmjc_R4C4-290	ATTCCACAAAGACAAATAAGAAGACAAGACACCGCCACCTGTAGCATTCCATAACCCCGTACAGTGCTTCA	0	0	0	0	0	0	0	0	0	0	0	0	0	0	0	0	3	0	0	0	0	0	0	0	0	0	0	0	0	0	0	0	0	0	0	0	0	0	0	0	0	0	0	0	0	0	0	0
UtxJmjc_R4C4-29155	ATTCTGGCACAGCGCGTACCCAGCTTATTCGAAGCCGTCTAAACCGAAATATAATAGCATTTGCATTTCACTACTTCACTGC	0	0	0	0	0	0	0	0	0	0	0	0	0	0	0	0	3	0	0	0	0	0	0	0	0	0	0	0	0	0	0	0	0	0	0	0	0	0	0	0	0	0	0	0	0	0	0	0
UtxJmjc_R4C4-291	ATTCCCGCCCACCAAACGCCCTACGCAAACAATGCGCATTTCATCGGGCGATACAAGACTAGCGCACGTATCCCTTCACTGC	0	0	0	0	0	0	0	0	0	0	0	0	0	0	0	0	3	0	0	0	0	0	0	0	0	0	0	0	0	0	0	0	0	0	0	0	0	0	0	0	0	0	0	0	0	0	0	0
UtxJmjc_R4C4-29263	ATTCCCATCGCCTATATCCGCTCTCGGTGACATCAACCGAAAGGGAGAAGACGTATAGTACGGTCCATAAGTCCTTCACTGC	0	0	0	0	0	0	0	0	0	0	0	0	0	0	0	0	3	0	0	0	0	0	0	0	0	0	0	0	0	0	0	0	0	0	0	0	0	0	0	0	0	0	0	0	0	0	0	0
UtxJmjc_R4C4-292	ATTCGACGAGACCCTTAACAATGGGGCACAGCTGAACACCAGACCAATACAACACAGATTGGTTAACTGCTCCCATTCACTG	0	0	0	0	0	0	0	0	0	0	0	0	0	0	0	0	3	0	0	0	0	0	0	0	0	0	0	0	0	0	0	0	0	0	0	0	0	0	0	0	0	0	0	0	0	0	0	0
UtxJmjc_R4C4-29302	ATTCCCTTCAAGAACAGACCAAACAATGCACCCCCACAATGCTCCGCAGCCTGCGCAAATTAATTCGACCCCCATTCACTGC	0	0	0	0	0	0	0	0	0	0	0	0	0	0	0	0	3	0	0	0	0	0	0	0	0	0	0	0	0	0	0	0	0	0	0	0	0	0	0	0	0	0	0	0	0	0	0	0
UtxJmjc_R4C4-29310	ATTCTTTCAGAAAGCACTCACATACCTCCCGAACAATTCGCAACGCCTCATGCCGTTGCAGATTCGGAACTGCTTCACTGCA	0	0	0	0	0	0	0	0	0	0	0	0	0	0	0	0	3	0	0	0	0	0	0	0	0	0	0	0	0	0	0	0	0	0	0	0	0	0	0	0	0	0	0	0	0	0	0	0
UtxJmjc_R4C4-29330	ATTCCCCAAGTGGCACGACGGCTATCCCCATTGCCAACTACCTTGGCGACCGACCATGATCCGAGCGTGCCGACTTCACTGC	0	0	0	0	0	0	0	0	0	0	0	0	0	0	0	0	3	0	0	0	0	0	0	0	0	0	0	0	0	0	0	0	0	0	0	0	0	0	0	0	0	0	0	0	0	0	0	0
UtxJmjc_R4C4-293	ATTCCGCCCAAAGGAGAACCCTAACCCGGCATACTGCTCAACAGCGCTGTAGAGTTCACGTCAGACTAGACGTGGTTCACTG	0	0	0	0	0	0	0	0	0	0	0	0	0	0	0	0	3	0	0	0	0	0	0	0	0	0	0	0	0	0	0	0	0	0	0	0	0	0	0	0	0	0	0	0	0	0	0	0
UtxJmjc_R4C4-29435	ATTCCTAACGCTATCCCTACGGAATGACTAACGACAAGGACTTTATACCTAGTAAACAAATACGTTGGTCTTGCACTTCACT	0	0	0	0	0	0	0	0	0	0	0	0	0	0	0	0	3	0	0	0	0	0	0	0	0	0	0	0	0	0	0	0	0	0	0	0	0	0	0	0	0	0	0	0	0	0	0	0
UtxJmjc_R4C4-29457	ATTCCCACCCCGTGATAACCCCTTGAGGAAGCCTATCCTAGCTAGACACCTCAGCGCTAAGTTAACAAGCCGACTTCACTGC	0	0	0	0	0	0	0	0	0	0	0	0	0	0	0	0	3	0	0	0	0	0	0	0	0	0	0	0	0	0	0	0	0	0	0	0	0	0	0	0	0	0	0	0	0	0	0	0
UtxJmjc_R4C4-294	ATTCGAGTGTATGAAGCGCCGATAATACTTCTAATCATAGACACTCGACCATTCGAGGTACCCGTTCCAAAAGCTTTCACTG	0	0	0	0	0	0	0	0	0	0	0	0	0	0	0	0	3	0	0	0	0	0	0	0	0	0	0	0	0	0	0	0	0	0	0	0	0	0	0	0	0	0	0	0	0	0	0	0
UtxJmjc_R4C4-29506	ATTCCCCCACATAATACGCCCAGCTTGACTGTACGTGAAGCAGAGACACACGCATTATGCATTCCATTCACGCCATTCACTG	0	0	0	0	0	0	0	0	0	0	0	0	0	0	0	0	3	0	0	0	0	0	0	0	0	0	0	0	0	0	0	0	0	0	0	0	0	0	0	0	0	0	0	0	0	0	0	0
UtxJmjc_R4C4-29520	ATTCTTAGCGTCCAGTAGATGAACTGCCACCGCTGAATCTAGCTGCTGGGTCCTGCCTATCGTATGGCCCGTCTTCACTGCA	0	0	0	0	0	0	0	0	0	0	0	0	0	0	0	0	3	0	0	0	0	0	0	0	0	0	0	0	0	0	0	0	0	0	0	0	0	0	0	0	0	0	0	0	0	0	0	0
UtxJmjc_R4C4-295	ATTCACTTAAGCCCGACAATATAGAACCTCCCCTAGACCCACCACAGATCCATGTTCAGCTTACGCCCTGCCCCTTCACTGC	0	0	0	0	0	0	0	0	0	0	0	0	0	0	0	0	3	0	0	0	0	0	0	0	0	0	0	0	0	0	0	0	0	0	0	0	0	0	0	0	0	0	0	0	0	0	0	0
UtxJmjc_R4C4-29672	ATTCCAGCCCTTCACTCAACAATTGTATATCACGACAGTCGTTGACACCTAGAGGAAGGACTGCACCCTACTAATTCACTGC	0	0	0	0	0	0	0	0	0	0	0	0	0	0	0	0	3	0	0	0	0	0	0	0	0	0	0	0	0	0	0	0	0	0	0	0	0	0	0	0	0	0	0	0	0	0	0	0
UtxJmjc_R4C4-29679	ATTCCCTGTCCACGCGACCTCAAACCGAGGCTGCCGGACGATAACACATACGAGAAACAATCAAGCATCCAAACATTCACTG	0	0	0	0	0	0	0	0	0	0	0	0	0	0	0	0	3	0	0	0	0	0	0	0	0	0	0	0	0	0	0	0	0	0	0	0	0	0	0	0	0	0	0	0	0	0	0	0
UtxJmjc_R4C4-2967	ATTCATCCAACCAATACCGACTATCTCTTACCACACCTTGTAGCAGGTCCAACATGATTCCACGAGATCGACGCTTCACTGC	0	0	0	0	0	0	0	0	0	0	0	0	0	0	0	0	3	0	0	0	0	0	0	0	0	0	0	0	0	0	0	0	0	0	0	0	0	0	0	0	0	0	0	0	0	0	0	0
UtxJmjc_R4C4-297	ATTCGGCAACCTACACACGCCAATCCACAACCAATAAGCTGTAGACCGGTCTAAGCTTAGGAATCACTCCAGCCTTCACTGC	0	0	0	0	0	0	0	0	0	0	0	0	0	0	0	0	3	0	0	0	0	0	0	0	0	0	0	0	0	0	0	0	0	0	0	0	0	0	0	0	0	0	0	0	0	0	0	0
UtxJmjc_R4C4-2984	ATTCCCAGTACAGCGATGGATTCACCGAAAAATGAAATGAGTTGCCGATCCGTCGCTATAGAGATTTTATCTCCTTCACTGC	0	0	0	0	0	0	0	0	0	0	0	0	0	0	0	0	3	0	0	0	0	0	0	0	0	0	0	0	0	0	0	0	0	0	0	0	0	0	0	0	0	0	0	0	0	0	0	0
UtxJmjc_R4C4-298	ATTCCACAAACCCTGAGGCAAGAAAGCCCCTCCTCATTTAACCAAAGAGTCAGTCCCCGAGATGGACTACACGGCTTCACTG	0	0	0	0	0	0	0	0	0	0	0	0	0	0	0	0	3	0	0	0	0	0	0	0	0	0	0	0	0	0	0	0	0	0	0	0	0	0	0	0	0	0	0	0	0	0	0	0
UtxJmjc_R4C4-2993	ATTCATGGGGCTTCCATCCCAGATCCTATATCGCAACACACTCTCAGTGTGGGCATCAATCCCGTACCGAATGGTTCACTGC	0	0	0	0	0	0	0	0	0	0	0	0	0	0	0	0	3	0	0	0	0	0	0	0	0	0	0	0	0	0	0	0	0	0	0	0	0	0	0	0	0	0	0	0	0	0	0	0
UtxJmjc_R4C4-299	ATTCGGGGCCACTGAACTGTGACGGTTAGCTACAGCCAAAAATGAGAAGTACAATATCACCACCCAGAGAGCCCTTCACTGC	0	0	0	0	0	0	0	0	0	0	0	0	0	0	0	0	3	0	0	0	0	0	0	0	0	0	0	0	0	0	0	0	0	0	0	0	0	0	0	0	0	0	0	0	0	0	0	0
UtxJmjc_R4C4-300	ATTCCAACCCAGAATCTGAGGCCGGCAACGTTAACCTAACTACCCTAGGTCTAAGTTCCTGCTTCATGCCTCCCTTCACTGC	0	0	0	0	0	0	0	0	0	0	0	0	0	0	0	0	3	0	0	0	0	0	0	0	0	0	0	0	0	0	0	0	0	0	0	0	0	0	0	0	0	0	0	0	0	0	0	0
UtxJmjc_R4C4-3011	ATTCCCATTAGCGTCAACGGGCAGAATCCTCTACCCGCTGATTCAACATATTTCCCACAGCTTCCCACTGCCGGTTCACTGC	0	0	0	0	0	0	0	0	0	0	0	0	0	0	0	0	3	0	0	0	0	0	0	0	0	0	0	0	0	0	0	0	0	0	0	0	0	0	0	0	0	0	0	0	0	0	0	0
UtxJmjc_R4C4-30176	ATTCCCGCCAAAACGGAAAGCCTATGATATGCGCTTCAATAGAACCGCATGTATACACCTTCCAACCCTCCAACCTTCACTG	0	0	0	0	0	0	0	0	0	0	0	0	0	0	0	0	3	0	0	0	0	0	0	0	0	0	0	0	0	0	0	0	0	0	0	0	0	0	0	0	0	0	0	0	0	0	0	0
UtxJmjc_R4C4-30197	ATTCCAGCTTCTATTCAAGGCCACCCTTAATTTTGTCAAAAAGCACCAGACCATGATCTGGCTACACAACAGATTCACTGCA	0	0	0	0	0	0	0	0	0	0	0	0	0	0	0	0	3	0	0	0	0	0	0	0	0	0	0	0	0	0	0	0	0	0	0	0	0	0	0	0	0	0	0	0	0	0	0	0
UtxJmjc_R4C4-301	ATTCTGAAAAACGAGCCAGCACCAACCATACTCCCGCAGCGCAAAACGCAATGGATCGACTCATCAACATTAGATTCACTGC	0	0	0	0	0	0	0	0	0	0	0	0	0	0	0	0	3	0	0	0	0	0	0	0	0	0	0	0	0	0	0	0	0	0	0	0	0	0	0	0	0	0	0	0	0	0	0	0
UtxJmjc_R4C4-30200	ATTCACCAGGCCCGAGCCGACAGCTACATAACATGGAACCGAACCAAATGTAGAAACGTATACCGATTCCAAACATTCACTG	0	0	0	0	0	0	0	0	0	0	0	0	0	0	0	0	3	0	0	0	0	0	0	0	0	0	0	0	0	0	0	0	0	0	0	0	0	0	0	0	0	0	0	0	0	0	0	0
UtxJmjc_R4C4-30269	ATTCCCTCCGGCTGGGCACACAAGTTCTAGTTACTAAAGAGCAACAAACTACATTGCTTAGGCACACAGAGTAGTTCACTGC	0	0	0	0	0	0	0	0	0	0	0	0	0	0	0	0	3	0	0	0	0	0	0	0	0	0	0	0	0	0	0	0	0	0	0	0	0	0	0	0	0	0	0	0	0	0	0	0
UtxJmjc_R4C4-30276	ATTCACCGATACAAATGCACGACTGGTTGAATGATAGCAACCATGCATGCATAGCTACCACACTCAGCGACTAGTTCACTGC	0	0	0	0	0	0	0	0	0	0	0	0	0	0	0	0	3	0	0	0	0	0	0	0	0	0	0	0	0	0	0	0	0	0	0	0	0	0	0	0	0	0	0	0	0	0	0	0
UtxJmjc_R4C4-30329	ATTCCATTCGCCTTCCAAAATACATGTTCCGGCTAGACTCTCCCAACAACTTACTGGAATTATTCCGGGACACCTTCACTGC	0	0	0	0	0	0	0	0	0	0	0	0	0	0	0	0	3	0	0	0	0	0	0	0	0	0	0	0	0	0	0	0	0	0	0	0	0	0	0	0	0	0	0	0	0	0	0	0
UtxJmjc_R4C4-30338	ATTCTTAGCTAACACAGCACGTCGTTTGTGCATCCTCCTATGCACGTCCCAAACGCCCCGATGTGAGGCCTAGCTTCACTGC	0	0	0	0	0	0	0	0	0	0	0	0	0	0	0	0	3	0	0	0	0	0	0	0	0	0	0	0	0	0	0	0	0	0	0	0	0	0	0	0	0	0	0	0	0	0	0	0
UtxJmjc_R4C4-30395	ATTCTCCCTAGGCCAATCACATGCCTTAAAGTTTCCCATCTACTGGGCACACCTAAGCCCTTCTGTCAAGGCATTCACTGCA	0	0	0	0	0	0	0	0	0	0	0	0	0	0	0	0	3	0	0	0	0	0	0	0	0	0	0	0	0	0	0	0	0	0	0	0	0	0	0	0	0	0	0	0	0	0	0	0
UtxJmjc_R4C4-303	ATTCGCCAAGGCCTCCCAACTTTATACGCACATTTAGCCACTACGCATTATCATATCAAGTATGTGGCTCGTCCTTCACTGC	0	0	0	0	0	0	0	0	0	0	0	0	0	0	0	0	3	0	0	0	0	0	0	0	0	0	0	0	0	0	0	0	0	0	0	0	0	0	0	0	0	0	0	0	0	0	0	0
UtxJmjc_R4C4-30406	ATTCGCCAGGTCACCGTACCCACCCTAAGCATTTCTTATTTGGGACGACCAATAGGTACGACGACGCAAGTCTCGTTCACTG	0	0	0	0	0	0	0	0	0	0	0	0	0	0	0	0	3	0	0	0	0	0	0	0	0	0	0	0	0	0	0	0	0	0	0	0	0	0	0	0	0	0	0	0	0	0	0	0
UtxJmjc_R4C4-30420	ATTCCCACAACACGTTACCGCACCGCGTCCAGCTTCCTCGTTGACCTTCCACAACGGAACAACGCACAAGTGGCTTCACTGC	0	0	0	0	0	0	0	0	0	0	0	0	0	0	0	0	3	0	0	0	0	0	0	0	0	0	0	0	0	0	0	0	0	0	0	0	0	0	0	0	0	0	0	0	0	0	0	0
UtxJmjc_R4C4-30475	ATTCAACAAGTCGATCATACTGCTTTACGCATGTGCAAGTGCATCAAGATGCACCTTTTTAGCTCCCACTGCAATTCACTGC	0	0	0	0	0	0	0	0	0	0	0	0	0	0	0	0	3	0	0	0	0	0	0	0	0	0	0	0	0	0	0	0	0	0	0	0	0	0	0	0	0	0	0	0	0	0	0	0
UtxJmjc_R4C4-304	ATTCCACACACAACATCCCGCCATGTTAACACACCTCTGAGCGCCACTGACCTTCTGATGCAAAAGCGGATTCACTGCAGAC	0	0	0	0	0	0	0	0	0	0	0	0	0	0	0	0	3	0	0	0	0	0	0	0	0	0	0	0	0	0	0	0	0	0	0	0	0	0	0	0	0	0	0	0	0	0	0	0
UtxJmjc_R4C4-305	ATTCCGGTGCCCACCGGAAGATCCATATGAAAACCAAGCCTACTCGTAACGCACACTCCGAGAGAGTCACTCCCCTTCACTG	0	0	0	0	0	0	0	0	0	0	0	0	0	0	0	0	3	0	0	0	0	0	0	0	0	0	0	0	0	0	0	0	0	0	0	0	0	0	0	0	0	0	0	0	0	0	0	0
UtxJmjc_R4C4-30629	ATTCCCAGCAACCACAAATTCCACCATCTAAACCTCTCACCCGCTACTCATGCAATTCACCAAGGATTCGCCCATTCACTGC	0	0	0	0	0	0	0	0	0	0	0	0	0	0	0	0	3	0	0	0	0	0	0	0	0	0	0	0	0	0	0	0	0	0	0	0	0	0	0	0	0	0	0	0	0	0	0	0
UtxJmjc_R4C4-30805	TTTCCCTTGAAGCTTTAGCCCTGCGCTACAGCACAACTGCTGTTGCTCCTCCGCGGAGTTGAAGGCTTCACTCGTTCACTGC	0	0	0	0	0	0	0	0	0	0	0	0	0	0	0	0	3	0	0	0	0	0	0	0	0	0	0	0	0	0	0	0	0	0	0	0	0	0	0	0	0	0	0	0	0	0	0	0
UtxJmjc_R4C4-30876	ATTCCGTCGCCGCAGACGACAGCCCGACCCGTGCCACAAATACAAACTTTGTCACTTTAAATAGCTGCGGGATTCACTGCAG	0	0	0	0	0	0	0	0	0	0	0	0	0	0	0	0	3	0	0	0	0	0	0	0	0	0	0	0	0	0	0	0	0	0	0	0	0	0	0	0	0	0	0	0	0	0	0	0
UtxJmjc_R4C4-30886	ATTCTGGCCGGTAATAACTGAGCACCTCAATGACATAAGTTCTACCAACACCAATCAAACCATACAAAACGCCGTTCACTGC	0	0	0	0	0	0	0	0	0	0	0	0	0	0	0	0	3	0	0	0	0	0	0	0	0	0	0	0	0	0	0	0	0	0	0	0	0	0	0	0	0	0	0	0	0	0	0	0
UtxJmjc_R4C4-308	ATTCCCGGCTGAAACAGTCCTCACCGACTATACAAGGCAAACCACCCGAAGCCCTATGTACCCCGATCCTGCGTTCACTGCA	0	0	0	0	0	0	0	0	0	0	0	0	0	0	0	0	3	0	0	0	0	0	0	0	0	0	0	0	0	0	0	0	0	0	0	0	0	0	0	0	0	0	0	0	0	0	0	0
UtxJmjc_R4C4-3093	ATTCACAGTCCCCTACCACGAACTGGGGGACAGTGAGGGACGCTTAAACGCTTGCTAACATCATTAACAGTGCCTTTCACTG	0	0	0	0	0	0	0	0	0	0	0	0	0	0	0	0	3	0	0	0	0	0	0	0	0	0	0	0	0	0	0	0	0	0	0	0	0	0	0	0	0	0	0	0	0	0	0	0
UtxJmjc_R4C4-31043	CCGCCTAAAAACTTCCCTGCATTCATGCACTGGCTGCATATCCCCAACCGACATTCAGTACTACGATTCA	0	0	0	0	0	0	0	0	0	0	0	0	0	0	0	0	3	0	0	0	0	0	0	0	0	0	0	0	0	0	0	0	0	0	0	0	0	0	0	0	0	0	0	0	0	0	0	0
UtxJmjc_R4C4-31071	ATTCTTAAACAAAGATTGAAGCCAATTCACTGCGATCCTTGACTATCCCGACTCAGTAGTCAATCACAACTTCACTGCAGAC	0	0	0	0	0	0	0	0	0	0	0	0	0	0	0	0	3	0	0	0	0	0	0	0	0	0	0	0	0	0	0	0	0	0	0	0	0	0	0	0	0	0	0	0	0	0	0	0
UtxJmjc_R4C4-31126	ATTCATGCGGTGCCGCTCATTCAAGAGTGTCACCATGTCGAAGCGAAATAAGGGCACACCAACTTGACCCCCCTTTTCACTG	0	0	0	0	0	0	0	0	0	0	0	0	0	0	0	0	3	0	0	0	0	0	0	0	0	0	0	0	0	0	0	0	0	0	0	0	0	0	0	0	0	0	0	0	0	0	0	0
UtxJmjc_R4C4-31141	TTCAGCACAACTGATCCCCACATCGCCCACCCGTTCATCCGGCATTTATCATTGTGCTCACCAGTTCCCCAAGTTCACTGCA	0	0	0	0	0	0	0	0	0	0	0	0	0	0	0	0	3	0	0	0	0	0	0	0	0	0	0	0	0	0	0	0	0	0	0	0	0	0	0	0	0	0	0	0	0	0	0	0
UtxJmjc_R4C4-31175	ATTCAGGATGCTCTATTCACGCGACTCACTTATGCAACCTAAAACCAACAAACTGTTAAACAGTGATGCAACAATTCACTGC	0	0	0	0	0	0	0	0	0	0	0	0	0	0	0	0	3	0	0	0	0	0	0	0	0	0	0	0	0	0	0	0	0	0	0	0	0	0	0	0	0	0	0	0	0	0	0	0
UtxJmjc_R4C4-31319	ATTCCACGCCATTAGGAGCATCGTAATAGTAGATCTAAACATATAACCTCGCACCCCATTCATAACAGACGTCACTTCACTG	0	0	0	0	0	0	0	0	0	0	0	0	0	0	0	0	3	0	0	0	0	0	0	0	0	0	0	0	0	0	0	0	0	0	0	0	0	0	0	0	0	0	0	0	0	0	0	0
UtxJmjc_R4C4-31356	ATTCATGCTCACTGCTGATATGTCAAACTTTAGGAGGCAGTATACCATCGTGGAACCTGACACAGTACACAGCCCTTCACTG	0	0	0	0	0	0	0	0	0	0	0	0	0	0	0	0	3	0	0	0	0	0	0	0	0	0	0	0	0	0	0	0	0	0	0	0	0	0	0	0	0	0	0	0	0	0	0	0
UtxJmjc_R4C4-31370	ATTCGCCCGAATATTCTGAGACCACATATAACACTTTTAAATATCACAAAACTAACACTACCCCTTATTCGCGCTTCACTGC	0	0	0	0	0	0	0	0	0	0	0	0	0	0	0	0	3	0	0	0	0	0	0	0	0	0	0	0	0	0	0	0	0	0	0	0	0	0	0	0	0	0	0	0	0	0	0	0
UtxJmjc_R4C4-31375	ATTCTCACGCACAGCAAAAGCTCCTCATCCAAATCAAAATAGCGAATACTTACTTGCTTTCAGACGAAATAGCATTCACTGC	0	0	0	0	0	0	0	0	0	0	0	0	0	0	0	0	3	0	0	0	0	0	0	0	0	0	0	0	0	0	0	0	0	0	0	0	0	0	0	0	0	0	0	0	0	0	0	0
UtxJmjc_R4C4-313	ATTCTCAGTTAACTCGCCGTGAATTACCAACGCGTGACACTATCACGTAATAACGGTAGCTCCTAACATTCA	0	0	0	0	0	0	0	0	0	0	0	0	0	0	0	0	3	0	0	0	0	0	0	0	0	0	0	0	0	0	0	0	0	0	0	0	0	0	0	0	0	0	0	0	0	0	0	0
UtxJmjc_R4C4-31440	ATTCCGGTTAACTGGCACCACTTAGTACCTGACACAGCCGGACAGATAACGCAAGCCGCAACAGACCACGACGATTCACTGC	0	0	0	0	0	0	0	0	0	0	0	0	0	0	0	0	3	0	0	0	0	0	0	0	0	0	0	0	0	0	0	0	0	0	0	0	0	0	0	0	0	0	0	0	0	0	0	0
UtxJmjc_R4C4-31486	ATTCAGCTCTACCCGGACGGAGCCTATCATCTGCATATTAATGCTACGTACGGATGACCTCATTCGTAGCTTGCTTCACTGC	0	0	0	0	0	0	0	0	0	0	0	0	0	0	0	0	3	0	0	0	0	0	0	0	0	0	0	0	0	0	0	0	0	0	0	0	0	0	0	0	0	0	0	0	0	0	0	0
UtxJmjc_R4C4-31499	ATTCGCACCAACTCCACCCCAAGAGTTGAGAATGCACATCGTCGATGATGACACTTCATCTTGTATTCCCTCGTTTCACTGC	0	0	0	0	0	0	0	0	0	0	0	0	0	0	0	0	3	0	0	0	0	0	0	0	0	0	0	0	0	0	0	0	0	0	0	0	0	0	0	0	0	0	0	0	0	0	0	0
UtxJmjc_R4C4-314	ATTCCACCAAAGCTAATAGCCACCAGTAGGATACAAATCCTGCCCTTACTGACAGCAGCTCGTCCTTCACGGCGTTCACTGC	0	0	0	0	0	0	0	0	0	0	0	0	0	0	0	0	3	0	0	0	0	0	0	0	0	0	0	0	0	0	0	0	0	0	0	0	0	0	0	0	0	0	0	0	0	0	0	0
UtxJmjc_R4C4-315	ATTCCCGCCGTTGAAAGCAACACCAGAATGAAGATTACCCCTGCACAAAAGGGGAAAACAACTAAGCTGGTATTATTCACTG	0	0	0	0	0	0	0	0	0	0	0	0	0	0	0	0	3	0	0	0	0	0	0	0	0	0	0	0	0	0	0	0	0	0	0	0	0	0	0	0	0	0	0	0	0	0	0	0
UtxJmjc_R4C4-31609	ATTAAGACGCATCCGACGTCAACGTGTAATGTACACCCCGTTTACGGATACAAGCCAGACTCTCGTCAAGGCATTTCACTGC	0	0	0	0	0	0	0	0	0	0	0	0	0	0	0	0	3	0	0	0	0	0	0	0	0	0	0	0	0	0	0	0	0	0	0	0	0	0	0	0	0	0	0	0	0	0	0	0
UtxJmjc_R4C4-31613	ATTCAAGACTAGCATCACTCCTAACGTGATGCAGGTTAACGTCCTGCGAGTGATACACCCAATGCCCCACCGCACTTCACTG	0	0	0	0	0	0	0	0	0	0	0	0	0	0	0	0	3	0	0	0	0	0	0	0	0	0	0	0	0	0	0	0	0	0	0	0	0	0	0	0	0	0	0	0	0	0	0	0
UtxJmjc_R4C4-31653	ATTCCACATATTCACTGAACCACACGCCGACATCATTCAAAGGCGTTTCTTGCTGGCCACGTTAAAAGACTTGGCTTCACTG	0	0	0	0	0	0	0	0	0	0	0	0	0	0	0	0	3	0	0	0	0	0	0	0	0	0	0	0	0	0	0	0	0	0	0	0	0	0	0	0	0	3	0	0	0	0	0	0
UtxJmjc_R4C4-31669	ATTCATACGTAGTAACATGACCGCCCCAGCACCGCAGTCTATTACCCTCTCCAAAGACTGCACAGGAGACCCATTCACTGCA	0	0	0	0	0	0	0	0	0	0	0	0	0	0	0	0	3	0	0	0	0	0	0	0	0	0	0	0	0	0	0	0	0	0	0	0	0	0	0	0	0	0	0	0	0	0	0	0
UtxJmjc_R4C4-31691	ATTCGGAACCCAGTCCTACCAGTCCATGGCACCCAGAAGCGCCGGGATTCAAACAGCCGACTCGCTGCAAGCGTTCACTGCA	0	0	0	0	0	0	0	0	0	0	0	0	0	0	0	0	3	0	0	0	0	0	0	0	0	0	0	0	0	0	0	0	0	0	0	0	0	0	0	0	0	0	0	0	0	0	0	0
UtxJmjc_R4C4-31727	ATTCCGCTGAAAGCGCGCATCTGTCTGAAAATCCAGAAAAATGAGATTACAGCAGACCAGTAACAGACTCCTTCACTGCAGA	0	0	0	0	0	0	0	0	0	0	0	0	0	0	0	0	3	0	0	0	0	0	0	0	0	0	0	0	0	0	0	0	0	0	0	0	0	0	0	0	0	0	0	0	0	0	0	0
UtxJmjc_R4C4-317	ATTCCACCAACGACTAGTGTGCACCGCAGCTGGAAACAGCAACGACGTTTGACGCACACGACTAGATCCCAATAGTTCACTG	0	0	0	0	0	0	0	0	0	0	0	0	0	0	0	0	3	0	0	0	0	0	0	0	0	0	0	0	0	0	0	0	0	0	0	0	0	0	0	0	0	0	0	0	0	0	0	0
UtxJmjc_R4C4-318	ATTCGCCGCTCAACTGCCTGCGACACGGCACATCACCTAACTCTAGGATGATTACGGTACCGCCACGCTAGTTGTTCACTGC	0	0	0	0	0	0	0	0	0	0	0	0	0	0	0	0	3	0	0	0	0	0	0	0	0	0	0	0	0	0	0	0	0	0	0	0	0	0	0	0	0	0	0	0	0	0	0	0
UtxJmjc_R4C4-31932	ATTCACTTCGAACATGGTCCCGGTAAGACGACATAGAACTTAATTCCTATGTGCTATCGGACATCCCTTCA	0	0	0	0	0	0	0	0	0	0	0	0	0	0	0	0	3	0	0	0	0	0	0	0	0	0	0	0	0	0	0	0	0	0	0	0	0	0	0	0	0	0	0	0	0	0	0	0
UtxJmjc_R4C4-31936	ATCCCTGCATAACAGCTGGGAATGCATCATCTGTCACGTTCCAGTACCCCTAGTACATATTGGGGGTTCA	0	0	0	0	0	0	0	0	0	0	0	0	0	0	0	0	3	0	0	0	0	0	0	0	0	0	0	0	0	0	0	0	0	0	0	0	0	0	0	0	0	0	0	0	0	0	0	0
UtxJmjc_R4C4-319	ATTCAACCACCGCGCGCTCACATTACCAGTCATTACGACTGCGACACCACCTATAACCTTTAACAACACGTCCGTTCACTGC	0	0	0	0	0	0	0	0	0	0	0	0	0	0	0	0	3	0	0	0	0	0	0	0	0	0	0	0	0	0	0	0	0	0	0	0	0	0	0	0	0	0	0	0	0	0	0	0
UtxJmjc_R4C4-3200	ATTCCTTTCACTCTATCATAATATGCCACCTGACAAAGGAGGCTATCAAGAGATGAGACCTCCTGTAACTTTCGTTCACTGC	0	0	0	0	0	0	0	0	0	0	0	0	0	0	0	0	3	0	0	0	0	0	0	0	0	0	0	0	0	0	0	0	0	0	0	0	0	0	0	0	0	0	0	0	0	0	0	0
UtxJmjc_R4C4-32028	CCTTTGAATGGACTGCCTCACTGGAACCCCAATCATCGACATTAGGATCTCCGAGTGCGGAAGCCCCATTCA	0	0	0	0	0	0	0	0	0	0	0	0	0	0	0	0	3	0	0	0	0	0	0	0	0	0	0	0	0	0	0	0	0	0	0	0	0	0	0	0	0	0	0	0	0	0	0	0
UtxJmjc_R4C4-32145	ATTCCCCCACACCAGCACGCACTGCAGTAACGTTACCCTCTTATACACGACCCGATGATCAACAGACTGGCCATTTCACTGC	0	0	0	0	0	0	0	0	0	0	0	0	0	0	0	0	3	0	0	0	0	0	0	0	0	0	0	0	0	0	0	0	0	0	0	0	0	0	0	0	0	0	0	0	0	0	0	0
UtxJmjc_R4C4-32180	ATTCAGCCGAACATATCTTACAAACCCTACAACTCGCCAACCCAACGAATCGGCAGGCACAACATTCCACTCCATTCACTGC	0	0	0	0	0	0	0	0	0	0	0	0	0	0	0	0	3	0	0	0	0	0	0	0	0	0	0	0	0	0	0	0	0	0	0	0	0	0	0	0	0	0	0	0	0	0	0	0
UtxJmjc_R4C4-32236	ATTCTCTGGCTTCACTGGCCCACCGTCTAATGCAGTAAGGATTACCGAACGCATTTGGACCTGGGACAGATGATTTCACTGC	0	0	0	0	0	0	0	0	0	0	0	0	0	0	0	0	3	0	0	0	0	0	0	0	0	0	0	0	0	0	0	0	0	0	0	0	0	0	0	0	0	0	0	0	0	0	0	0
UtxJmjc_R4C4-32251	ATTCCACCTCCCATGGGACGGCTCCAGTTCTTGGAGGTACCAGCATCAGATGGACTTTCAGGAACGGATAACTGTTCACTGC	0	0	0	0	0	0	0	0	0	0	0	0	0	0	0	0	3	0	0	0	0	0	0	0	0	0	0	0	0	0	0	0	0	0	0	0	0	0	0	0	0	0	0	0	0	0	0	0
UtxJmjc_R4C4-322	ATTCATACCCACACCAAGACCAGTTCCGACGCGTATAGACGCGAAATGGTTGGACTTGGATTAACCGCAGCTAAGTTCACTG	0	0	0	0	0	0	0	0	0	0	0	0	0	0	0	0	3	0	0	0	0	0	0	0	0	0	0	0	0	0	0	0	0	0	0	0	0	0	0	0	0	0	0	0	0	0	0	0
UtxJmjc_R4C4-32368	ANNCGGTATACAACCAGTGAAAAGTTTACGCAACAGAGATCAAATCGAGACACGCGATCTCAGCCAATAACTCCTTCACTGC	0	0	0	0	0	0	0	0	0	0	0	0	0	0	0	0	3	0	0	0	0	0	0	0	0	0	0	0	0	0	0	0	0	0	0	0	0	0	0	0	0	0	0	0	0	0	0	0
UtxJmjc_R4C4-32390	ATTCCCTGACGAGCGCACATCTCGTGCTCGTATGAGATAACTAACCCTCCTGCAGAGCGTTAGCAGATTCCACGTTCACTGC	0	0	0	0	0	0	0	0	0	0	0	0	0	0	0	0	3	0	0	0	0	0	0	0	0	0	0	0	0	0	0	0	0	0	0	0	0	0	0	0	0	0	0	0	0	0	0	0
UtxJmjc_R4C4-323	ATTCGGGATCAGCCCAAAGCCATGACTAACATGAGACATTTACAAACTCAACCCACTGACAGCACTTAGATTCACTGCAGAC	0	0	0	0	0	0	0	0	0	0	0	0	0	0	0	0	3	0	0	0	0	0	0	0	0	0	0	0	0	0	0	0	0	0	0	0	0	0	0	0	0	0	0	0	0	0	0	0
UtxJmjc_R4C4-32477	ATTCCAATTCTCCCGCATCCAATCACAACACCTCACGAATACTACCTTATAGCGTATCCTGCTTCCATACAGAGTTCACTGC	0	0	0	0	0	0	0	0	0	0	0	0	0	0	0	0	3	0	0	0	0	0	0	0	0	0	0	0	0	0	0	0	0	0	0	0	0	0	0	0	0	0	0	0	0	0	0	0
UtxJmjc_R4C4-32496	ATTCATCCTTTAGAACTCGACAGAGTCTGTCGAATCCCACTTGTATGCACAACTAAAACCTTTTCCCCAAACACCCTTCACT	0	0	0	0	0	0	0	0	0	0	0	0	0	0	0	0	3	0	0	0	0	0	0	0	0	0	0	0	0	0	0	0	0	0	0	0	0	0	0	0	0	0	0	0	0	0	0	0
UtxJmjc_R4C4-32544	ATTCGCATTCCTTCACATCCCACGACATCTGCGATCAAACCAGACATGTCAAAATCGACCTCGCAGCTAGACGATTTTCACT	0	0	0	0	0	0	0	0	0	0	0	0	0	0	0	0	3	0	0	0	0	0	0	0	0	0	0	0	0	0	0	0	0	0	0	0	0	0	0	0	0	0	0	0	0	0	0	0
UtxJmjc_R4C4-32586	ATTCCCCTCCCACAAGATTTAGTGATACGACAGTTGAAACGACGAAACCCCGAGCGTCTCTTCATTAAAGCGTCCATTCACT	0	0	0	0	0	0	0	0	0	0	0	0	0	0	0	0	3	0	0	0	0	0	0	0	0	0	0	0	0	0	0	0	0	0	0	0	0	0	0	0	0	0	0	0	0	0	0	0
UtxJmjc_R4C4-32663	ATTCCAACCATAATGCAATCCGGCACACATACACCCCATTTACCACAACCAAAGCAGTCGAAACAGTAACCGTTCACTGCAG	0	0	0	0	0	0	0	0	0	0	0	0	0	0	0	0	3	0	0	0	0	0	0	0	0	0	0	0	0	0	0	0	0	0	0	0	0	0	0	0	0	0	0	0	0	0	0	0
UtxJmjc_R4C4-32677	ATTCACTTCAAATGTTTGCAACACCAATGGCATCTGATATAAGATCTACTTGGGCTGTAAAGAGCGGCTCGCTCTTTCACTG	0	0	0	0	0	0	0	0	0	0	0	0	0	0	0	0	3	0	0	0	0	0	0	0	0	0	0	0	0	0	0	0	0	0	0	0	0	0	0	0	0	0	0	0	0	0	0	0
UtxJmjc_R4C4-326	ATTCCAAGTAATAGAGTCTACGCAGCTCTCGAGCGTCGAGTAATACCCCTAACGAGCTCACTCTACGCTTCA	0	0	0	0	0	0	0	0	0	0	0	0	0	0	0	0	3	0	0	0	0	0	0	0	0	0	0	0	0	0	0	0	0	0	0	0	0	0	0	0	0	0	0	0	0	0	0	0
UtxJmjc_R4C4-327	ATTCCACAGTGATGGAAGGACACCACTCAACGAAGCTACCAGGATCTGACCAGCATATTACACATCACCGTCAGTTCACTGC	0	0	0	0	0	0	0	0	0	0	0	0	0	0	0	0	3	0	0	0	0	0	0	0	0	0	0	0	0	0	0	0	0	0	0	0	0	0	0	0	0	0	0	0	0	0	0	0
UtxJmjc_R4C4-3290	ATTCTCACACAGATGAGAATCCCGCCATTGACCCCATAAACGCTGTTAGACAGCCGATGCACAGGAAGGTGACGTTCACTGC	0	0	0	0	0	0	0	0	0	0	0	0	0	0	0	0	3	0	0	0	0	0	0	0	0	0	0	0	0	0	0	0	0	0	0	0	0	0	0	0	0	0	0	0	0	0	0	0
UtxJmjc_R4C4-3300	ATTCCCGGAGGGAACCTGTTATCGTACACATCATACTAATACGTTAGAGTCAGTCCACTCGAGAAGGAGCAGGACTTCACTG	0	0	0	0	0	0	0	0	0	0	0	0	0	0	0	0	3	0	0	0	0	0	0	0	0	0	0	0	0	0	0	0	0	0	0	0	0	0	0	0	0	0	0	0	0	0	0	0
UtxJmjc_R4C4-33014	ATTCTCGACCCACGGATAGTAGAAAACCTTCCATCAGCTAGCAAGTCACGCAAATCTATAACCCGCTTCAAATACATTCACT	0	0	0	0	0	0	0	0	0	0	0	0	0	0	0	0	3	0	0	0	0	0	0	0	0	0	0	0	0	0	0	0	0	0	0	0	0	0	0	0	0	0	0	0	0	0	0	0
UtxJmjc_R4C4-33085	ATTCCAATGGAACCTGCACTAATCATACAAGTATATGTGCCTAGTACCCAAATTCGCTACCCTACTAGCGATTTCACTGCAG	0	0	0	0	0	0	0	0	0	0	0	0	0	0	0	0	3	0	0	0	0	0	0	0	0	0	0	0	0	0	0	0	0	0	0	0	0	0	0	0	0	0	0	0	0	0	0	0
UtxJmjc_R4C4-330	ATTCTGACCAAGAAGCCTAGTTCATAGCAACGCGAGTGTATATCTACATAGATCGATGAAGACATACATACCCGCTTCACTG	0	0	0	0	0	0	0	0	0	0	0	0	0	0	0	0	3	0	0	0	0	0	0	0	0	0	0	0	0	0	0	0	0	0	0	0	0	0	0	0	0	0	0	0	0	0	0	0
UtxJmjc_R4C4-33164	ATTCCAGTGAGGAACAACAGAACGACAATAACGTGCGTCAAAGACCGTGCGGAGTTGATCAGTCTTTCCAACCCTTCACTGC	0	0	0	0	0	0	0	0	0	0	0	0	0	0	0	0	3	0	0	0	0	0	0	0	0	0	0	0	0	0	0	0	0	0	0	0	0	0	0	0	0	0	0	0	0	0	0	0
UtxJmjc_R4C4-331	ATTCCCCTACACCCTAGACCCGGTGTACGCACTCTGCAACACCCATTAATACGTAAATCCGAAATCGTCCCTCCTTCACTGC	0	0	0	0	0	0	0	0	0	0	0	0	0	0	0	0	3	0	0	0	0	0	0	0	0	0	0	0	0	0	0	0	0	0	0	0	0	0	0	0	0	0	0	0	0	0	0	0
UtxJmjc_R4C4-33229	ATTCCTCGTAAGTACGATCCTCCACGAGGCTGTTAATCCGTCTAACGAATTAAACTAGGTCTCTCACGACACGATTCACTGC	0	0	0	0	0	0	0	0	0	0	0	0	0	0	0	0	3	0	0	0	0	0	0	0	0	0	0	0	0	0	0	0	0	0	0	0	0	0	0	0	0	0	0	0	0	0	0	0
UtxJmjc_R4C4-33263	ATTCACACCCACTTATTGGGACCAGCACAATTCATCTGAATTGAGTTGGATAATGGAGTCTATTCTCGCCTGCCTTCACTGC	0	0	0	0	0	0	0	0	0	0	0	0	0	0	0	0	3	0	0	0	0	0	0	0	0	0	0	0	0	0	0	0	0	0	0	0	0	0	0	0	0	0	0	0	0	0	0	0
UtxJmjc_R4C4-33304	ATTCCCGATTGACCATGCACTGCACCACGCATTCTATGTAGCATACCATGAGTAGTGCTAAGCAACCTATAAGGCTTCACTG	0	0	0	0	0	0	0	0	0	0	0	0	0	0	0	0	3	0	0	0	0	0	0	0	0	0	0	0	0	0	0	0	0	0	0	0	0	0	0	0	0	0	0	0	0	0	0	0
UtxJmjc_R4C4-33309	ATTCCACCATTAACAGCCTACATCCCATCAAACACCTGAGTCATTAAATCATGGCTCCATGGCAATAGAAAGACTTCACTGC	0	0	0	0	0	0	0	0	0	0	0	0	0	0	0	0	3	0	0	0	0	0	0	0	0	0	0	0	0	0	0	0	0	0	0	0	0	0	0	0	0	0	0	0	0	0	0	0
UtxJmjc_R4C4-333	ATTCCTAAAAGAGCATCGAAGCACGACAATTAAACGAAAAGGTGGGCTCCTTAGGTAAAAGCAAAGTAGCGCCATTCACTGC	0	0	0	0	0	0	0	0	0	0	0	0	0	0	0	0	3	0	0	0	0	0	0	0	0	0	0	0	0	0	0	0	0	0	0	0	0	0	0	0	0	0	0	0	0	0	0	0
UtxJmjc_R4C4-33457	ATTCCGCTGCCTTCACACCGAATAAGCCGATCCGGCCAGTTTCTAAACACAGTAGGGCTAGCGAACTGCATATTATTCACTG	0	0	0	0	0	0	0	0	0	0	0	0	0	0	0	0	3	0	0	0	0	0	0	0	0	0	0	0	0	0	0	0	0	0	0	0	0	0	0	0	0	0	0	0	0	0	0	0
UtxJmjc_R4C4-33498	ATTCCCGCCCCATTCACATCAATTCGCTGATCTGTCCCCAATACTGCATTTCTACATCCAATAAGGTTTCA	0	0	0	0	0	0	0	0	0	0	0	0	0	0	0	0	3	0	0	0	0	0	0	0	0	0	0	0	0	0	0	0	0	0	0	0	0	0	0	0	0	0	0	0	0	0	0	0
UtxJmjc_R4C4-33542	ATTCCAACCGGTGAAGCGAACACAGGGCTACCGCACGACAGTTATCTCGCCGCGCGGATCAAGGTCTCAGGCTATTCACTGC	0	0	0	0	0	0	0	0	0	0	0	0	0	0	0	0	3	0	0	0	0	0	0	0	0	0	0	0	0	0	0	0	0	0	0	0	0	0	0	0	0	0	0	0	0	0	0	0
UtxJmjc_R4C4-33556	ATTCCAGCTGTAACCCGCTGGCGTTTAGACAGTGAACCACGAGTAGACTCTCGGCAACGAGCATGCCGCAACCATTCACTGC	0	0	0	0	0	0	0	0	0	0	0	0	0	0	0	0	3	0	0	0	0	0	0	0	0	0	0	0	0	0	0	0	0	0	0	0	0	0	0	0	0	0	0	0	0	0	0	0
UtxJmjc_R4C4-3364	ATTCGCGGAGCAAACCTCCAACAGCCCTCCTTTCCTTAACACACCGCGACGCACGCTGCACATTCTGATTCTCTATTCACTG	0	0	0	0	0	0	0	0	0	0	0	0	0	0	0	0	3	0	0	0	0	0	0	0	0	0	0	0	0	0	0	0	0	0	0	0	0	0	0	0	0	0	0	0	0	0	0	0
UtxJmjc_R4C4-33698	ATTCCCCTATCACGCAATTCCCACCTTAAACACCAAGTGCCCTGCGGCAGCCTCGTTTATACCCCAAGGCAGTCCTTCACTG	0	0	0	0	0	0	0	0	0	0	0	0	0	0	0	0	3	0	0	0	0	0	0	0	0	0	0	0	0	0	0	0	0	0	0	0	0	0	0	0	0	0	0	0	0	0	0	0
UtxJmjc_R4C4-336	ATTCCTGCGTAAAGCCCCGCATCCCAATTCCCGCCGCATTAGACAGCAACATGGATACCGAGGTATCATCTGTCTTCACTGC	0	0	0	0	0	0	0	0	0	0	0	0	0	0	0	0	3	0	0	0	0	0	0	0	0	0	0	0	0	0	0	0	0	0	0	0	0	0	0	0	0	0	0	0	0	0	0	0
UtxJmjc_R4C4-33790	ATTCACGCACCAACAGCCACCGCAGTGCATATTGATAACATAACAGGACAATGATCAGAACCATGACCCACATTTCACTGCA	0	0	0	0	0	0	0	0	0	0	0	0	0	0	0	0	3	0	0	0	0	0	0	0	0	0	0	0	0	0	0	0	0	0	0	0	0	0	0	0	0	0	0	0	0	0	0	0
UtxJmjc_R4C4-3381	ATTCAAGACCATCTACTGCAAAGAAATATACCCGACCAATTACTGATAATTCAGTAGCATAATGGACGGTTCA	0	0	0	0	0	0	0	0	0	0	0	0	0	0	0	0	3	0	0	0	0	0	0	0	0	0	0	0	0	0	0	0	0	0	0	0	0	0	0	0	0	0	0	0	0	0	0	0
UtxJmjc_R4C4-3389	ATTCTCCCCAAAACTCCCGACTCTCAAAACACCTATTCTGGATTGGTAAAGTCCCTTACCGCAGAATCACAAGCTTCACTGC	0	0	0	0	0	0	0	0	0	0	0	0	0	0	0	0	3	0	0	0	0	0	0	0	0	0	0	0	0	0	0	0	0	0	0	0	0	0	0	0	0	0	0	0	0	0	0	0
UtxJmjc_R4C4-33981	ATTCTGAACCATACGACCGCAGTGGACCCATAGGCCTCCAACCTCGTAAGAACATAATGGATAAACCACTGGCTGTTCACTG	0	0	0	0	0	0	0	0	0	0	0	0	0	0	0	0	3	0	0	0	0	0	0	0	0	0	0	0	0	0	0	0	0	0	0	0	0	0	0	0	0	0	0	0	0	0	0	0
UtxJmjc_R4C4-339	ATTCCATAACTTTTATAGCCTCCGCACCCACCGATAGATCTACAACCTCAACATTTGTCTGCACATTCTGTGTATTCACTGC	0	0	0	0	0	0	0	0	0	0	0	0	0	0	0	0	3	0	0	0	0	0	0	0	0	0	0	0	0	0	0	0	0	0	0	0	0	0	0	0	0	0	0	0	0	0	0	0
UtxJmjc_R4C4-34014	GCCACCGAAGCTCTATACCACGCGGACCAAGTTGCAAGAAAAGAACCCTGACATAGAAAATGTCTGCTGGTTCACTGCAGAC	0	0	0	0	0	0	0	0	0	0	0	0	0	0	0	0	3	0	0	0	0	0	0	0	0	0	0	0	0	0	0	0	0	0	0	0	0	0	0	0	0	0	0	0	0	0	0	0
UtxJmjc_R4C4-34029	ATTCATGCCCCGGCTACCAGCTCTAATACTCACTAGCCACGACATGCCACAAGGGCAAAGTAATTAGAACCATCCTTCACTG	0	0	0	0	0	0	0	0	0	0	0	0	0	0	0	0	3	0	0	0	0	0	0	0	0	0	0	0	0	0	0	0	0	0	0	0	0	0	0	0	0	0	0	0	0	0	0	0
UtxJmjc_R4C4-34057	ATTCATAGCGACACGCCAGACCGGCACTAAAATTAGTTGACTAAACTTACGTAGACCTCAACAAAATGAGGCGCTTCACTGC	0	0	0	0	0	0	0	0	0	0	0	0	0	0	0	0	3	0	0	0	0	0	0	0	0	0	0	0	0	0	0	0	0	0	0	0	0	0	0	0	0	0	0	0	0	0	0	0
UtxJmjc_R4C4-34230	ATTCACACCCCCCAATTACTGCAATCTGACCCTTACCCTCGTGCAAGGCTTAAGACTGGTAAGGAGGACAACGATTCACTGC	0	0	0	0	0	0	0	0	0	0	0	0	0	0	0	0	3	0	0	0	0	0	0	0	0	0	0	0	0	0	0	0	0	0	0	0	0	0	0	0	0	0	0	0	0	0	0	0
UtxJmjc_R4C4-342	ATTCTCGCAACAGCACCAGCTCCTCCACGACGAAGCTGAGCCCCATGCCATCGCCCACCTTCTAGTCACGAACTTTCACTGC	0	0	0	0	0	0	0	0	0	0	0	0	0	0	0	0	3	0	0	0	0	0	0	0	0	0	0	0	0	0	0	0	0	0	0	0	0	0	0	0	0	0	0	0	0	0	0	0
UtxJmjc_R4C4-34346	ATTCGACACAAATCCTGAGTTACTGCAGTATCGCGCTGACCGTTCTAAAACGAGCACAACAGAATGGTCCATGGTTCACTGC	0	0	0	0	0	0	0	0	0	0	0	0	0	0	0	0	3	0	0	0	0	0	0	0	0	0	0	0	0	0	0	0	0	0	0	0	0	0	0	0	0	0	0	0	0	0	0	0
UtxJmjc_R4C4-34392	ATTCGCTGGCGCCACAGAACTAAGTCCACAACACTTCACGAAGCAAAAGACTCCCATTCATAAACGTCCCTGCATTCACTGC	0	0	0	0	0	0	0	0	0	0	0	0	0	0	0	0	3	0	0	0	0	0	0	0	0	0	0	0	0	0	0	0	0	0	0	0	0	0	0	0	0	0	0	0	0	0	0	0
UtxJmjc_R4C4-34393	ATTCTCCCCCACACAATTCGCTGCCGTTGCCGCCTGCGCGAGCAGCCAAAATATGCATGGCCAAGCCGATTCTCTTCACTGC	0	0	0	0	0	0	0	0	0	0	0	0	0	0	0	0	3	0	0	0	0	0	0	0	0	0	0	0	0	0	0	0	0	0	0	0	0	0	0	0	0	0	0	0	0	0	0	0
UtxJmjc_R4C4-343	ATTCTACTCACCACTCTCAGAGCATTCACTGATCCGCCCAAATATTCACAACTTGAAGTAACCCCTAGCAAACATTCACTGC	0	0	0	0	0	0	0	0	0	0	0	0	0	0	0	0	3	0	0	0	0	0	0	0	0	0	0	0	0	0	0	0	0	0	0	0	0	0	0	0	0	0	0	0	0	0	0	0
UtxJmjc_R4C4-34404	ATTCCGTGTCACAACTTAGCATGACCCCAACTATCAGTTGTAAAATTTAATCATCGCAATACGCGCATACCTCTTCACTGCA	0	0	0	0	0	0	0	0	0	0	0	0	0	0	0	0	3	0	0	0	0	0	0	0	0	0	0	0	0	0	0	0	0	0	0	0	0	0	0	0	0	0	0	0	0	0	0	0
UtxJmjc_R4C4-34420	ATTCCCATAGACTGCTCCCCATGACTCCTCACATGCTGCTGCTTCTTGTTCCCCGCTGCGAATTCCCTACGCAGTTCACTGC	0	0	0	0	0	0	0	0	0	0	0	0	0	0	0	0	3	0	0	0	0	0	0	0	0	0	0	0	0	0	0	0	0	0	0	0	0	0	0	0	0	0	0	0	0	0	0	0
UtxJmjc_R4C4-34483	ATTCCACTCTGAATGACGGAACGAATTGTGCGCACCTAGCACACGATTCTGGGCGCCATTCAACATACGTTCA	0	0	0	0	0	0	0	0	0	0	0	0	0	0	0	0	3	0	0	0	0	0	0	0	0	0	0	0	0	0	0	0	0	0	0	0	0	0	0	0	0	0	0	0	0	0	0	0
UtxJmjc_R4C4-34491	ATTCTCTACTGCCGTGATGCTCGAACAAATCACGGTAAACAAAACTAAATCTTAATCTACAGTAAGGCGACGGATTCACTGC	0	0	0	0	0	0	0	0	0	0	0	0	0	0	0	0	3	0	0	0	0	0	0	0	0	0	0	0	0	0	0	0	0	0	0	0	0	0	0	0	0	0	0	0	0	0	0	0
UtxJmjc_R4C4-344	ATTCCATTAGACATGAAAACACACCTTAACACGCCACACCTCTTTTACCCGAGGCGGTACACACTAAATTCA	0	0	0	0	0	0	0	0	0	0	0	0	0	0	0	0	3	0	0	0	0	0	0	0	0	0	0	0	0	0	0	0	0	0	0	0	0	0	0	0	0	0	0	0	0	0	0	0
UtxJmjc_R4C4-34539	ATTCCTGAAAACAGTCCAGCGTTCAACGATGGACCACCTATCAAGGCTACAGACACAAAGATTGTGTACGCCGCTTCACTGC	0	0	0	0	0	0	0	0	0	0	0	0	0	0	0	0	3	0	0	0	0	0	0	0	0	0	0	0	0	0	0	0	0	0	0	0	0	0	0	0	0	0	0	0	0	0	0	0
UtxJmjc_R4C4-34573	ATTCCCAAGCCACTGGCTAGACACCCAATGCTCATAAGCCGATGCCAAGCGCGCATCTACATAACACACCAGTTCACTGCAG	0	0	0	0	0	0	0	0	0	0	0	0	0	0	0	0	3	0	0	0	0	0	0	0	0	0	0	0	0	0	0	0	0	0	0	0	0	0	0	0	0	0	0	0	0	0	0	0
UtxJmjc_R4C4-34724	ATTCCCGGACCAGCCAGGTCCAATTAGCCCCAACCCTAGACACTCTCAACACCCACGGCAATGAAAGGTCAACTGTTCACTG	0	0	0	0	0	0	0	0	0	0	0	0	0	0	0	0	3	0	0	0	0	0	0	0	0	0	0	0	0	0	0	0	0	0	0	0	0	0	0	0	0	0	0	0	0	0	0	0
UtxJmjc_R4C4-34763	ATTCCACCAATAGTATAACATCGCTAGTCAGAGGCTCATCATATAAGCCATTTCTGCTGCTTTATAGCAAGTGTTTCACTGC	0	0	0	0	0	0	0	0	0	0	0	0	0	0	0	0	3	0	0	0	0	0	0	0	0	0	0	0	0	0	0	0	0	0	0	0	0	0	0	0	0	0	0	0	0	0	0	0
UtxJmjc_R4C4-34801	ATTCTCTACAATAGCCACAACTCTCTACTAGTATTAACTCCCTTCGGATGTGAGTCTAAAGGGAAGTAGAGGGATTCACTGC	0	0	0	0	0	0	0	0	0	0	0	0	0	0	0	0	3	0	0	0	0	0	0	0	0	0	0	0	0	0	0	0	0	0	0	0	0	0	0	0	0	0	0	0	0	0	0	0
UtxJmjc_R4C4-34828	ATTCCGGAACACCGCAAGGCCCGACGACGCATCTCAACTATAACCAGGGGTACATCTTAAAAGCCCCATCTCGCTTCACTGC	0	0	0	0	0	0	0	0	0	0	0	0	0	0	0	0	3	0	0	0	0	0	0	0	0	0	0	0	0	0	0	0	0	0	0	0	0	0	0	0	0	0	0	0	0	0	0	0
UtxJmjc_R4C4-34867	ATTCATCCTCTCGCCCCCTATAGGGACGCCCTACACCTCACTAATGCTACCTGAATCAGGTCTTAATAGTCGCGTTCACTGC	0	0	0	0	0	0	0	0	0	0	0	0	0	0	0	0	3	0	0	0	0	0	0	0	0	0	0	0	0	0	0	0	0	0	0	0	0	0	0	0	0	0	0	0	0	0	0	0
UtxJmjc_R4C4-348	ATTCCATCTACTGACTTATTGGTCGGACACAACATTTATTTTGCCACAACACATGATGACACCTCAGCAGCCGCTTCACTGC	0	0	0	0	0	0	0	0	0	0	0	0	0	0	0	0	3	0	0	0	0	0	0	0	0	0	0	0	0	0	0	0	0	0	0	0	0	0	0	0	0	0	0	0	0	0	0	0
UtxJmjc_R4C4-34900	ATTCCTCTTCAAAACGCCTTGTAACTGAAGTAAGACTACACACGAGGCTACGCTTGGAGTGCCCATAAAGCGGATTCACTGC	0	0	0	0	0	0	0	0	0	0	0	0	0	0	0	0	3	0	0	0	0	0	0	0	0	0	0	0	0	0	0	0	0	0	0	0	0	0	0	0	0	0	0	0	0	0	0	0
UtxJmjc_R4C4-3492	ATTCCTGTCCTCTCAGCAAACCAGCACCCAAGCACACCATCTGGGAGTCGACAAAGGTCCTTAACATCGCGTTTCACTGCAG	0	0	0	0	0	0	0	0	0	0	0	0	0	0	0	0	3	0	0	0	0	0	0	0	0	0	0	0	0	0	0	0	0	0	0	0	0	0	0	0	0	0	0	0	0	0	0	0
UtxJmjc_R4C4-3499	ATTCCAACCCTTAGCCTTCAGTGCCGCAACGGCATAATAACTCTGAAGGCCATGGGATCAGCCATTTATCAGCTTTCACTGC	0	0	0	0	0	0	0	0	0	0	0	0	0	0	0	0	3	0	0	0	0	0	0	0	0	0	0	0	0	0	0	0	0	0	0	0	0	0	0	0	0	0	0	0	0	0	0	0
UtxJmjc_R4C4-349	ATTCCAACCCAAACTCCAGCACTCAAACTATCACCTGACGGTTTGAGGACGGAGGAGAGCGCCAATCTCATGGGTTCACTGC	0	0	0	0	0	0	0	0	0	0	0	0	0	0	0	0	3	0	0	0	0	0	0	0	0	0	0	0	0	0	0	0	0	0	0	0	0	0	0	0	0	0	0	0	0	0	0	0
UtxJmjc_R4C4-35068	ATTCCCCGTCACAGCGGTACTTGACTAAATGTCATCCGTAAGACGTGGCCGTAAGACGCCAATTCCGCGCGGATTTCACTGC	0	0	0	0	0	0	0	0	0	0	0	0	0	0	0	0	3	0	0	0	0	0	0	0	0	0	0	0	0	0	0	0	0	0	0	0	0	0	0	0	0	0	0	0	0	0	0	0
UtxJmjc_R4C4-350	ATTCACTAGTAGCACACGCGGCCGCAGCACGAGTGCTAAATTACCCGATTCCAAGGAGTGCCAACTGCGCACCCCGTTCACT	0	0	0	0	0	0	0	0	0	0	0	0	0	0	0	0	3	0	0	0	0	0	0	0	0	0	0	0	0	0	0	0	0	0	0	0	0	0	0	0	0	0	0	0	0	0	0	0
UtxJmjc_R4C4-35105	ATTCCAACCACACCCAAGCGACCCAGGGCAAAGCGTGCTGTCGGGACAGCAAACCGCGGTATCCTCACCCCCGCTTCACTGC	0	0	0	0	0	0	0	0	0	0	0	0	0	0	0	0	3	0	0	0	0	0	0	0	0	0	0	0	0	0	0	0	0	0	0	0	0	0	0	0	0	0	0	0	0	0	0	0
UtxJmjc_R4C4-35272	ATTCCACGTGAAATGCATTGCTTTCATTATGATCCCACCTTATCCCACACGAGGCGAGTCATCTCATTACCCATTTCACTGC	0	0	0	0	0	0	0	0	0	0	0	0	0	0	0	0	3	0	0	0	0	0	0	0	0	0	0	0	0	0	0	0	0	0	0	0	0	0	0	0	0	0	0	0	0	0	0	0
UtxJmjc_R4C4-352	ATTCCAATACCTATGTCAGCAAGAGCTAATCCATGGAATAGCCCCCAATTAGCACTCCGTACATAGTCGCCATTCACTGCAG	0	0	0	0	0	0	0	0	0	0	0	0	0	0	0	0	3	0	0	0	0	0	0	0	0	0	0	0	0	0	0	0	0	0	0	0	0	0	0	0	0	0	0	0	0	0	0	0
UtxJmjc_R4C4-35326	ATTCCGATAGGTGCCGTCCAACCTCCTACTGAGGACGCAACACCGCTACTCATAGAAGCTTAAGACCTGCGACATTCACTGC	0	0	0	0	0	0	0	0	0	0	0	0	0	0	0	0	3	0	0	0	0	0	0	0	0	0	0	0	0	0	0	0	0	0	0	0	0	0	0	0	0	0	0	0	0	0	0	0
UtxJmjc_R4C4-35384	ATTCCACCATAGCTATTACCTTCATGGACGTAGCCCGTGCCATTTCGCACATCATCTCAGAGTCCCCTTCA	0	0	0	0	0	0	0	0	0	0	0	0	0	0	0	0	3	0	0	0	0	0	0	0	0	0	0	0	0	0	0	0	0	0	0	0	0	0	0	0	0	0	0	0	0	0	0	0
UtxJmjc_R4C4-353	ATTCACAACAGTGTACAAACCATCACGCAACAAATAGAGCTTCATCTACCTCCTACCGGATTAATCTTGCTGTTCACTGCAG	0	0	0	0	0	0	0	0	0	0	0	0	0	0	0	0	3	0	0	0	0	0	0	0	0	0	0	0	0	0	0	0	0	0	0	0	0	0	0	0	0	0	0	0	0	0	0	0
UtxJmjc_R4C4-354	ATTCCTGTAAACGCCTCGGCAGTGCAACACATAGACACACGCCACCCATCGTCACGAGGAACAGCTCTTCAGTGGATTCACT	0	0	0	0	0	0	0	0	0	0	0	0	0	0	0	0	3	0	0	0	0	0	0	0	0	0	0	0	0	0	0	0	0	0	0	0	0	0	0	0	0	0	0	0	0	0	0	0
UtxJmjc_R4C4-356	ATTCCCAGCTAAGGAGTCACGAAACAACACAAGACTCACCACAGACCACACACCACGTGATCCCTTCTATGGATTCACTGCA	0	0	0	0	0	0	0	0	0	0	0	0	0	0	0	0	3	0	0	0	0	0	0	0	0	0	0	0	0	0	0	0	0	0	0	0	0	0	0	0	0	0	0	0	0	0	0	0
UtxJmjc_R4C4-35788	ATTCCCCCACCAAATCACTGCCTACGAGAAGAAGGTCACAACAAAAGGGCTACCCGACGTGGCCCATACCTTCACTGCAGAC	0	0	0	0	0	0	0	0	0	0	0	0	0	0	0	0	3	0	0	0	0	0	0	0	0	0	0	0	0	0	0	0	0	0	0	0	0	0	0	0	0	0	0	0	0	0	0	0
UtxJmjc_R4C4-35791	ATTCCCTCTGCGGCTTCATGGCTGCTCACCGAGAGGAGATAAACTGTGACAGGGTCACAAATCGACTCCAACGTTTCACTGC	0	0	0	0	0	0	0	0	0	0	0	0	0	0	0	0	3	0	0	0	0	0	0	0	0	0	0	0	0	0	0	0	0	0	0	0	0	0	0	0	0	0	0	0	0	0	0	0
UtxJmjc_R4C4-35897	ATTCCTACAGGCTATACGCGTTGAGTCCTTTCATAGAGAACCCAGCACACCTACCACAAACGTAGTTGGTGACGGTGTTCAC	0	0	0	0	0	0	0	0	0	0	0	0	0	0	0	0	3	0	0	0	0	0	0	0	0	0	0	0	0	0	0	0	0	0	0	0	0	0	0	0	0	0	0	0	0	0	0	0
UtxJmjc_R4C4-358	ATTCGCCAGGTCTGAAACCCCAAGCGGGATCAACATACATTAACCTGCTACCAGTACAATTATCATGGCCCTTCACTGCAGA	0	0	0	0	0	0	0	0	0	0	0	0	0	0	0	0	3	0	0	0	0	0	0	0	0	0	0	0	0	0	0	0	0	0	0	0	0	0	0	0	0	0	0	0	0	0	0	0
UtxJmjc_R4C4-35959	ATTCCCTGACCGCCACTGGTCATGGAATACAACCCTAATAGCACACCGTAAACTAACTATCTGTAAGCGTACGGTTCACTGC	0	0	0	0	0	0	0	0	0	0	0	0	0	0	0	0	3	0	0	0	0	0	0	0	0	0	0	0	0	0	0	0	0	0	0	0	0	0	0	0	0	0	0	0	0	0	0	0
UtxJmjc_R4C4-36158	ATTCTCGTATAACACCGGACGCCTAAATATTGTACCCCACTGCGCAGTCCAAACACCGTGGATTCCATAACCAGTTCACTGC	0	0	0	0	0	0	0	0	0	0	0	0	0	0	0	0	3	0	0	0	0	0	0	0	0	0	0	0	0	0	0	0	0	0	0	0	0	0	0	0	0	0	0	0	0	0	0	0
UtxJmjc_R4C4-36177	ATTCACCTTCCAGTGATAACGTCTATCAACGAGATACACTATAAGGAATTGTAGAACGCCGTCTCCAACCCAGTTCACTGCA	0	0	0	0	0	0	0	0	0	0	0	0	0	0	0	0	3	0	0	0	0	0	0	0	0	0	0	0	0	0	0	0	0	0	0	0	0	0	0	0	0	0	0	0	0	0	0	0
UtxJmjc_R4C4-361	ATTCCGCTACCTCTGTCCGGATGTGCTACATTCGCATAGCTGGAAAAGCTGTCATCCAGAGTCCCCTTCA	0	0	0	0	0	0	0	0	0	0	0	0	0	0	0	0	3	0	0	0	0	0	0	0	0	0	0	0	0	0	0	0	0	0	0	0	0	0	0	0	0	0	0	0	0	0	0	0
UtxJmjc_R4C4-36241	ANTCCCCCCCTACCAATCACGGCTAATAACGCGTCAGTGTGAAACCGACGCACGAATTAAGCACTCCCTAATTCACTGCAGA	0	0	0	0	0	0	0	0	0	0	0	0	0	0	0	0	3	0	0	0	0	0	0	0	0	0	0	0	0	0	0	0	0	0	0	0	0	0	0	0	0	0	0	0	0	0	0	0
UtxJmjc_R4C4-36361	ATTCCCAACCTCCACCATCTCCATCTAATCCTAAAGTCACGGACCCAACGCAAGCTATAACCCTTTGCACATCATTCACTGC	0	0	0	0	0	0	0	0	0	0	0	0	0	0	0	0	3	0	0	0	0	0	0	0	0	0	0	0	0	0	0	0	0	0	0	0	0	0	0	0	0	0	0	0	0	0	0	0
UtxJmjc_R4C4-36398	ATTCCCTCCATCCCGGAATAACATGCTTCCGGTTACGAGATCTCTTCATAACACTTGGGTTCTCCAATTGCCGGATTTCACT	0	0	0	0	0	0	0	0	0	0	0	0	0	0	0	0	3	0	0	0	0	0	0	0	0	0	0	0	0	0	0	0	0	0	0	0	0	0	0	0	0	0	0	0	0	0	0	0
UtxJmjc_R4C4-36441	ATTCGAGAACCCGTAATGTCTCCTGTTGGACCGAGAACTAAAGCCAACAGGTTACATTACACTGTTATAGACCCTTTCACTG	0	0	0	0	0	0	0	0	0	0	0	0	0	0	0	0	3	0	0	0	0	0	0	0	0	0	0	0	0	0	0	0	0	0	0	0	0	0	0	0	0	0	0	0	0	0	0	0
UtxJmjc_R4C4-36591	ATTCGAATCCAGGGAATTCAACCACTTGAAGCTGCATCGGCACTTCAGCGTACTCACGCAGTATCCTTCA	0	0	0	0	0	0	0	0	0	0	0	0	0	0	0	0	3	0	0	0	0	0	0	0	0	0	0	0	0	0	0	0	0	0	0	0	0	0	0	0	0	0	0	0	0	0	0	0
UtxJmjc_R4C4-365	ATTCTATACGGCGATTTAGAGATGCATTCTCCCGCTACTATAGGAATACAAACGCGTCATAGGAACACCCTGTATTCACTGC	0	0	0	0	0	0	0	0	0	0	0	0	0	0	0	0	3	0	0	0	0	0	0	0	0	0	0	0	0	0	0	0	0	0	0	0	0	0	0	0	0	0	0	0	0	0	0	0
UtxJmjc_R4C4-36662	ATTCAATAGAACGCCACAACGTAACTAATAGAGAATGTTCAGCCTAAGTCAAGACGTTGCTTCAAATCCGGACCTTCACTGC	0	0	0	0	0	0	0	0	0	0	0	0	0	0	0	0	3	0	0	0	0	0	0	0	0	0	0	0	0	0	0	0	0	0	0	0	0	0	0	0	0	0	0	0	0	0	0	0
UtxJmjc_R4C4-36753	ATTCAGTGCGAGACACAGCACATTTGACTTCGCCCACTAGAGGTCGAAAACTCTCGCCCAGTCATCTCTTCCCCTTCACTGC	0	0	0	0	0	0	0	0	0	0	0	0	0	0	0	0	3	0	0	0	0	0	0	0	0	0	0	0	0	0	0	0	0	0	0	0	0	0	0	0	0	0	0	0	0	0	0	0
UtxJmjc_R4C4-36787	ATTCCACGAATCTCCCTTGAGCACACCTCCGAAAGCTTTTCAAGGGGTTAAACCCAATCTACCTGGCGCGGCACTTCACTGC	0	0	0	0	0	0	0	0	0	0	0	0	0	0	0	0	3	0	0	0	0	0	0	0	0	0	0	0	0	0	0	0	0	0	0	0	0	0	0	0	0	0	0	0	0	0	0	0
UtxJmjc_R4C4-36789	ATTCCGCGTAACGCGCCTAAAGACTATTATTGCAAGACCACTGCACGCGCAGAGTCAGCATAGGCAATACAACTTCACTGCA	0	0	0	0	0	0	0	0	0	0	0	0	0	0	0	0	3	0	0	0	0	0	0	0	0	0	0	0	0	0	0	0	0	0	0	0	0	0	0	0	0	0	0	0	0	0	0	0
UtxJmjc_R4C4-367	ATTCCATTAGCCCAATGATGCGACGCATCACCAAGTGAAACACAGCAACACAGGGTCACCTGAACGAAGTTTCACTGCAGAC	0	0	0	0	0	0	0	0	0	0	0	0	0	0	0	0	3	0	0	0	0	0	0	0	0	0	0	0	0	0	0	0	0	0	0	0	0	0	0	0	0	0	0	0	0	0	0	0
UtxJmjc_R4C4-36814	ATTCCCAAAACCGGTTTTGCCACCTATAACGCACCTACAAGATCCACGCATGACCTGGTACTCACACCTAAAGCTTCACTGC	0	0	0	0	0	0	0	0	0	0	0	0	0	0	0	0	3	0	0	0	0	0	0	0	0	0	0	0	0	0	0	0	0	0	0	0	0	0	0	0	0	0	0	0	0	0	0	0
UtxJmjc_R4C4-36836	ATTCCGACCCCCACGAACTCAAGAACTCCCAACATTAAATCCCAGGAACCTAACGAAGACCGTTCAGGATCCAATTCACTGC	0	0	0	0	0	0	0	0	0	0	0	0	0	0	0	0	3	0	0	0	0	0	0	0	0	0	0	0	0	0	0	0	0	0	0	0	0	0	0	0	0	0	0	0	0	0	0	0
UtxJmjc_R4C4-36864	ATTCCACGCAGGAAGCAGTCAGAATCCGCAAGGCTAACGAGACCTCCTCGGACATTTCCTTATGCCGAACGTAATTCACTGC	0	0	0	0	0	0	0	0	0	0	0	0	0	0	0	0	3	0	0	0	0	0	0	0	0	0	0	0	0	0	0	0	0	0	0	0	0	0	0	0	0	0	0	0	0	0	0	0
UtxJmjc_R4C4-36877	ATTCCACGCACACTCCACTACCCAGTATTTCACAACTTGCCATAGTCGCTCACTCCATAATCAAACTAACCTGATTCACTGC	0	0	0	0	0	0	0	0	0	0	0	0	0	0	0	0	3	0	0	0	0	0	0	0	0	0	0	0	0	0	0	0	0	0	0	0	0	0	0	0	0	0	0	0	0	0	0	0
UtxJmjc_R4C4-368	ATTCCACCCATCTACTAATAGAACCGACCTCCGCCTAAAACACTCGATACCTTTAGAAAAGCCAGTCGATTCA	0	0	0	0	0	0	0	0	0	0	0	0	0	0	0	0	3	0	0	0	0	0	0	0	0	0	0	0	0	0	0	0	0	0	0	0	0	0	0	0	0	0	0	0	0	0	0	0
UtxJmjc_R4C4-36933	ATTCTACCCCCACGGATATAGGGAGCACTCAATGTCTTGGAACCCTTGCTTCTTCCTTGACAATCCGCCCCCCATTCACTGC	0	0	0	0	0	0	0	0	0	0	0	0	0	0	0	0	3	0	0	0	0	0	0	0	0	0	0	0	0	0	0	0	0	0	0	0	0	0	0	0	0	0	0	0	0	0	0	0
UtxJmjc_R4C4-37135	ATTCCCCGAAACCGTTTCCGCACGTATTCGCAAAGCTACTCATAAGCATAGCTCACGTATGCTTCAGCACCAGTTTCACTGC	0	0	0	0	0	0	0	0	0	0	0	0	0	0	0	0	3	0	0	0	0	0	0	0	0	0	0	0	0	0	0	0	0	0	0	0	0	0	0	0	0	0	0	0	0	0	0	0
UtxJmjc_R4C4-37144	ATTCATTCGAGACGCGCGCACGGATCCTGCCTACATTCACAGCTCCAACCCCAACGGACATCCCAACACGCCACTTCACTGC	0	0	0	0	0	0	0	0	0	0	0	0	0	0	0	0	3	0	0	0	0	0	0	0	0	0	0	0	0	0	0	0	0	0	0	0	0	0	0	0	0	0	0	0	0	0	0	0
UtxJmjc_R4C4-37155	ATTCAGCCCAAAATAAACTGTGCCGCCCTTAGACCTGCATCAATCAAGCCAGCTTCCCGAAGGAATCATACCACTTCACTGC	0	0	0	0	0	0	0	0	0	0	0	0	0	0	0	0	3	0	0	0	0	0	0	0	0	0	0	0	0	0	0	0	0	0	0	0	0	0	0	0	0	0	0	0	0	0	0	0
UtxJmjc_R4C4-371	ATTCGCACAGACGCACCATCATCCCATGATCCCCTTTTCCCCATACCTGCATGAGTGAAACCCCTTCCAACGACTTCACTGC	0	0	0	0	0	0	0	0	0	0	0	0	0	0	0	0	3	0	0	0	0	0	0	0	0	0	0	0	0	0	0	0	0	0	0	0	0	0	0	0	0	0	0	0	0	0	0	0
UtxJmjc_R4C4-37204	ATTCCACATTTCCAAAGCCTAAACCTTTCAATAGCGTCACCAGCTATCCCCGCTGTTCACTCAGTCGACGCGATTTCACTGC	0	0	0	0	0	0	0	0	0	0	0	0	0	0	0	0	3	0	0	0	0	0	0	0	0	0	0	0	0	0	0	0	0	0	0	0	0	0	0	0	0	0	0	0	0	0	0	0
UtxJmjc_R4C4-37258	ATTCCCTTCGACTGCCTCCACTCCTACCGTCTCGACACTGTAGGTAGAGGCTAAATGTACCCACCCTCTTCA	0	0	0	0	0	0	0	0	0	0	0	0	0	0	0	0	3	0	0	0	0	0	0	0	0	0	0	0	0	0	0	0	0	0	0	0	0	0	0	0	0	0	0	0	0	0	0	0
UtxJmjc_R4C4-37311	ATTCCCGCCAGAAAACTAACATCATACAGACGGCACTACTGGAGCCACAGTAGTTACATGACAGCATTCGATTTCACTGCAG	0	0	0	0	0	0	0	0	0	0	0	0	0	0	0	0	3	0	0	0	0	0	0	0	0	0	0	0	0	0	0	0	0	0	0	0	0	0	0	0	0	0	0	0	0	0	0	0
UtxJmjc_R4C4-37314	ATTCACCGCCCCACGCGCAATGAAACTAAATAGCCCTAGACAAGCTCACTACTGAATCTAGGCCCCTCCCTGCAGTTCACTG	0	0	0	0	0	0	0	0	0	0	0	0	0	0	0	0	3	0	0	0	0	0	0	0	0	0	0	0	0	0	0	0	0	0	0	0	0	0	0	0	0	0	0	0	0	0	0	0
UtxJmjc_R4C4-37336	ATTCGCCCACACCATGACTGCTGCACGCCCTCACGCACCATCAGCCATATCATCTCTAACTGGCCATACCCAGTTCACTGCA	0	0	0	0	0	0	0	0	0	0	0	0	0	0	0	0	3	0	0	0	0	0	0	0	0	0	0	0	0	0	0	0	0	0	0	0	0	0	0	0	0	0	0	0	0	0	0	0
UtxJmjc_R4C4-37401	ATTCCACTTCCACAATTCCTATCAGCCCCATAATAGTTTGGACACCATGGTTGCACCACTACATCATGCCAAACATTCACTG	0	0	0	0	0	0	0	0	0	0	0	0	0	0	0	0	3	0	0	0	0	0	0	0	0	0	0	0	0	0	0	0	0	0	0	0	0	0	0	0	0	0	0	0	0	0	0	0
UtxJmjc_R4C4-37418	ATTCCAGCCCCTGCCATTCGAAGGACGCCATACAAGCGCAGATATCGCAACTTTGACTTCAACCTCCATCGTTGTTCACTGC	0	0	0	0	0	0	0	0	0	0	0	0	0	0	0	0	3	0	0	0	0	0	0	0	0	0	0	0	0	0	0	0	0	0	0	0	0	0	0	0	0	0	0	0	0	0	0	0
UtxJmjc_R4C4-37419	ATTCCCAACATACTCCTCCGGCTACAAAACACCGGATAACAGTGTATTGACATCAGGACGCATCAATAATTGCGTTCACTGC	0	0	0	0	0	0	0	0	0	0	0	0	0	0	0	0	3	0	0	0	0	0	0	0	0	0	0	0	0	0	0	0	0	0	0	0	0	0	0	0	0	0	0	0	0	0	0	0
UtxJmjc_R4C4-37438	ATTCCAATTCAGCCCACACACCTAAGCACACATGCTTAGCAAACTGACCTGACGAATAAGAAAGACTCCGCCACTTCACTGC	0	0	0	0	0	0	0	0	0	0	0	0	0	0	0	0	3	0	0	0	0	0	0	0	0	0	0	0	0	0	0	0	0	0	0	0	0	0	0	0	0	0	0	0	0	0	0	0
UtxJmjc_R4C4-37566	ATTCGTAACACGAATTCAAAGCCATTCACTCCTCAAGACAAACCGTCAGCAGAAAGGCATATTCCAGGCCTTCACTGCAGAC	0	0	0	0	0	0	0	0	0	0	0	0	0	0	0	0	3	0	0	0	0	0	0	0	0	0	0	0	0	0	0	0	0	0	0	0	0	0	0	0	0	0	0	0	0	0	0	0
UtxJmjc_R4C4-3760	ATTCGGCGGTCCCGCCACTCCAATGTCGCCGCAATTAGCGAGATTTAGACATTAGGACTGCCACTTACACCATTCACTGCAG	0	0	0	0	0	0	0	0	0	0	0	0	0	0	0	0	3	0	0	0	0	0	0	0	0	0	0	0	0	0	0	0	0	0	0	0	0	0	0	0	0	0	0	0	0	0	0	0
UtxJmjc_R4C4-37616	ATTCCGGACCCACGGGACAGGAACGCGAATACAAACATCAGCCACTGTCCCTAATACGAAGTGAGGCCAGCAGCTTCACTGC	0	0	0	0	0	0	0	0	0	0	0	0	0	0	0	0	3	0	0	0	0	0	0	0	0	0	0	0	0	0	0	0	0	0	0	0	0	0	0	0	0	0	0	0	0	0	0	0
UtxJmjc_R4C4-376	ATTCCACACTGAAGACAAGTCCCGAGCAGAAGGGTTAGACGGATGTGAGCCACCTGACGCCGACTCTCCATTTCACTGCAGA	0	0	0	0	0	0	0	0	0	0	0	0	0	0	0	0	3	0	0	0	0	0	0	0	0	0	0	0	0	0	0	0	0	0	0	0	0	0	0	0	0	0	0	0	0	0	0	0
UtxJmjc_R4C4-37717	ATTCCGACCCCGAAAGACATTAGACAGGTCATGAAGAATATCCTTAAGACAGTGATTACGGAAGGCGTAGTATCTTTCACTG	0	0	0	0	0	0	0	0	0	0	0	0	0	0	0	0	3	0	0	0	0	0	0	0	0	0	0	0	0	0	0	0	0	0	0	0	0	0	0	0	0	0	0	0	0	0	0	0
UtxJmjc_R4C4-37739	ATTCAGTATCGGGACGCGGAGGCGATCTAGGAGCACTTTAACGGCCACCCCCCTTTGACCACGACGTGGATTCACTGCAGAC	0	0	0	0	0	0	0	0	0	0	0	0	0	0	0	0	3	0	0	0	0	0	0	0	0	0	0	0	0	0	0	0	0	0	0	0	0	0	0	0	0	0	0	0	0	0	0	0
UtxJmjc_R4C4-37793	ATTCACCAACAGTTCATGCACACCCTACAATACACTCACAAAATTGAAGTTCAAAGCATTACCATCAGGTCCTTCACTGCAG	0	0	0	0	0	0	0	0	0	0	0	0	0	0	0	0	3	0	0	0	0	0	0	0	0	0	0	0	0	0	0	0	0	0	0	0	0	0	0	0	0	0	0	0	0	0	0	0
UtxJmjc_R4C4-37831	ATTCACACAGCCAATCGGCACCAGCAACGCTGCTATGACAAAGTTCCACGGCCACTCATCGCGACCGCCTTCA	0	0	0	0	0	0	0	0	0	0	0	0	0	0	0	0	3	0	0	0	0	0	0	0	0	0	0	0	0	0	0	0	0	0	0	0	0	0	0	0	0	0	0	0	0	0	0	0
UtxJmjc_R4C4-37862	ATTCCACCCTTGCTACTCACCACCATACACGCAAGCCCCTATAATCAAACGATTAGAGGTCACATACTTCA	0	0	0	0	0	0	0	0	0	0	0	0	0	0	0	0	3	0	0	0	0	0	0	0	0	0	0	0	0	0	0	0	0	0	0	0	0	0	0	0	0	0	0	0	0	0	0	0
UtxJmjc_R4C4-378	ATTCCCTAAACAAACTGGACTTACCCACCCAGGATTTCCCGCAACCACATGTGTCAAAGTCATTGTTTCA	0	0	0	0	0	0	0	0	0	0	0	0	0	0	0	0	3	0	0	0	0	0	0	0	0	0	0	0	0	0	0	0	0	0	0	0	0	0	0	0	0	0	0	0	0	0	0	0
UtxJmjc_R4C4-37926	ATTCCCGTTTCCCGCTACATCATCAAGCACTGTGACCGAACCATCAGACAATACACATCGCGACTGGTTTCA	0	0	0	0	0	0	0	0	0	0	0	0	0	0	0	0	3	0	0	0	0	0	0	0	0	0	0	0	0	0	0	0	0	0	0	0	0	0	0	0	0	0	0	0	0	0	0	0
UtxJmjc_R4C4-37962	ATTCCCAAGAGACATGGTACGATCATCATAATCGAACCGGTTATGAGCACCAAACCCAGGTACTCCATTCCAACTTCACTGC	0	0	0	0	0	0	0	0	0	0	0	0	0	0	0	0	3	0	0	0	0	0	0	0	0	0	0	0	0	0	0	0	0	0	0	0	0	0	0	0	0	0	0	0	0	0	0	0
UtxJmjc_R4C4-37985	ATTCCATAGCTCCTTAACTCACGCACGACTCTTGAAGTATCATAAACCGCAAGAGCCGAACTACAGCCAAGAGGTTCACTGC	0	0	0	0	0	0	0	0	0	0	0	0	0	0	0	0	3	0	0	0	0	0	0	0	0	0	0	0	0	0	0	0	0	0	0	0	0	0	0	0	0	0	0	0	0	0	0	0
UtxJmjc_R4C4-379	ATTCCCACCCCCGCAATCCACATATTAGGTCAACATAACGTTCCTAAACCGATAAACTCAAGAGCCCATCCAGTTCACTGCA	0	0	0	0	0	0	0	0	0	0	0	0	0	0	0	0	3	0	0	0	0	0	0	0	0	0	0	0	0	0	0	0	0	0	0	0	0	0	0	0	0	0	0	0	0	0	0	0
UtxJmjc_R4C4-38025	ATTCACAGGCCAATACTCTAGTATAACTGACATGCCATGTGGAGAGCCAACGAATGAGGCTAAATCCCTTCCGACTTCACTG	0	0	0	0	0	0	0	0	0	0	0	0	0	0	0	0	3	0	0	0	0	0	0	0	0	0	0	0	0	0	0	0	0	0	0	0	0	0	0	0	0	0	0	0	0	0	0	0
UtxJmjc_R4C4-38058	ATTCCACACGCCCCTCCCGCCTAGTACACCCCGTTGCATCCTGCGCCACACCTATAGAAGCCATGCAACCCCTGTTCACTGC	0	0	0	0	0	0	0	0	0	0	0	0	0	0	0	0	3	0	0	0	0	0	0	0	0	0	0	0	0	0	0	0	0	0	0	0	0	0	0	0	0	0	0	0	0	0	0	0
UtxJmjc_R4C4-380	ATTCAACTGCAGAACAAATCAACCACAGACAAGGATATAATTGAATGTCCATAACAGCAAGACATAATTAGCACTTCACTGC	0	0	0	0	0	0	0	0	0	0	0	0	0	0	0	0	3	0	0	0	0	0	0	0	0	0	0	0	0	0	0	0	0	0	0	0	0	0	0	0	0	0	0	0	0	0	0	0
UtxJmjc_R4C4-38151	ATTCGCCTAAACACCCCTCTCCGCGATGACGTGGAACATCTGGTATTTGCCACCCCAAGACATTGAAGGCTTCACTGCAGAC	0	0	0	0	0	0	0	0	0	0	0	0	0	0	0	0	3	0	0	0	0	0	0	0	0	0	0	0	0	0	0	0	0	0	0	0	0	0	0	0	0	0	0	0	0	0	0	0
UtxJmjc_R4C4-38180	ATTCAATGCTAGAAGTGGCAGCCACATACCACCTATGCCCCAGCCATGTACGTTAACAGCCCCCCGACTTAGCCTTCACTGC	0	0	0	0	0	0	0	0	0	0	0	0	0	0	0	0	3	0	0	0	0	0	0	0	0	0	0	0	0	0	0	0	0	0	0	0	0	0	0	0	0	0	0	0	0	0	0	0
UtxJmjc_R4C4-38337	ATTCTCTCCACGGCAAACTGTATGCGGCCAACATTCTGGACGCCCACCTTGAGACGCACCGGATGTATGCTTCACTGCAGAC	0	0	0	0	0	0	0	0	0	0	0	0	0	0	0	0	3	0	0	0	0	0	0	0	0	0	0	0	0	0	0	0	0	0	0	0	0	0	0	0	0	0	0	0	0	0	0	0
UtxJmjc_R4C4-383	ATTCCACGTATTCCTTCTCCAACTGGACAGTCTCAGGTGCAAGACGTTTAATAAGAACGAACACTGCACTGCTTTCACTGCA	0	0	0	0	0	0	0	0	0	0	0	0	0	0	0	0	3	0	0	0	0	0	0	0	0	0	0	0	0	0	0	0	0	0	0	0	0	0	0	0	0	0	0	0	0	0	0	0
UtxJmjc_R4C4-38401	ATTCCGCCCATGCCTTAGTAAACGCTAAGCACAAACATGAGAAAGTATAAACAACTTAGTTAAATGATCCCGTTGTTCACTG	0	0	0	0	0	0	0	0	0	0	0	0	0	0	0	0	3	0	0	0	0	0	0	0	0	0	0	0	0	0	0	0	0	0	0	0	0	0	0	0	0	0	0	0	0	0	0	0
UtxJmjc_R4C4-38433	ATTCCCAATGTACCCACGTTATAACAACGAATACGGACTTGTGAATCTAGAACCAACAACTCAACCACCGACACTTCACTGC	0	0	0	0	0	0	0	0	0	0	0	0	0	0	0	0	3	0	0	0	0	0	0	0	0	0	0	0	0	0	0	0	0	0	0	0	0	0	0	0	0	0	0	0	0	0	0	0
UtxJmjc_R4C4-38456	ATTCACGATCGAGTCGGAGAAAGCCACTCCCCAGCCATGGTATAAATCTTAAACAAACATAAGGGCTGGGACGGTTCACTGC	0	0	0	0	0	0	0	0	0	0	0	0	0	0	0	0	3	0	0	0	0	0	0	0	0	0	0	0	0	0	0	0	0	0	0	0	0	0	0	0	0	0	0	0	0	0	0	0
UtxJmjc_R4C4-384	ATTCCCAACGTCGACGTTAAACCTCGACACCCCTCCCCACTACCACTATCGAGTGTATGCAACGCTTGAGGACCGATTCACT	0	0	0	0	0	0	0	0	0	0	0	0	0	0	0	0	3	0	0	0	0	0	0	0	0	0	0	0	0	0	0	0	0	0	0	0	0	0	0	0	0	0	0	0	0	0	0	0
UtxJmjc_R4C4-38552	ATTCTCCCTAAACACATCCGTAAGTTATCGGGTGCTTCATCTCATGAGTGAAAACAAACTCACGAGGGAGAACCTTCACTGC	0	0	0	0	0	0	0	0	0	0	0	0	0	0	0	0	3	0	0	0	0	0	0	0	0	0	0	0	0	0	0	0	0	0	0	0	0	0	0	0	0	0	0	0	0	0	0	0
UtxJmjc_R4C4-38556	ATTCACGAGCCAGCACCAACTTACATACACGTCAACGCGCTATCGACGAAGCTCTTACCATCTGAGCCAATCGATTCACTGC	0	0	0	0	0	0	0	0	0	0	0	0	0	0	0	0	3	0	0	0	0	0	0	0	0	0	0	0	0	0	0	0	0	0	0	0	0	0	0	0	0	0	0	0	0	0	0	0
UtxJmjc_R4C4-38570	ATTCCCACTCAATGTGCCTTTCCTATTACCAATTGCAACTTACCAAAGTCATGAACCGCATATTCACACCTCGGTTCACTGC	0	0	0	0	0	0	0	0	0	0	0	0	0	0	0	0	3	0	0	0	0	0	0	0	0	0	0	0	0	0	0	0	0	0	0	0	0	0	0	0	0	0	0	0	0	0	0	0
UtxJmjc_R4C4-385	ATTCCACCAAGCTAAGACACCTCTAACCACATAACCACGAGCAACGTACGTAGCTCAAAAGAAGTCTTCA	0	0	0	0	0	0	0	0	0	0	0	0	0	0	0	0	3	0	0	0	0	0	0	0	0	0	0	0	0	0	0	0	0	0	0	0	0	0	0	0	0	0	0	0	0	0	0	0
UtxJmjc_R4C4-38610	ATTCATGCGTCCCCCCGATATACAGTGCTAACAACTAGCTCCAAGGGATTCCGCAGCCATTTACAGATTCTTCACTGCAGAC	0	0	0	0	0	0	0	0	0	0	0	0	0	0	0	0	3	0	0	0	0	0	0	0	0	0	0	0	0	0	0	0	0	0	0	0	0	0	0	0	0	0	0	0	0	0	0	0
UtxJmjc_R4C4-38648	ATTCAACGGACCGTATCCTAACTACCCACCAGGTACTTAACAAGAACAGGAGCTTTACTAGTTTCACGACTCACATTCACTG	0	0	0	0	0	0	0	0	0	0	0	0	0	0	0	0	3	0	0	0	0	0	0	0	0	0	0	0	0	0	0	0	0	0	0	0	0	0	0	0	0	0	0	0	0	0	0	0
UtxJmjc_R4C4-38688	ATTCCACCTCGTTGCGCCCGCCAACAATGCAACCACGATATGTACAAGCTGCGGATAACGCCCCATTATGTGTGTTCACTGC	0	0	0	0	0	0	0	0	0	0	0	0	0	0	0	0	3	0	0	0	0	0	0	0	0	0	0	0	0	0	0	0	0	0	0	0	0	0	0	0	0	0	0	0	0	0	0	0
UtxJmjc_R4C4-38710	ATTCCCGCAGACGCTAAATAGTGTAACTATTGCGACCCTGCTCAGCACCAACTCCCGACAACTCGAGTTCA	0	0	0	0	0	0	0	0	0	0	0	0	0	0	0	0	3	0	0	0	0	0	0	0	0	0	0	0	0	0	0	0	0	0	0	0	0	0	0	0	0	0	0	0	0	0	0	0
UtxJmjc_R4C4-387	ATTCCACCCACTAGCCTGCATAAAGGCATTCCTGGCACCTCAAACCAGAGCCGCCCCTGACCCTACAGCAGCTGGTTCACTG	0	0	0	0	0	0	0	0	0	0	0	0	0	0	0	0	3	0	0	0	0	0	0	0	0	0	0	0	0	0	0	0	0	0	0	0	0	0	0	0	0	0	0	0	0	0	0	0
UtxJmjc_R4C4-38801	ATTCTCCCAAGACTATGCACCACACCATAAAATAGGGAGATACCATCAGTCGACAACCCGATTGGGTCTGCTCTTCACTGCA	0	0	0	0	0	0	0	0	0	0	0	0	0	0	0	0	3	0	0	0	0	0	0	0	0	0	0	0	0	0	0	0	0	0	0	0	0	0	0	0	0	0	0	0	0	0	0	0
UtxJmjc_R4C4-38815	ATTCAGAGACATGCAGCATGAGCTAATAACAAACCAGGATGTCCTAAGCAAGAGAGTTGCTAGGTCACCCGCTCTTCACTGC	0	0	0	0	0	0	0	0	0	0	0	0	0	0	0	0	3	0	0	0	0	0	0	0	0	0	0	0	0	0	0	0	0	0	0	0	0	0	0	0	0	0	0	0	0	0	0	0
UtxJmjc_R4C4-38821	ATTCCCATGCAAACGGTCCACACCATAAACATTACAATGTCTAACCGCAAACAAGACTCAAGTGAATGACCACCTTCACTGC	0	0	0	0	0	0	0	0	0	0	0	0	0	0	0	0	3	0	0	0	0	0	0	0	0	0	0	0	0	0	0	0	0	0	0	0	0	0	0	0	0	0	0	0	0	0	0	0
UtxJmjc_R4C4-388	ATTCCAGTGCCGAGCTCAGCCAAACGCAACTAGCGAAGACTGAACTCAAAAAGCCTATTCCCACCACCATGACAGTTCACTG	0	0	0	0	0	0	0	0	0	0	0	0	0	0	0	0	3	0	0	0	0	0	0	0	0	0	0	0	0	0	0	0	0	0	0	0	0	0	0	0	0	0	0	0	0	0	0	0
UtxJmjc_R4C4-39112	ATTCCCACAGGCCTACCTGCCTGTCTCGGAAACTCATGAGGAGTTTTCCTTTTTCCCTCGCCCCGTTCCCCAGGTTCACTGC	0	0	0	0	0	0	0	0	0	0	0	0	0	0	0	0	3	0	0	0	0	0	0	0	0	0	0	0	0	0	0	0	0	0	0	0	0	0	0	0	0	0	0	0	0	0	0	0
UtxJmjc_R4C4-39138	ATTCATCAACTTTGAAAATGCTCCCTTTGGTTCAACGAAGACATAGATGCCCCATGCTTGACACAGCTGCTCAATTCACTGC	0	0	0	0	0	0	0	0	0	0	0	0	0	0	0	0	3	0	0	0	0	0	0	0	0	0	0	0	0	0	0	0	0	0	0	0	0	0	0	0	0	0	0	0	0	0	0	0
UtxJmjc_R4C4-391	ATTCCATTGAACCACGACGCCGCCGTGCAAAACTAGAATCCGTACCCTACAACGGTATGAAACAGATGTCCCGTCTTCACTG	0	0	0	0	0	0	0	0	0	0	0	0	0	0	0	0	3	0	0	0	0	0	0	0	0	0	0	0	0	0	0	0	0	0	0	0	0	0	0	0	0	0	0	0	0	0	0	0
UtxJmjc_R4C4-39285	ATTCCCGAATACCACGCCGCGAATACCCAGAACATCATTTATACAACACCTAATCGAATTCTCGGCATCTGCCATTCACTGC	0	0	0	0	0	0	0	0	0	0	0	0	0	0	0	0	3	0	0	0	0	0	0	0	0	0	0	0	0	0	0	0	0	0	0	0	0	0	0	0	0	0	0	0	0	0	0	0
UtxJmjc_R4C4-39318	ATTCCCCATGCTCACTGATACTGCGTCAGATACAACCTCGACCAGTTAAAAACCATAAGGCATCGAACAAGCATTTCACTGC	0	0	0	0	0	0	0	0	0	0	0	0	0	0	0	0	3	0	0	0	0	0	0	0	0	0	0	0	0	0	0	0	0	0	0	0	0	0	0	0	0	0	0	0	0	0	0	0
UtxJmjc_R4C4-393	ATTCCTTTGGTTACGCGCTGAGTTCTAACAAGCAGATCTCACGCCATGGATAACTCCAGCACATCCATATGAACCATTCACT	0	0	0	0	0	0	0	0	0	0	0	0	0	0	0	0	3	0	0	0	0	0	0	0	0	0	0	0	0	0	0	0	0	0	0	0	0	0	0	0	0	0	0	0	0	0	0	0
UtxJmjc_R4C4-39465	ATTCACAGACATACCGCTAACAAGATGCCAACTGCTCTTTCTCCTGTGACATCTAGGCAATATTCCACAAAGGCTTCACTGC	0	0	0	0	0	0	0	0	0	0	0	0	0	0	0	0	3	0	0	0	0	0	0	0	0	0	0	0	0	0	0	0	0	0	0	0	0	0	0	0	0	0	0	0	0	0	0	0
UtxJmjc_R4C4-39494	ATTCCGCGAGTTAAAATAGGGGGTGGCCCCCAATAGGAACCACCCGTCTAACTCACTACACCAACCTGTCGTACTTCACTGC	0	0	0	0	0	0	0	0	0	0	0	0	0	0	0	0	3	0	0	0	0	0	0	0	0	0	0	0	0	0	0	0	0	0	0	0	0	0	0	0	0	0	0	0	0	0	0	0
UtxJmjc_R4C4-394	ATTCAGCCTCGCCGACGCCCACTACAAATACCCGGCGAAGGCACCGAAGAAAGTTAGAGAATCCCATTTAGCGATTCACTGC	0	0	0	0	0	0	0	0	0	0	0	0	0	0	0	0	3	0	0	0	0	0	0	0	0	0	0	0	0	0	0	0	0	0	0	0	0	0	0	0	0	0	0	0	0	0	0	0
UtxJmjc_R4C4-395	ATTCACAAGCGTACAGCCGCCCTGAGCCACTGAACTCGACTGAGTACCAAAAAACCATTCTCGTTTGCGATGTTCACTGCAG	0	0	0	0	0	0	0	0	0	0	0	0	0	0	0	0	3	0	0	0	0	0	0	0	0	0	0	0	0	0	0	0	0	0	0	0	0	0	0	0	0	0	0	0	0	0	0	0
UtxJmjc_R4C4-39605	ATTCTTCCACCAGCGCAACAGAGCAATGCTTACGGCCTTGAATGGAAGCCATAGAGTAATATTCTCCCACAGCATTCACTGC	0	0	0	0	0	0	0	0	0	0	0	0	0	0	0	0	3	0	0	0	0	0	0	0	0	0	0	0	0	0	0	0	0	0	0	0	0	0	0	0	0	0	0	0	0	0	0	0
UtxJmjc_R4C4-39647	ATTCAGGACACCATTTCCTCCCTCTGAGCGAAGCGCGTTTGTACATTCTCAAGACGTCACTTACAAGACTCTTGATTCACTG	0	0	0	0	0	0	0	0	0	0	0	0	0	0	0	0	3	0	0	0	0	0	0	0	0	0	0	0	0	0	0	0	0	0	0	0	0	0	0	0	0	0	0	0	0	0	0	0
UtxJmjc_R4C4-396	ATTCTAAAACTCTGCCCCTGCTACAACTTCCCAGTCAACTATCTAACGGAAGCCAATGGATAACATTAATCTTCACTGCAGA	0	0	0	0	0	0	0	0	0	0	0	0	0	0	0	0	3	0	0	0	0	0	0	0	0	0	0	0	0	0	0	0	0	0	0	0	0	0	0	0	0	0	0	0	0	0	0	0
UtxJmjc_R4C4-3970	ATTCTCTAAGAACAACAAACGACATTCGCAGACAACACCCTCACTGCAACATCGGATAAAAAGGGCCCGCCGCTTCACTGCA	0	0	0	0	0	0	0	0	0	0	0	0	0	0	0	0	3	0	0	0	0	0	0	0	0	0	0	0	0	0	0	0	0	0	0	0	0	0	0	0	0	0	0	0	0	0	0	0
UtxJmjc_R4C4-3972	ATTCCCGAATGAACTTATGGTTCAAATGCGCGAACCGAACCAAAACGACCACGCGCATCAAATTCCCTTACCCTTTCACTGC	0	0	0	0	0	0	0	0	0	0	0	0	0	0	0	0	3	0	0	0	0	0	0	0	0	0	0	0	0	0	0	0	0	0	0	0	0	0	0	0	0	0	0	0	0	0	0	0
UtxJmjc_R4C4-39783	ATTCCCTTTCAACCAGGTGATAAACCCCACCCAATGAAAACCCACTACCTAAACTCGTGAACGGTTTAGCCGCGTTCACTGC	0	0	0	0	0	0	0	0	0	0	0	0	0	0	0	0	3	0	0	0	0	0	0	0	0	0	0	0	0	0	0	0	0	0	0	0	0	0	0	0	0	0	0	0	0	0	0	0
UtxJmjc_R4C4-397	ATTCGCGGTCGCTCTAGACCGCTGACACCTTGACATTCTTCGCCAATATATTAGATGCATTGCAGGTCCGGCTCTTCACTGC	0	0	0	0	0	0	0	0	0	0	0	0	0	0	0	0	3	0	0	0	0	0	0	0	0	0	0	0	0	0	0	0	0	0	0	0	0	0	0	0	0	0	0	0	0	0	0	0
UtxJmjc_R4C4-39831	ATTCCCCATCAAACCACTTCCATAAACGAGTTTTGTTTTGAAGGTAGACCCTCCTACGGACACCTGTTCA	0	0	0	0	0	0	0	0	0	0	0	0	0	0	0	0	3	0	0	0	0	0	0	0	0	0	0	0	0	0	0	0	0	0	0	0	0	0	0	0	0	0	0	0	0	0	0	0
UtxJmjc_R4C4-39850	ATTCATAACACCGCTGACCAAACGGGTTACCACAAGATGATGATCCGACCGTAACGCATTTGAACAACATCCGTTCACTGCA	0	0	0	0	0	0	0	0	0	0	0	0	0	0	0	0	3	0	0	0	0	0	0	0	0	0	0	0	0	0	0	0	0	0	0	0	0	0	0	0	0	0	0	0	0	0	0	0
UtxJmjc_R4C4-39900	ACTCGGGGCACAAACCTCTCCATTCAACAGCCTCGGCCACTAGTAGACGCAATCCCAATCTTTACTCAAACGCCCTTCACTG	0	0	0	0	0	0	0	0	0	0	0	0	0	0	0	0	3	0	0	0	0	0	0	0	0	0	0	0	0	0	0	0	0	0	0	0	0	0	0	0	0	0	0	0	0	0	0	0
UtxJmjc_R4C4-39904	ATTCCGTCAACTCACACGGAGTACCTAAAACACAGCACAGATTAGGCTAATTCTCCACTGAGCTGAATAGACACTTCACTGC	0	0	0	0	0	0	0	0	0	0	0	0	0	0	0	0	3	0	0	0	0	0	0	0	0	0	0	0	0	0	0	0	0	0	0	0	0	0	0	0	0	0	0	0	0	0	0	0
UtxJmjc_R4C4-39933	ATTCCGATGACAGCAAAGGACAAGCACTGATGAACAGAACACGCCAACAGGCGATCCCTATGCATCAGCATAGGTTCACTGC	0	0	0	0	0	0	0	0	0	0	0	0	0	0	0	0	3	0	0	0	0	0	0	0	0	0	0	0	0	0	0	0	0	0	0	0	0	0	0	0	0	0	0	0	0	0	0	0
UtxJmjc_R4C4-39959	ATTCCCAACACAAGATTCATGCGCACATTTTGGCGATTACCCAAACGCACACGCCTCACCTACGCATGCTTCA	0	0	0	0	0	0	0	0	0	0	0	0	0	0	0	0	3	0	0	0	0	0	0	0	0	0	0	0	0	0	0	0	0	0	0	0	0	0	0	0	0	0	0	0	0	0	0	0
UtxJmjc_R4C4-40001	ATTCCGTTCCACTTGACAGCAGTACACTCCTTACACTGCTACTTGAATGAAGAATCCCCCATAGCATACATGCCTTCACTGC	0	0	0	0	0	0	0	0	0	0	0	0	0	0	0	0	3	0	0	0	0	0	0	0	0	0	0	0	0	0	0	0	0	0	0	0	0	0	0	0	0	0	0	0	0	0	0	0
UtxJmjc_R4C4-40052	ATTCCAATCCATTCGATGAACCTAGAGGACAACAAGAGTCACTCTAATTCCGCATTGTCGAATTTTCCACACACTTCACTGC	0	0	0	0	0	0	0	0	0	0	0	0	0	0	0	0	3	0	0	0	0	0	0	0	0	0	0	0	0	0	0	0	0	0	0	0	0	0	0	0	0	0	0	0	0	0	0	0
UtxJmjc_R4C4-40076	ATTCTAACAGTTATCGCCAGTAACCCAGTTGGGACCAACGGAATAGGGATCATTACCACTCTACCAGTTCGCTTCACTGCAG	0	0	0	0	0	0	0	0	0	0	0	0	0	0	0	0	3	0	0	0	0	0	0	0	0	0	0	0	0	0	0	0	0	0	0	0	0	0	0	0	0	0	0	0	0	0	0	0
UtxJmjc_R4C4-4009	ATTCCTGCTTTGTCATCGATATGCCCCCAGCACAGCATGAACCTTGCTTAAACACATGGCATTCGACTAAACCTTTCACTGC	0	0	0	0	0	0	0	0	0	0	0	0	0	0	0	0	3	0	0	0	0	0	0	0	0	0	0	0	0	0	0	0	0	0	0	0	0	0	0	0	0	0	0	0	0	0	0	0
UtxJmjc_R4C4-40108	ATTCCAAACCCCCACCAGGCAACCCCGAGATGCATCTACTGCAACTCGCCGGACACAACTCATTCCACATCACCCTTCACTG	0	0	0	0	0	0	0	0	0	0	0	0	0	0	0	0	3	0	0	0	0	0	0	0	0	0	0	0	0	0	0	0	0	0	0	0	0	0	0	0	0	0	0	0	0	0	0	0
UtxJmjc_R4C4-402	ATTCTCCATCCATCTCGACCGCAAGACCAACACTCTAGCGTCCAAAACAGCAGCAGTGGAATGAGGAGCGAGGATTCACTGC	0	0	0	0	0	0	0	0	0	0	0	0	0	0	0	0	3	0	0	0	0	0	0	0	0	0	0	0	0	0	0	0	0	0	0	0	0	0	0	0	0	0	0	0	0	0	0	0
UtxJmjc_R4C4-40305	ATTCCGCAGATACTGTCGCTCTTGACACGAGAGGCAGGGTCGATCTATGACCCATCCCAACCCATACACACAGCTTCACTGC	0	0	0	0	0	0	0	0	0	0	0	0	0	0	0	0	3	0	0	0	0	0	0	0	0	0	0	0	0	0	0	0	0	0	0	0	0	0	0	0	0	0	0	0	0	0	0	0
UtxJmjc_R4C4-40326	ATTCCCGCAGCTTTGGAGAATCCATTGCATCCCAATGGGAAGCTGGAAGAATGATTAGGGCCGGGAGTCCTTGGTTCACTGC	0	0	0	0	0	0	0	0	0	0	0	0	0	0	0	0	3	0	0	0	0	0	0	0	0	0	0	0	0	0	0	0	0	0	0	0	0	0	0	0	0	0	0	0	0	0	0	0
UtxJmjc_R4C4-40385	ATTCTGTTCCCAGCCATCCTACTAACCCAACTCATTGGAAACTTTCCTAGAGGTTAGACAACCCATGCTCTCGTTTCACTGC	0	0	0	0	0	0	0	0	0	0	0	0	0	0	0	0	3	0	0	0	0	0	0	0	0	0	0	0	0	0	0	0	0	0	0	0	0	0	0	0	0	0	0	0	0	0	0	0
UtxJmjc_R4C4-404	ATTCCACGCGCCTATTGACTGCGCACCAAATAACAATACCGCGCCCACTCAACATAACTTGCAAACTCTGCTGGTTCACTGC	0	0	0	0	0	0	0	0	0	0	0	0	0	0	0	0	3	0	0	0	0	0	0	0	0	0	0	0	0	0	0	0	0	0	0	0	0	0	0	0	0	0	0	0	0	0	0	0
UtxJmjc_R4C4-405	ATTCCGGGGACCCTAATCCCCCGCCTAGCCATAAGACACTTGTTACTAAAAACTCCACCCGCTTGAGGGCGATATTCACTGC	0	0	0	0	0	0	0	0	0	0	0	0	0	0	0	0	3	0	0	0	0	0	0	0	0	0	0	0	0	0	0	0	0	0	0	0	0	0	0	0	0	0	0	0	0	0	0	0
UtxJmjc_R4C4-40610	ATTCAACGTACGCATTCAAGCGTCTCCGCGCCTGACGACAATGAAGAAGCATATAGATGTTGACTTGCAACTACTTCACTGC	0	0	0	0	0	0	0	0	0	0	0	0	0	0	0	0	3	0	0	0	0	0	0	0	0	0	0	0	0	0	0	0	0	0	0	0	0	0	0	0	0	0	0	0	0	0	0	0
UtxJmjc_R4C4-40615	ATTCCAGGGCTTCCACCATAAACCCTCAGCAATATCAAATAAGTGGCTAAGCAGGAGTTGCTTTCCTTCAAATTCACTGCAG	0	0	0	0	0	0	0	0	0	0	0	0	0	0	0	0	3	0	0	0	0	0	0	0	0	0	0	0	0	0	0	0	0	0	0	0	0	0	0	0	0	0	0	0	0	0	0	0
UtxJmjc_R4C4-40699	ATTCTGGACCTCCTACTAAACAACCATTGTTGCTTCACCAGTTAGGAAAACATCTACCCCAGTCCAGAGAGTCGTTCACTGC	0	0	0	0	0	0	0	0	0	0	0	0	0	0	0	0	3	0	0	0	0	0	0	0	0	0	0	0	0	0	0	0	0	0	0	0	0	0	0	0	0	0	0	0	0	0	0	0
UtxJmjc_R4C4-406	ATTCCAACCCTGATAAGAACATTCTAACTTATCTGGGGGATAGTACCATAACGGCCCATTTACCGCACAGTCCCCTCTTCAC	0	0	0	0	0	0	0	0	0	0	0	0	0	0	0	0	3	0	0	0	0	0	0	0	0	0	0	0	0	0	0	0	0	0	0	0	0	0	0	0	0	0	0	0	0	0	0	0
UtxJmjc_R4C4-40730	ANNCATTAACCCCCATTGAACAGTATCCCCCTCGAAGCCATCGCCACGAAGATATCGAACCTAGACCCAGTTCTTCACTGCA	0	0	0	0	0	0	0	0	0	0	0	0	0	0	0	0	3	0	0	0	0	0	0	0	0	0	0	0	0	0	0	0	0	0	0	0	0	0	0	0	0	0	0	0	0	0	0	0
UtxJmjc_R4C4-407	ATTCCATGCCCGATAAGCCATAAAGGACCCTCGTATCCTTAGAGATTGGCTAGCGCCAACCAGACAATTCA	0	0	0	0	0	0	0	0	0	0	0	0	0	0	0	0	3	0	0	0	0	0	0	0	0	0	0	0	0	0	0	0	0	0	0	0	0	0	0	0	0	0	0	0	0	0	0	0
UtxJmjc_R4C4-40837	ATTCCCCACAACCTATGCTATACGTCCCGCAACGTGTGAGTGAGATTATCCCTAGCATAACGAACGGGCCTCATTCACTGCA	0	0	0	0	0	0	0	0	0	0	0	0	0	0	0	0	3	0	0	0	0	0	0	0	0	0	0	0	0	0	0	0	0	0	0	0	0	0	0	0	0	0	0	0	0	0	0	0
UtxJmjc_R4C4-40859	ATTCCAACTAACGCGCCCCGTGCAGGCCTTGACTGCAAAAGCAAACTTGGAACTAGGCTATCCCGCAACACCAGTTCACTGC	0	0	0	0	0	0	0	0	0	0	0	0	0	0	0	0	3	0	0	0	0	0	0	0	0	0	0	0	0	0	0	0	0	0	0	0	0	0	0	0	0	0	0	0	0	0	0	0
UtxJmjc_R4C4-40860	ATTCGATCCGCCAAATCCGGAATGTCGCGATACGCCCAATACAAAGTACCGCTATCACTTCCTGATCCCTGCATGTTCACTG	0	0	0	0	0	0	0	0	0	0	0	0	0	0	0	0	3	0	0	0	0	0	0	0	0	0	0	0	0	0	0	0	0	0	0	0	0	0	0	0	0	0	0	0	0	0	0	0
UtxJmjc_R4C4-408	ATTCCACATGCACTAAAAACACCCACGACGCAGTCATAACGCTACTAGAGAGAAATGAGAACCCAGTGACCTTATTCACTGC	0	0	0	0	0	0	0	0	0	0	0	0	0	0	0	0	3	0	0	0	0	0	0	0	0	0	0	0	0	0	0	0	0	0	0	0	0	0	0	0	0	0	0	0	0	0	0	0
UtxJmjc_R4C4-40915	ATTCCTCATTGCCCCGTATAATCTCCGCTCCGCGGCCGCACAACCTCCAGAAATCGAGACTACGATGAAACCGCTTCACTGC	0	0	0	0	0	0	0	0	0	0	0	0	0	0	0	0	3	0	0	0	0	0	0	0	0	0	0	0	0	0	0	0	0	0	0	0	0	0	0	0	0	0	0	0	0	0	0	0
UtxJmjc_R4C4-40983	ATTCAAAGCCCCTAGTACACCTGGCTTGTGGATCTATGCTCGTTTAACCACCGCGGTTACGCACCGTACTTCACTACAGACT	0	0	0	0	0	0	0	0	0	0	0	0	0	0	0	0	3	0	0	0	0	0	0	0	0	0	0	0	0	0	0	0	0	0	0	0	0	0	0	0	0	0	0	0	0	0	0	0
UtxJmjc_R4C4-41259	CGTGTGCCGGACCTACGCCTTCCCAACCTCATTCCATACTTGATGAGCGCTGCGAGTGCATCCCGTATTCA	0	0	0	0	0	0	0	0	0	0	0	0	0	0	0	0	3	0	0	0	0	0	0	0	0	0	0	0	0	0	0	0	0	0	0	0	0	0	0	0	0	0	0	0	0	0	0	0
UtxJmjc_R4C4-41278	ATTCTGGCGCACAGCCTTTCAACTGATGACGCCATACAGAATCGTTGGACACAGTCATAGGATGCTTGACTTCACTGCAGAC	0	0	0	0	0	0	0	0	0	0	0	0	0	0	0	0	3	0	0	0	0	0	0	0	0	0	0	0	0	0	0	0	0	0	0	0	0	0	0	0	0	0	0	0	0	0	0	0
UtxJmjc_R4C4-41303	ATTCATAGGCTGGCCTTCAAGCGGAAAAAATCACGCCGATCACACGTAAAAGCACCATCGTGCTTGAAGTCTACTTCACTGC	0	0	0	0	0	0	0	0	0	0	0	0	0	0	0	0	3	0	0	0	0	0	0	0	0	0	0	0	0	0	0	0	0	0	0	0	0	0	0	0	0	0	0	0	0	0	0	0
UtxJmjc_R4C4-41320	ATTCGCCCAAAAAGCGTAATACATCATGGATTTGGAAACCACAATTCACATGTACTCACTCCTGCGCGGCTTGATTCACTGC	0	0	0	0	0	0	0	0	0	0	0	0	0	0	0	0	3	0	0	0	0	0	0	0	0	0	0	0	0	0	0	0	0	0	0	0	0	0	0	0	0	0	0	0	0	0	0	0
UtxJmjc_R4C4-41566	ATTCACACTTCTCACTAACAAAGGCTAGTGTCTTCCTCGATACAACACCTTGTCTCTTTTGTATCCTATTCGGGATTCACTG	0	0	0	0	0	0	0	0	0	0	0	0	0	0	0	0	3	0	0	0	0	0	0	0	0	0	0	0	0	0	0	0	0	0	0	0	0	0	0	0	0	0	0	0	0	0	0	0
UtxJmjc_R4C4-41619	ATTCCGACAACAACTTTCATTCGCAGCCTAGTGAATTTGCAGCATATGTGCTCCCCCTCCACCGACAAAACATTTCACTGCA	0	0	0	0	0	0	0	0	0	0	0	0	0	0	0	0	3	0	0	0	0	0	0	0	0	0	0	0	0	0	0	0	0	0	0	0	0	0	0	0	0	0	0	0	0	0	0	0
UtxJmjc_R4C4-41728	ATTCACCTCCATAAAGAACATCCCTTAGCCCAATCACAGAACCGCACAGGTTCTAACAGCTCTTATGCTTTCACTTTCACTG	0	0	0	0	0	0	0	0	0	0	0	0	0	0	0	0	3	0	0	0	0	0	0	0	0	0	0	0	0	0	0	0	0	0	0	0	0	0	0	0	0	0	0	0	0	0	0	0
UtxJmjc_R4C4-41736	ATTCCACCCCACACATCGAAAGCCTTCCGAGCCGATGTTGAACACACTGACATCGTATCTTAGATAGGCTTTTCACTGCAGA	0	0	0	0	0	0	0	0	0	0	0	0	0	0	0	0	3	0	0	0	0	0	0	0	0	0	0	0	0	0	0	0	0	0	0	0	0	0	0	0	0	0	0	0	0	0	0	0
UtxJmjc_R4C4-417	ATTCGGGCCTACCCATCGCTAATTACAAGAAGGATCACACATAGCAGCGTTCACCAATCTAATGAGCGCTCATCTTCACTGC	0	0	0	0	0	0	0	0	0	0	0	0	0	0	0	0	3	0	0	0	0	0	0	0	0	0	0	0	0	0	0	0	0	0	0	0	0	0	0	0	0	0	0	0	0	0	0	0
UtxJmjc_R4C4-41860	ATTCCGACAACGATAAATCCTAAACTACCACAGTAAATGAGGCATGCTAGCGAAACCCAATATTAGCGGACCGGCTTCACTG	0	0	0	0	0	0	0	0	0	0	0	0	0	0	0	0	3	0	0	0	0	0	0	0	0	0	0	0	0	0	0	0	0	0	0	0	0	0	0	0	0	0	0	0	0	0	0	0
UtxJmjc_R4C4-4189	ATTCCAGAGTCCCGGCTGTCCAACGCCCCGCTTCAACTGGGAATCCACATACGACGATAGAGATCTTCCCCAAACTTCACTG	0	0	0	0	0	0	0	0	0	0	0	0	0	0	0	0	3	0	0	0	0	0	0	0	0	0	0	0	0	0	0	0	0	0	0	0	0	0	0	0	0	0	0	0	0	0	0	0
UtxJmjc_R4C4-418	ATTCCGGCCATCACACTGGGTTGAGCCCAACTGGAGCCCCTGAAGAGTTCAAGATAACAACTTGATGAGGTGGTTCACTGCA	0	0	0	0	0	0	0	0	0	0	0	0	0	0	0	0	3	0	0	0	0	0	0	0	0	0	0	0	0	0	0	0	0	0	0	0	0	0	0	0	0	0	0	0	0	0	0	0
UtxJmjc_R4C4-419	ATTCGCGCATACCCCGGCGCTACGAAAATCGAGCTTCGCCAGGCCCCAAGAGGAGGACCACTGCCAGCACACACTTCACTGC	0	0	0	0	0	0	0	0	0	0	0	0	0	0	0	0	3	0	0	0	0	0	0	0	0	0	0	0	0	0	0	0	0	0	0	0	0	0	0	0	0	0	0	0	0	0	0	0
UtxJmjc_R4C4-42048	ATTCAGACGAATCGATCATCCTGAACCACAGAACAACTATGATCCCAAGACACAATGGGCTGACTAATCACCGAGTTCACTG	0	0	0	0	0	0	0	0	0	0	0	0	0	0	0	0	3	0	0	0	0	0	0	0	0	0	0	0	0	0	0	0	0	0	0	0	0	0	0	0	0	0	0	0	0	0	0	0
UtxJmjc_R4C4-42068	ATTCCACACATCACACGTGATTAACACGAAGCCCCGTTCACTTACCATGGCACAAGGTGGACTCCCATTCA	0	0	0	0	0	0	0	0	0	0	0	0	0	0	0	0	3	0	0	0	0	0	0	0	0	0	0	0	0	0	0	0	0	0	0	0	0	0	0	0	0	0	0	0	0	0	0	0
UtxJmjc_R4C4-42082	ATTCAGGAACAATCCCTCACCGCATTGCCCGATCTGCCGGGCTATACCGCTTAGTATCATTCCAAGAACGTCGCTTCACTGC	0	0	0	0	0	0	0	0	0	0	0	0	0	0	0	0	3	0	0	0	0	0	0	0	0	0	0	0	0	0	0	0	0	0	0	0	0	0	0	0	0	0	0	0	0	0	0	0
UtxJmjc_R4C4-42237	ATTCCTACGCACCGCAACTGGCCAAGATACTCCTCCAACCACAAGGTCACCGTATCATATCGAGCCAGGCGTGTTTCACTGC	0	0	0	0	0	0	0	0	0	0	0	0	0	0	0	0	3	0	0	0	0	0	0	0	0	0	0	0	0	0	0	0	0	0	0	0	0	0	0	0	0	0	0	0	0	0	0	0
UtxJmjc_R4C4-4225	ATTCGCAACAGACGGATTGGCAACCCCCAACAAACTCGAATCTCACATAGCTCATTTGGAAGGGAATTCCGACCTTCACTGC	0	0	0	0	0	0	0	0	0	0	0	0	0	0	0	0	3	0	0	0	0	0	0	0	0	0	0	0	0	0	0	0	0	0	0	0	0	0	0	0	0	0	0	0	0	0	0	0
UtxJmjc_R4C4-42335	ATTCGATCGAACCGTAAAGATAGCGAACTCACGTCAACATATCAACTGAGGCGTACATCCGAGAGTAGTTCGATCTTCACTG	0	0	0	0	0	0	0	0	0	0	0	0	0	0	0	0	3	0	0	0	0	0	0	0	0	0	0	0	0	0	0	0	0	0	0	0	0	0	0	0	0	0	0	0	0	0	0	0
UtxJmjc_R4C4-42410	ATTCATCCCGTGTGCTTCTGTAACAGGCTACAGCACTAAATACACGGCATTTCGCCGCTCTACATATTTGGTTCACTGCAGA	0	0	0	0	0	0	0	0	0	0	0	0	0	0	0	0	3	0	0	0	0	0	0	0	0	0	0	0	0	0	0	0	0	0	0	0	0	0	0	0	0	0	0	0	0	0	0	0
UtxJmjc_R4C4-42431	ATTCAACGTAGCGTATTACCACCACCATTAAAGGATCCTCAACCACGCACTTACGGAGTGTCGTGGATTCACCATTCACTGC	0	0	0	0	0	0	0	0	0	0	0	0	0	0	0	0	3	0	0	0	0	0	0	0	0	0	0	0	0	0	0	0	0	0	0	0	0	0	0	0	0	0	0	0	0	0	0	0
UtxJmjc_R4C4-42460	ATTCCTGAATGCACTCGCACGTCGCCATTGAACACCCATCCCTCTTTATCATTGGAATCCCAACAGGAGGATCGTTCACTGC	0	0	0	0	0	0	0	0	0	0	0	0	0	0	0	0	3	0	0	0	0	0	0	0	0	0	0	0	0	0	0	0	0	0	0	0	0	0	0	0	0	0	0	0	0	0	0	0
UtxJmjc_R4C4-42516	ATTCAACTACGTAGGCCCACCCCACTTCAATTGAACGCAGATTATCCCCGGTGCCCCCGGCCATTCAGCTTATTCACTGCAG	0	0	0	0	0	0	0	0	0	0	0	0	0	0	0	0	3	0	0	0	0	0	0	0	0	0	0	0	0	0	0	0	0	0	0	0	0	0	0	0	0	0	0	0	0	0	0	0
UtxJmjc_R4C4-4258	ATTCCACACACGAGAGTCAATCCTGCTATACAGGATTACACGAGCCATAACCGTACTACAGTTTGCAAGCCCTTCACTGCAG	0	0	0	0	0	0	0	0	0	0	0	0	0	0	0	0	3	0	0	0	0	0	0	0	0	0	0	0	0	0	0	0	0	0	0	0	0	0	0	0	0	0	0	0	0	0	0	0
UtxJmjc_R4C4-425	ATTCGTTAGGCAGGGTCCGGATACCCAGGGGAAGCGCTTGCAACCGAAGGACACGCATAGTAAATGTGCTGTTGTTCACTGC	0	0	0	0	0	0	0	0	0	0	0	0	0	0	0	0	3	0	0	0	0	0	0	0	0	0	0	0	0	0	0	0	0	0	0	0	0	0	0	0	0	0	0	0	0	0	0	0
UtxJmjc_R4C4-42610	ATTCAGATTGGCGTCCACCGCTTAGGCCACTAGATAGCGCGATTTGAATTACGACTACACGATTCAGCCCCCCCTTCACTGC	0	0	0	0	0	0	0	0	0	0	0	0	0	0	0	0	3	0	0	0	0	0	0	0	0	0	0	0	0	0	0	0	0	0	0	0	0	0	0	0	0	0	0	0	0	0	0	0
UtxJmjc_R4C4-42641	ATTCAAGCGCAACCGCAAAGAACTGCTATAGAGCAATAACTATGCAACAAAGCAAATAAGACCACTAGGCCTTTTCACTGCA	0	0	0	0	0	0	0	0	0	0	0	0	0	0	0	0	3	0	0	0	0	0	0	0	0	0	0	0	0	0	0	0	0	0	0	0	0	0	0	0	0	0	0	0	0	0	0	0
UtxJmjc_R4C4-42647	ATTCAGGGAACGAATTCATTGCGTCACTACCCGGCCAACTCCATGGCCAACCAGGCAATGGTGACGAGATGACATTCACTGC	0	0	0	0	0	0	0	0	0	0	0	0	0	0	0	0	3	0	0	0	0	0	0	0	0	0	0	0	0	0	0	0	0	0	0	0	0	0	0	0	0	0	0	0	0	0	0	0
UtxJmjc_R4C4-42695	ATTCCAGACTAGAGTAATCGAACTCACTTGTACAAACTCACACAAGTGTAATCAAGCTCTTATCACGCCCTCACTTCACTGC	0	0	0	0	0	0	0	0	0	0	0	0	0	0	0	0	3	0	0	0	0	0	0	0	0	0	0	0	0	0	0	0	0	0	0	0	0	0	0	0	0	0	0	0	0	0	0	0
UtxJmjc_R4C4-426	ATTCAAACGAGCAAACCACCCAGTGCAGGAACACATAGCGTACATAACACTGATGGACGATCCAGTGTTCCTCTTTCACTGC	0	0	0	0	0	0	0	0	0	0	0	0	0	0	0	0	3	0	0	0	0	0	0	0	0	0	0	0	0	0	0	0	0	0	0	0	0	0	0	0	0	0	0	0	0	0	0	0
UtxJmjc_R4C4-42808	ATTCAAGCGACCGATTCAGTGACACCACGACCCTGTCCCCACAGACCCGCCAATCCTGAATCGTTGAAGAATCGTTCACTGC	0	0	0	0	0	0	0	0	0	0	0	0	0	0	0	0	3	0	0	0	0	0	0	0	0	0	0	0	0	0	0	0	0	0	0	0	0	0	0	0	0	0	0	0	0	0	0	0
UtxJmjc_R4C4-42836	ATTCCATACCTTTACCCCACGCGGCGCTGTACAGCGCTCCAGCCCAGATCTAAGGGTTCACAAACCCAACTACATTCACTGC	0	0	0	0	0	0	0	0	0	0	0	0	0	0	0	0	3	0	0	0	0	0	0	0	0	0	0	0	0	0	0	0	0	0	0	0	0	0	0	0	0	0	0	0	0	0	0	0
UtxJmjc_R4C4-428	ATTCCTGCTGTTCCGAGTATATCTGCCACAAGCTATCTTTGGTAGATTACCCGGGATACCATGTACCGACGCCAATTCACTG	0	0	0	0	0	0	0	0	0	0	0	0	0	0	0	0	3	0	0	0	0	0	0	0	0	0	0	0	0	0	0	0	0	0	0	0	0	0	0	0	0	0	0	0	0	0	0	0
UtxJmjc_R4C4-42932	ATTCATGGTTGACACCATGCATTCCACATCTACCTCAATCTAACAAGACACGCTAAATACTCCGCCCTTCA	0	0	0	0	0	0	0	0	0	0	0	0	0	0	0	0	3	0	0	0	0	0	0	0	0	0	0	0	0	0	0	0	0	0	0	0	0	0	0	0	0	0	0	0	0	0	0	0
UtxJmjc_R4C4-4299	ATTCCCGGACAGCCTATCCGCGGATAACCTTGATCATAAGTATCCAAGCACAAGTCCAAAGCGATCTTCA	0	0	0	0	0	0	0	0	0	0	0	0	0	0	0	0	3	0	0	0	0	0	0	0	0	0	0	0	0	0	0	0	0	0	0	0	0	0	0	0	0	0	0	0	0	0	0	0
UtxJmjc_R4C4-43021	ATTCAGAGCTAATATCGGGTCCTAATAAACAGCCTATAATGAGACATCCGATCCATGCTCTTCTATACCATGTATTTCACTG	0	0	0	0	0	0	0	0	0	0	0	0	0	0	0	0	3	0	0	0	0	0	0	0	0	0	0	0	0	0	0	0	0	0	0	0	0	0	0	0	0	0	0	0	0	0	0	0
UtxJmjc_R4C4-43044	ATTCCATAGGGACACAGCAAGCACCCATCTTAGAATTAACCATAAACCATTACACGCTGCCCACGATCCCGGCTTTCACTGC	0	0	0	0	0	0	0	0	0	0	0	0	0	0	0	0	3	0	0	0	0	0	0	0	0	0	0	0	0	0	0	0	0	0	0	0	0	0	0	0	0	0	0	0	0	0	0	0
UtxJmjc_R4C4-43051	ATTCTCTAGCGTCTACCAAAGCTGACAGCTGAGAGGGATTTAAACCGTGCGCAACCGCACAGCACTCGCCCCTTCACTGCAG	0	0	0	0	0	0	0	0	0	0	0	0	0	0	0	0	3	0	0	0	0	0	0	0	0	0	0	0	0	0	0	0	0	0	0	0	0	0	0	0	0	0	0	0	0	0	0	0
UtxJmjc_R4C4-430	ATTCCGAGACCCTTTGCAAGGCCCGACTCCATGGAGTACGCTTACTGACGAATCCACGAAGATAGGCGCAAACTTCACTGCA	0	0	0	0	0	0	0	0	0	0	0	0	0	0	0	0	3	0	0	0	0	0	0	0	0	0	0	0	0	0	0	0	0	0	0	0	0	0	0	0	0	0	0	0	0	0	0	0
UtxJmjc_R4C4-43111	ATTCCACCAACCTTCACCTAAACAGTAAAACCCTCCGAAGCTACAATGACCACTGATACACACAAAAACACACCTTCACTGC	0	0	0	0	0	0	0	0	0	0	0	0	0	0	0	0	3	0	0	0	0	0	0	0	0	0	0	0	0	0	0	0	0	0	0	0	0	0	0	0	0	0	0	0	0	0	0	0
UtxJmjc_R4C4-43138	ATACAACAAGTAACCCCAAGATAACTTAAGACAAACACTCGCGAGGGCCATCACTCGCATTCTCGTATAACACCTTCACTGC	0	0	0	0	0	0	0	0	0	0	0	0	0	0	0	0	3	0	0	0	0	0	0	0	0	0	0	0	0	0	0	0	0	0	0	0	0	0	0	0	0	0	0	0	0	0	0	0
UtxJmjc_R4C4-43199	ATTCAACCCCGAACTCGCCCACGTGCCATATCTGCTCGCATCCCAAGGCTGAAGCCATGAAGATTCAACGGGATTCACTGCA	0	0	0	0	0	0	0	0	0	0	0	0	0	0	0	0	3	0	0	0	0	0	0	0	0	0	0	0	0	0	0	0	0	0	0	0	0	0	0	0	0	0	0	0	0	0	0	0
UtxJmjc_R4C4-431	ATTCATCTACGCCGAACAAAACGCGACGCCTCGGTAAGATTAGCACTAGTGTTAGTCACCAACAACCAGACCACTTCACTGC	0	0	0	0	0	0	0	0	0	0	0	0	0	0	0	0	3	0	0	0	0	0	0	0	0	0	0	0	0	0	0	0	0	0	0	0	0	0	0	0	0	0	0	0	0	0	0	0
UtxJmjc_R4C4-4329	ATTCATACCCCACCGAATCCACAATCGTACTGGCTCACAGCCGCGAATCAAGTTACAATATTCCCCAGGCTGCATTCACTGC	0	0	0	0	0	0	0	0	0	0	0	0	0	0	0	0	3	0	0	0	0	0	0	0	0	0	0	0	0	0	0	0	0	0	0	0	0	0	0	0	0	0	0	0	0	0	0	0
UtxJmjc_R4C4-43319	ATTCCACACGCAGACTACGCACACATGCGCAACAGCACTGCCACTGGTAGACACTGCTAGCACTTCCACGGCGTTTCACTGC	0	0	0	0	0	0	0	0	0	0	0	0	0	0	0	0	3	0	0	0	0	0	0	0	0	0	0	0	0	0	0	0	0	0	0	0	0	0	0	0	0	0	0	0	0	0	0	0
UtxJmjc_R4C4-43376	ATTCCTGAGCGAACGAGCTACAACCTGCCCCATGTAACGCCTCGTAAAAACGGTTTATAAGCCGGACCACACTCTTCACTGC	0	0	0	0	0	0	0	0	0	0	0	0	0	0	0	0	3	0	0	0	0	0	0	0	0	0	0	0	0	0	0	0	0	0	0	0	0	0	0	0	0	0	0	0	0	0	0	0
UtxJmjc_R4C4-43382	ATTCCCCAACACCACTCACCGCGAAACATGGCGACTAATTATATTACCAATCAAACAACGTCACCACTTCA	0	0	0	0	0	0	0	0	0	0	0	0	0	0	0	0	3	0	0	0	0	0	0	0	0	0	0	0	0	0	0	0	0	0	0	0	0	0	0	0	0	0	0	0	0	0	0	0
UtxJmjc_R4C4-43413	TTCCACAACGCACCCTGTAGTTCCTCAAGCAGCCACTACACTTAAAAACTTCAGAGTCGACCGAGCCTGCCTTCACTGCAGA	0	0	0	0	0	0	0	0	0	0	0	0	0	0	0	0	3	0	0	0	0	0	0	0	0	0	0	0	0	0	0	0	0	0	0	0	0	0	0	0	0	0	0	0	0	0	0	0
UtxJmjc_R4C4-43497	ATTCGCTCACTATTCCAAAGTACGCGAAAAGACATCAATTGAACAAAACATAAACCTATCCCATTCGATACCCTTCACTGCA	0	0	0	0	0	0	0	0	0	0	0	0	0	0	0	0	3	0	0	0	0	0	0	0	0	0	0	0	0	0	0	0	0	0	0	0	0	0	0	0	0	0	0	0	0	0	0	0
UtxJmjc_R4C4-434	ATTCAGCACAGACAAAACACCACAATCTTACGCCTTACTAAGATCAATAGAATTACATCGTCAAACGTAACCCCTTCACTGC	0	0	0	0	0	0	0	0	0	0	0	0	0	0	0	0	3	0	0	0	0	0	0	0	0	0	0	0	0	0	0	0	0	0	0	0	0	0	0	0	0	0	0	0	0	0	0	0
UtxJmjc_R4C4-43548	ATTCATCAAATGTGATGCGTCATACAGACGCGCAGCACTGCCAAACGATGCGAACGCCATCCACAATTCACAGGTTCACTGC	0	0	0	0	0	0	0	0	0	0	0	0	0	0	0	0	3	0	0	0	0	0	0	0	0	0	0	0	0	0	0	0	0	0	0	0	0	0	0	0	0	0	0	0	0	0	0	0
UtxJmjc_R4C4-435	ATTCCACATACGAGACCTAGTACACATTGCCAAGCATCCTATCGCACCATCGCGAATCGTCTTCTGACTTCA	0	0	0	0	0	0	0	0	0	0	0	0	0	0	0	0	3	0	0	0	0	0	0	0	0	0	0	0	0	0	0	0	0	0	0	0	0	0	0	0	0	0	0	0	0	0	0	0
UtxJmjc_R4C4-43626	ATTCCGTTAGCATGCAGACTCCAGCAAAATGTGTGCTACCACAAGCCAAGCAACAGTTGGTCGGAACGCCCCGCATTCACTG	0	0	0	0	0	0	0	0	0	0	0	0	0	0	0	0	3	0	0	0	0	0	0	0	0	0	0	0	0	0	0	0	0	0	0	0	0	0	0	0	0	0	0	0	0	0	0	0
UtxJmjc_R4C4-43691	ATTCCATGCCCAATTGGGGAGTAATCAGGATTGCTCCTACGCCCTCCTAAAACTTGCTCAGTATTCCCGGCCTATTCACTGC	0	0	0	0	0	0	0	0	0	0	0	0	0	0	0	0	3	0	0	0	0	0	0	0	0	0	0	0	0	0	0	0	0	0	0	0	0	0	0	0	0	0	0	0	0	0	0	0
UtxJmjc_R4C4-43698	ATTCTAAGCCAATCTCCACTGCAGTAAGAGAATCTACCACAATGAACATAACCAGACTAGCGAGCAGGTTCACTTCACTGCA	0	0	0	0	0	0	0	0	0	0	0	0	0	0	0	0	3	0	0	0	0	0	0	0	0	0	0	0	0	0	0	0	0	0	0	0	0	0	0	0	0	0	0	0	0	0	0	0
UtxJmjc_R4C4-436	ATTCCCAGCGCATTAACCATTAAACATGGCCCCGACGCAATAGAGACACATATGATAAAAACTGCAAAGCCCATATTCACTG	0	0	0	0	0	0	0	0	0	0	0	0	0	0	0	0	3	0	0	0	0	0	0	0	0	0	0	0	0	0	0	0	0	0	0	0	0	0	0	0	0	0	0	0	0	0	0	0
UtxJmjc_R4C4-43717	ATTCACACCAAAGATAGACCAATCAATCCGTATCCATAGTTTGCTAGAACCCGTTTAGCTACACAATTCCCAGCTTCACTGC	0	0	0	0	0	0	0	0	0	0	0	0	0	0	0	0	3	0	0	0	0	0	0	0	0	0	0	0	0	0	0	0	0	0	0	0	0	0	0	0	0	0	0	0	0	0	0	0
UtxJmjc_R4C4-43747	ATTCCCAGCTTAGACTCTTAAAGTGATTGCACCACATGGCCTACACAAATAAGCTCACCACATATTCAACGCGCTTCACTGC	0	0	0	0	0	0	0	0	0	0	0	0	0	0	0	0	3	0	0	0	0	0	0	0	0	0	0	0	0	0	0	0	0	0	0	0	0	0	0	0	0	0	0	0	0	0	0	0
UtxJmjc_R4C4-43885	ATTCGATACGCGGCTAAACAATTCTCTCGCGCATCGCTCACGCACACTAAGGATCATGCACCCACCGAAGATGGTTCACTGC	0	0	0	0	0	0	0	0	0	0	0	0	0	0	0	0	3	0	0	0	0	0	0	0	0	0	0	0	0	0	0	0	0	0	0	0	0	0	0	0	0	0	0	0	0	0	0	0
UtxJmjc_R4C4-438	ATTCATCCATCGATCAATCCTTACACCTCTTAATCCCACAATAAGTAAACCACAACTAAACACTAGCCGACTTCACTGCAGA	0	0	0	0	0	0	0	0	0	0	0	0	0	0	0	0	3	0	0	0	0	0	0	0	0	0	0	0	0	0	0	0	0	0	0	0	0	0	0	0	0	0	0	0	0	0	0	0
UtxJmjc_R4C4-43963	ATTCACACTCCGCAGCCAAACAAAATCATCAACGCTCATGAAGGTGAAGCTCCGTTTGGATCATTCCACGCCCTTCACTGCA	0	0	0	0	0	0	0	0	0	0	0	0	0	0	0	0	3	0	0	0	0	0	0	0	0	0	0	0	0	0	0	0	0	0	0	0	0	0	0	0	0	0	0	0	0	0	0	0
UtxJmjc_R4C4-44110	ATTCCAACCCTTGAAACAACGACCCTGATGTCAACCAGACTGTCTCTCTAAACACGACCACTGTCAACTGTGATTTCACTGC	0	0	0	0	0	0	0	0	0	0	0	0	0	0	0	0	3	0	0	0	0	0	0	0	0	0	0	0	0	0	0	0	0	0	0	0	0	0	0	0	0	0	0	0	0	0	0	0
UtxJmjc_R4C4-44113	ATTCGGGCAAACCACCGATAACATTATCCACGAGTTCTCATCTAACTCGCAACTTTAGTTCTGACGAACTATATTCACTGCA	0	0	0	0	0	0	0	0	0	0	0	0	0	0	0	0	3	0	0	0	0	0	0	0	0	0	0	0	0	0	0	0	0	0	0	0	0	0	0	0	0	0	0	0	0	0	0	0
UtxJmjc_R4C4-44121	ATTCCGGCCTGATCACCCATTTTCCGGTCCCGGCACCAGAACTCTTCAGACGAACCCCAACATAACTTCTCAGTTTCACTGC	0	0	0	0	0	0	0	0	0	0	0	0	0	0	0	0	3	0	0	0	0	0	0	0	0	0	0	0	0	0	0	0	0	0	0	0	0	0	0	0	0	0	0	0	0	0	0	0
UtxJmjc_R4C4-441	ATTCCCCAGCCTAAAGTTGCCTCACAGGGTACCAACTTATCTAGCCCTGTGACAACGGGCCTACCACTTCA	0	0	0	0	0	0	0	0	0	0	0	0	0	0	0	0	3	0	0	0	0	0	0	0	0	0	0	0	0	0	0	0	0	0	0	0	0	0	0	0	0	0	0	0	0	0	0	0
UtxJmjc_R4C4-44226	ATTCAAAACAATTCCAAAACGAAAGACCAGGTCTAATTGATGTAGAGCGCGCCCGGACATCCTCCGGCCCGCACTTCACTGC	0	0	0	0	0	0	0	0	0	0	0	0	0	0	0	0	3	0	0	0	0	0	0	0	0	0	0	0	0	0	0	0	0	0	0	0	0	0	0	0	0	0	0	0	0	0	0	0
UtxJmjc_R4C4-442	ATTCATCATGAACTAGCTAAAATCCAATATTGACTCGCTTAATGCCCGAATCCACGTAACCATAACATCGGGCACTTCACTG	0	0	0	0	0	0	0	0	0	0	0	0	0	0	0	0	3	0	0	0	0	0	0	0	0	0	0	0	0	0	0	0	0	0	0	0	0	0	0	0	0	0	0	0	0	0	0	0
UtxJmjc_R4C4-44313	ATTCCAAACGAACCCACACCACCAACGTGGTTGCTATGGAAGCAACCCGCCCACGTTCAAGCAACGATGACCCCTTCACTGC	0	0	0	0	0	0	0	0	0	0	0	0	0	0	0	0	3	0	0	0	0	0	0	0	0	0	0	0	0	0	0	0	0	0	0	0	0	0	0	0	0	0	0	0	0	0	0	0
UtxJmjc_R4C4-44363	ATTCGCCATTCCACCTAGTATAACACAGTTTGCAACTATGAGGCTAATCAGTTGAATTTATTCCGTTAGCCCTTTCACTGCA	0	0	0	0	0	0	0	0	0	0	0	0	0	0	0	0	3	0	0	0	0	0	0	0	0	0	0	0	0	0	0	0	0	0	0	0	0	0	0	0	0	0	0	0	0	0	0	0
UtxJmjc_R4C4-44397	ATTCGCCTGCAAATTCACAGACCGTGACCAGCCGGCACGCAAACTGGCTGAAACACCATTAGCAACGTTTCA	0	0	0	0	0	0	0	0	0	0	0	0	0	0	0	0	3	0	0	0	0	0	0	0	0	0	0	0	0	0	0	0	0	0	0	0	0	0	0	0	0	0	0	0	0	0	0	0
UtxJmjc_R4C4-443	ATTCTCCACCCAGGCTCCTACACACGCCCGCTACAGGATGAACGTAATCTCAGGACAGACCCGAATCTAACACGTTCACTGC	0	0	0	0	0	0	0	0	0	0	0	0	0	0	0	0	3	0	0	0	0	0	0	0	0	0	0	0	0	0	0	0	0	0	0	0	0	0	0	0	0	0	0	0	0	0	0	0
UtxJmjc_R4C4-444	ATTCACTCTATACTACATACACGCGAATCAGGAGTTCCACACGACGTGTATGAGCGACTCCGTAAACGATTCA	0	0	0	0	0	0	0	0	0	0	0	0	0	0	0	0	3	0	0	0	0	0	0	0	0	0	0	0	0	0	0	0	0	0	0	0	0	0	0	0	0	0	0	0	0	0	0	0
UtxJmjc_R4C4-44523	ATTCTACCCCTACAAGACGGTTCTCCGAACGAGTCCGGCACAACTCGAACAGGAGTACGCCAACCATTCTACAATTCACTGC	0	0	0	0	0	0	0	0	0	0	0	0	0	0	0	0	3	0	0	0	0	0	0	0	0	0	0	0	0	0	0	0	0	0	0	0	0	0	0	0	0	0	0	0	0	0	0	0
UtxJmjc_R4C4-44656	ATTCCGAGCCGAAGGAACAACACAAACTAGCGATCCAAATCCCCACTCGAGCGCCATCTGCTCAGAAGTACTTGTTCACTGC	0	0	0	0	0	0	0	0	0	0	0	0	0	0	0	0	3	0	0	0	0	0	0	0	0	0	0	0	0	0	0	0	0	0	0	0	0	0	0	0	0	0	0	0	0	0	0	0
UtxJmjc_R4C4-44685	ATTCACTCATAGGAGGGCAACCTCCTCTGCGCACGATCCAGAACGCAGACGAACCCTGACATTCATACATTGCATTCACTGC	0	0	0	0	0	0	0	0	0	0	0	0	0	0	0	0	3	0	0	0	0	0	0	0	0	0	0	0	0	0	0	0	0	0	0	0	0	0	0	0	0	0	0	0	0	0	0	0
UtxJmjc_R4C4-44793	ATTCCGATAAAGGTACCACTCAACTGGCTCCGCTCTTCGGAACTATCCCAACCATCGGTAAACCCGACGGACCAATTCACTG	0	0	0	0	0	0	0	0	0	0	0	0	0	0	0	0	3	0	0	0	0	0	0	0	0	0	0	0	0	0	0	0	0	0	0	0	0	0	0	0	0	0	0	0	0	0	0	0
UtxJmjc_R4C4-447	ATTCCTCAACAATTTCAATCAGCCTAAATCAGGAAATGTGATGGTAACTAGCGCAAGTTATACGTCGCAGCTTCACTGCAGA	0	0	0	0	0	0	0	0	0	0	0	0	0	0	0	0	3	0	0	0	0	0	0	0	0	0	0	0	0	0	0	0	0	0	0	0	0	0	0	0	0	0	0	0	0	0	0	0
UtxJmjc_R4C4-4483	ATTCTGCTCTCGTCACTGCTGACTGAAACGCGTATACAATTTAAAGACACATATACCAGACCAGCAGTCCCCCTTCACTGCA	0	0	0	0	0	0	0	0	0	0	0	0	0	0	0	0	3	0	0	0	0	0	0	0	0	0	0	0	0	0	0	0	0	0	0	0	0	0	0	0	0	0	0	0	0	0	0	0
UtxJmjc_R4C4-448	ATTCGCTCCGCACTTCACTCGCTACGTCACTTACAAATCACAGTATACACACCCTATATAAGCGAACATTCA	0	0	0	0	0	0	0	0	0	0	0	0	0	0	0	0	3	0	0	0	0	0	0	0	0	0	0	0	0	0	0	0	0	0	0	0	0	0	0	0	0	0	0	0	0	0	0	0
UtxJmjc_R4C4-44926	ATCACATAAGCACCCATTCTTCCACACCCCACGCAAAAACGATAAAGACACATGACGTGACCACACAACGCCAGTTCACTGC	0	0	0	0	0	0	0	0	0	0	0	0	0	0	0	0	3	0	0	0	0	0	0	0	0	0	0	0	0	0	0	0	0	0	0	0	0	0	0	0	0	0	0	0	0	0	0	0
UtxJmjc_R4C4-44998	ATTCCCACCTATGCTTAGAAGAGCTTGATAAAACTCCAGCTGTACCCGACTACACGGAACCGTTCTGCATACCGATTCACTG	0	0	0	0	0	0	0	0	0	0	0	0	0	0	0	0	3	0	0	0	0	0	0	0	0	0	0	0	0	0	0	0	0	0	0	0	0	0	0	0	0	0	0	0	0	0	0	0
UtxJmjc_R4C4-449	ATTCAGACACTTTAAAACAGTCTACTTCACTTACCCCGAAACACCCTACCCAAGTCCCCACAGCGAACTTATGTTCACTGCA	0	0	0	0	0	0	0	0	0	0	0	0	0	0	0	0	3	0	0	0	0	0	0	0	0	0	0	0	0	0	0	0	0	0	0	0	0	0	0	0	0	0	0	0	0	0	0	0
UtxJmjc_R4C4-45020	ATTCCAGAACACCTCACTTCAGTCTTGCCGGCGATGACGTCATCAATCTACTCCAACGAGAATCCCCGGACACATTCACTGC	0	0	0	0	0	0	0	0	0	0	0	0	0	0	0	0	3	0	0	0	0	0	0	0	0	0	0	0	0	0	0	0	0	0	0	0	0	0	0	0	0	0	0	0	0	0	0	0
UtxJmjc_R4C4-45024	ATTCGGCCAACCTGCAACAGATGGCATATCGCCTCTACCGCGACCCACTCATCATAACCACAAATTGACTCGGTTCACTGCA	0	0	0	0	0	0	0	0	0	0	0	0	0	0	0	0	3	0	0	0	0	0	0	0	0	0	0	0	0	0	0	0	0	0	0	0	0	0	0	0	0	0	0	0	0	0	0	0
UtxJmjc_R4C4-45026	ATTCCGGTGGCCGATCCACCAACTTCATCAGTAGACCAATATCACAACCACGGAAGCTGAAATTCTACGCTGCATTCACTGC	0	0	0	0	0	0	0	0	0	0	0	0	0	0	0	0	3	0	0	0	0	0	0	0	0	0	0	0	0	0	0	0	0	0	0	0	0	0	0	0	0	0	0	0	0	0	0	0
UtxJmjc_R4C4-45087	ATTCGACTGTAGCTGCCCAGCGCACGACACCCACACACAACGAACCATTTTGATGTTCCATTTCTGATTCTCCATTCACTGC	0	0	0	0	0	0	0	0	0	0	0	0	0	0	0	0	3	0	0	0	0	0	0	0	0	0	0	0	0	0	0	0	0	0	0	0	0	0	0	0	0	0	0	0	0	0	0	0
UtxJmjc_R4C4-45093	ATTCACTCAACCGGATTGGCATACAAGCAAAAGCAGATGAACGATCGAACTTCTCGCACTTCAAGAGCAGACACTTCACTGC	0	0	0	0	0	0	0	0	0	0	0	0	0	0	0	0	3	0	0	0	0	0	0	0	0	0	0	0	0	0	0	0	0	0	0	0	0	0	0	0	0	0	0	0	0	0	0	0
UtxJmjc_R4C4-45159	ATTCTCCTCATCGATTCACCGCACCATAGATTCTAAGTAACAGGGATTTCAACCAACAAGAGCGAGCAGAACTTCACTGCAG	0	0	0	0	0	0	0	0	0	0	0	0	0	0	0	0	3	0	0	0	0	0	0	0	0	0	0	0	0	0	0	0	0	0	0	0	0	0	0	0	0	0	0	0	0	0	0	0
UtxJmjc_R4C4-451	ATTCAGGCACAAAATCCTACCCACTACCGGGCGCGACTTGTCACGCAGTCAAGGCGCTTAAGCAAGAGACCGTCTGTTCACT	0	0	0	0	0	0	0	0	0	0	0	0	0	0	0	0	3	0	0	0	0	0	0	0	0	0	0	0	0	0	0	0	0	0	0	0	0	0	0	0	0	0	0	0	0	0	0	0
UtxJmjc_R4C4-452	ATTCATACGCCTCACCATAATCACACAGAACTTGGAATCTTTAACAAACACATAACATGTGGACCAACCGCACTTCACTGCA	0	0	0	0	0	0	0	0	0	0	0	0	0	0	0	0	3	0	0	0	0	0	0	0	0	0	0	0	0	0	0	0	0	0	0	0	0	0	0	0	0	0	0	0	0	0	0	0
UtxJmjc_R4C4-453	ATTCCAGGCCCACAAAACCGTAACGATTAACACACTAATCCACCTCAGTTCATAAACAACCAGACATGCATACATTCACTGC	0	0	0	0	0	0	0	0	0	0	0	0	0	0	0	0	3	0	0	0	0	0	0	0	0	0	0	0	0	0	0	0	0	0	0	0	0	0	0	0	0	0	0	0	0	0	0	0
UtxJmjc_R4C4-45493	ATTCAACTAACGCTACGTCCAAAGAAGGAAGGAACCTTGAATTCCGAACAGATAGTAACGAACTCGACTCCTCTTCACTGCA	0	0	0	0	0	0	0	0	0	0	0	0	0	0	0	0	3	0	0	0	0	0	0	0	0	0	0	0	0	0	0	0	0	0	0	0	0	0	0	0	0	0	0	0	0	0	0	0
UtxJmjc_R4C4-454	ATTCACAACCACAGCTGTGATGAGTAGGGGATAGGACGACTCACTAAGTTCCACGCAAACGTTATGCGACACCGTTCACTGC	0	0	0	0	0	0	0	0	0	0	0	0	0	0	0	0	3	0	0	0	0	0	0	0	0	0	0	0	0	0	0	0	0	0	0	0	0	0	0	0	0	0	0	0	0	0	0	0
UtxJmjc_R4C4-45548	ATTCTATATTCAACTTACGATTCCCTCTGCTGATCAAAGACTGCCGGGTCATGTGACAACGAGCCACGGGAGACTTCACTGC	0	0	0	0	0	0	0	0	0	0	0	0	0	0	0	0	3	0	0	0	0	0	0	0	0	0	0	0	0	0	0	0	0	0	0	0	0	0	0	0	0	0	0	0	0	0	0	0
UtxJmjc_R4C4-456	ATTCCCCTACCCCCACTACAGGGCTACGATACCGCAACTTACAAACGCCTTGTACATATCCAAGCGCATAATTCACTGCAGA	0	0	0	0	0	0	0	0	0	0	0	0	0	0	0	0	3	0	0	0	0	0	0	0	0	0	0	0	0	0	0	0	0	0	0	0	0	0	0	0	0	0	0	0	0	0	0	0
UtxJmjc_R4C4-45751	ATTCTGAGACGATCCATCACACAACTTTTGACTAGGTCAGCTCCCTCTTGCGCTGACCAAATCCCAATTCA	0	0	0	0	0	0	0	0	0	0	0	0	0	0	0	0	3	0	0	0	0	0	0	0	0	0	0	0	0	0	0	0	0	0	0	0	0	0	0	0	0	0	0	0	0	0	0	0
UtxJmjc_R4C4-457	ATTCAGACAACAAGTAGCCGATCATTGTCAAAAGCTCACTTTGTTCTTGGGCTAATTCCTATATGCCTGACCGTTTCACTGC	0	0	0	0	0	0	0	0	0	0	0	0	0	0	0	0	3	0	0	0	0	0	0	0	0	0	0	0	0	0	0	0	0	0	0	0	0	0	0	0	0	0	0	0	0	0	0	0
UtxJmjc_R4C4-45996	ATTCCCCGAGGGCAACTGTCAACGACACGGCAGAACACGGCAACCTGCGGCCTACACAAGATGGATCACAGACCGTTCACTG	0	0	0	0	0	0	0	0	0	0	0	0	0	0	0	0	3	0	0	0	0	0	0	0	0	0	0	0	0	0	0	0	0	0	0	0	0	0	0	0	0	0	0	0	0	0	0	0
UtxJmjc_R4C4-459	ATAGGGAGCTCCCCAGCCCAAACCAGACCATAAAGATCGACACACTTATGTGACGACACTACAGTTCTTCCTTCACTGCAGA	0	0	0	0	0	0	0	0	0	0	0	0	0	0	0	0	3	0	0	0	0	0	0	0	0	0	0	0	0	0	0	0	0	0	0	0	0	0	0	0	0	0	0	0	0	0	0	0
UtxJmjc_R4C4-46084	ATTCCCATTCCTACCTAATCTGGCAAGCTACAAGTCAACACTGTCCAACACATTTCCTATACCTCATTAACACGTTCACTGC	0	0	0	0	0	0	0	0	0	0	0	0	0	0	0	0	3	0	0	0	0	0	0	0	0	0	0	0	0	0	0	0	0	0	0	0	0	0	0	0	0	0	0	0	0	0	0	0
UtxJmjc_R4C4-460	ATTCAACACTGCATCAACTATAACCACTCTCTAAGGCGCAGCTCAAGCATCCCGGGCAATACAACCTAACCTAATTCACTGC	0	0	0	0	0	0	0	0	0	0	0	0	0	0	0	0	3	0	0	0	0	0	0	0	0	0	0	0	0	0	0	0	0	0	0	0	0	0	0	0	0	0	0	0	0	0	0	0
UtxJmjc_R4C4-46140	ATTCCCGGATGCCGACCGCTAAACACACCTCTCCTCTCTGCTAGCCTACAGGCAGGCTTATGACACCTTGCGTGTTCACTGC	0	0	0	0	0	0	0	0	0	0	0	0	0	0	0	0	3	0	0	0	0	0	0	0	0	0	0	0	0	0	0	0	0	0	0	0	0	0	0	0	0	0	0	0	0	0	0	0
UtxJmjc_R4C4-461	TCCATGCAGAAGCTAGAATGCTAGCATAGACGTAATAGTCAACCTTCTTTCGGAGAGGACTATCACGAGCATTCACTGCAGA	0	0	0	0	0	0	0	0	0	0	0	0	0	0	0	0	3	0	0	0	0	0	0	0	0	0	0	0	0	0	0	0	0	0	0	0	0	0	0	0	0	0	0	0	0	0	0	0
UtxJmjc_R4C4-46222	ATTCCGTAGCCGCCTAGAACCAATATCGAACTCTGCACTTTCTAACGATCTCGAAAGTCACAATCCCTCGAGCGTTCACTGC	0	0	0	0	0	0	0	0	0	0	0	0	0	0	0	0	3	0	0	0	0	0	0	0	0	0	0	0	0	0	0	0	0	0	0	0	0	0	0	0	0	0	0	0	0	0	0	0
UtxJmjc_R4C4-462	ATTCGCTCGGCAAGGCACCACCAGTAACGACGTAGTGATTAGCAAGCACTGGCGGAAGATAGGTTCGGCCCCCCTTCACTGC	0	0	0	0	0	0	0	0	0	0	0	0	0	0	0	0	3	0	0	0	0	0	0	0	0	0	0	0	0	0	0	0	0	0	0	0	0	0	0	0	0	0	0	0	0	0	0	0
UtxJmjc_R4C4-46301	ATTCGGTGCACCCAATAACACTCCTAACGATGACTGCGCCGCCAAAAGAGTTATACACCAATTCTCAGGTTTGCTTCACTGC	0	0	0	0	0	0	0	0	0	0	0	0	0	0	0	0	3	0	0	0	0	0	0	0	0	0	0	0	0	0	0	0	0	0	0	0	0	0	0	0	0	0	0	0	0	0	0	0
UtxJmjc_R4C4-464	ATTCCCTGAAGTACTAACCCAACTAACTCACCTATGATTCCCAGATTACCGAACAGGAGACTGGGACAAACATCTTTCACTG	0	0	0	0	0	0	0	0	0	0	0	0	0	0	0	0	3	0	0	0	0	0	0	0	0	0	0	0	0	0	0	0	0	0	0	0	0	0	0	0	0	0	0	0	0	0	0	0
UtxJmjc_R4C4-46563	ATTCCCCCCACCTCAACGCCACCGGACAGTTCGCCCAAAGCAAGGAAAACTGCACACCAGACTCCTGGACAACATTCACTGC	0	0	0	0	0	0	0	0	0	0	0	0	0	0	0	0	3	0	0	0	0	0	0	0	0	0	0	0	0	0	0	0	0	0	0	0	0	0	0	0	0	0	0	0	0	0	0	0
UtxJmjc_R4C4-46566	ATTCAATGCCCTTAAATAAACGAAGAGTCACAAACATGATTCGGGAACGTCTTGACACTAAACAACTCATCCGATTCACTGC	0	0	0	0	0	0	0	0	0	0	0	0	0	0	0	0	3	0	0	0	0	0	0	0	0	0	0	0	0	0	0	0	0	0	0	0	0	0	0	0	0	0	0	0	0	0	0	0
UtxJmjc_R4C4-46674	ATTCAAGCCCGACCCTTCATCTACCTCGTTCGGTTTTAAGCAATGAAATACCGTGCCCTAAAAGCCAAATATTGTTCACTGC	0	0	0	0	0	0	0	0	0	0	0	0	0	0	0	0	3	0	0	0	0	0	0	0	0	0	0	0	0	0	0	0	0	0	0	0	0	0	0	0	0	0	0	0	0	0	0	0
UtxJmjc_R4C4-46801	ATTCCCTCGAACCCAACGCCTAGTAGATTACAGGGGATCAAAAGCTCGCCAGAGCTCTGAGCCTTATCACAGGATTCACTGC	0	0	0	0	0	0	0	0	0	0	0	0	0	0	0	0	3	0	0	0	0	0	0	0	0	0	0	0	0	0	0	0	0	0	0	0	0	0	0	0	0	0	0	0	0	0	0	0
UtxJmjc_R4C4-4686	TTCCAACCAGAGCGCAACAGAACGGATATGCCAGTGACCCTTAACTACAAATGACCCCTGTATGCGCTACATTCACTGCAGA	0	0	0	0	0	0	0	0	0	0	0	0	0	0	0	0	3	0	0	0	0	0	0	0	0	0	0	0	0	0	0	0	0	0	0	0	0	0	0	0	0	0	0	0	0	0	0	0
UtxJmjc_R4C4-46887	ATTCCGATTACGACACCTTTATTCGCATTTCACCGTGCTTAAGGTGTCTGCCCACATAACCATTCGACACCCCAATTCACTG	0	0	0	0	0	0	0	0	0	0	0	0	0	0	0	0	3	0	0	0	0	0	0	0	0	0	0	0	0	0	0	0	0	0	0	0	0	0	0	0	0	0	0	0	0	0	0	0
UtxJmjc_R4C4-468	ATTCTCACACCGCCTAGGCCTGTCGAATTCAATAGGATTCCACTCTCATATCCAGTTGCCACTGTATCTACTACTTCACTGC	0	0	0	0	0	0	0	0	0	0	0	0	0	0	0	0	3	0	0	0	0	0	0	0	0	0	0	0	0	0	0	0	0	0	0	0	0	0	0	0	0	0	0	0	0	0	0	0
UtxJmjc_R4C4-47038	ATTCCCGGAACTCCCATCGTTACACCACAATCATCTTCCCCATTTAAGCCACACGACTTCATTCGATGCGGCAATTCACTGC	0	0	0	0	0	0	0	0	0	0	0	0	0	0	0	0	3	0	0	0	0	0	0	0	0	0	0	0	0	0	0	0	0	0	0	0	0	0	0	0	0	0	0	0	0	0	0	0
UtxJmjc_R4C4-47079	ATTCGCGCATAAAGCATGTGAGAATGCCGAGTCCGAACGGCCAACCCACTTGCCTTACTAACCATTCCACCCTTCACTGCAG	0	0	0	0	0	0	0	0	0	0	0	0	0	0	0	0	3	0	0	0	0	0	0	0	0	0	0	0	0	0	0	0	0	0	0	0	0	0	0	0	0	0	0	0	0	0	0	0
UtxJmjc_R4C4-470	ATTCACCGAGTCAACGATCGATACACCTCGTCAGAACACCACATGGAGAAAGACTGGAACCTTTACCAGTCCTATTCACTGC	0	0	0	0	0	0	0	0	0	0	0	0	0	0	0	0	3	0	0	0	0	0	0	0	0	0	0	0	0	0	0	0	0	0	0	0	0	0	0	0	0	0	0	0	0	0	0	0
UtxJmjc_R4C4-47134	ATTCCCCAACACATGATCCACAGCGATCAGCATTGCACACGCTTTGCCGTGTTCGATCTGAAACTCCCACCAAGTTCACTGC	0	0	0	0	0	0	0	0	0	0	0	0	0	0	0	0	3	0	0	0	0	0	0	0	0	0	0	0	0	0	0	0	0	0	0	0	0	0	0	0	0	0	0	0	0	0	0	0
UtxJmjc_R4C4-471	ATTCTGAACCAACGCACAGATCTGGGTCACTCGACCTATTGCCGTGCGTTCGGACGGTAACGTCCGCCCCATCCTTCACTGC	0	0	0	0	0	0	0	0	0	0	0	0	0	0	0	0	3	0	0	0	0	0	0	0	0	0	0	0	0	0	0	0	0	0	0	0	0	0	0	0	0	0	0	0	0	0	0	0
UtxJmjc_R4C4-47249	ATTCCCCAGACCCTGCGCCAACGGCGCAATGAGCCCTATTCCCCAACTCTTAGATGCAGAATGCAGCAACAGGCTTCACTGG	0	0	0	0	0	0	0	0	0	0	0	0	0	0	0	0	3	0	0	0	0	0	0	0	0	0	0	0	0	0	0	0	0	0	0	0	0	0	0	0	0	0	0	0	0	0	0	0
UtxJmjc_R4C4-47270	ATTCCAATACCTCAAACCTCTAATCCCGCAAACCTTGAGTCAACACTAACTCATCGCGGTATAATGAATCCCCTTCACTGCA	0	0	0	0	0	0	0	0	0	0	0	0	0	0	0	0	3	0	0	0	0	0	0	0	0	0	0	0	0	0	0	0	0	0	0	0	0	0	0	0	0	0	0	0	0	0	0	0
UtxJmjc_R4C4-47315	ATTCTGATCCCTCACAATTACCGACAGGGCCAGCATTCATGATACACATAGGAACACCCACTAGGTTCATGCATCTTCACTG	0	0	0	0	0	0	0	0	0	0	0	0	0	0	0	0	3	0	0	0	0	0	0	0	0	0	0	0	0	0	0	0	0	0	0	0	0	0	0	0	0	0	0	0	0	0	0	0
UtxJmjc_R4C4-47316	ATTCCAGCGTGCGCATCTCGTAAAGCCGTCCAGGTAAATAGTACCACCAAATAGTTTTAACTATTCCCTACGCCCTTCACTG	0	0	0	0	0	0	0	0	0	0	0	0	0	0	0	0	3	0	0	0	0	0	0	0	0	0	0	0	0	0	0	0	0	0	0	0	0	0	0	0	0	0	0	0	0	0	0	0
UtxJmjc_R4C4-4740	ATTCAGAACCCCATGACAGGTTAAACATAAACCACTGAGGTAGAATTATCAGGACCTGACGCCCTGGATAGATTCACTGCAG	0	0	0	0	0	0	0	0	0	0	0	0	0	0	0	0	3	0	0	0	0	0	0	0	0	0	0	0	0	0	0	0	0	0	0	0	0	0	0	0	0	0	0	0	0	0	0	0
UtxJmjc_R4C4-47458	ATAGGATCTGACACCTACTATAGACCAATAGCTAACCATAAGACCATATTTATCCGCACTCGTCCCGCAATTCACTGCAGAC	0	0	0	0	0	0	0	0	0	0	0	0	0	0	0	0	3	0	0	0	0	0	0	0	0	0	0	0	0	0	0	0	0	0	0	0	0	0	0	0	0	0	0	0	0	0	0	0
UtxJmjc_R4C4-475	ATTCCTTCATACTCGGTGTGAAAATAAGGTAATTCCTAGCACCGATTATATAACACCCCGCTACTCGTCACACGTTCACTGC	0	0	0	0	0	0	0	0	0	0	0	0	0	0	0	0	3	0	0	0	0	0	0	0	0	0	0	0	0	0	0	0	0	0	0	0	0	0	0	0	0	0	0	0	0	0	0	0
UtxJmjc_R4C4-476	TCTACCGAGCACGGCAAGTACTAGGGTGCCCACCATCCGAAGCTACCAACTCGGAGGACACATTGACGGCACCGTTCACTGC	0	0	0	0	0	0	0	0	0	0	0	0	0	0	0	0	3	0	0	0	0	0	0	0	0	0	0	0	0	0	0	0	0	0	0	0	0	0	0	0	0	0	0	0	0	0	0	0
UtxJmjc_R4C4-47778	ATTCACTTCAAGACATCCGTCCCTCAACACCTTTCTAAGGCAAGAACTCAGGCCCTACTAGTTCCCCCGTACACTTCACTGC	0	0	0	0	0	0	0	0	0	0	0	0	0	0	0	0	3	0	0	0	0	0	0	0	0	0	0	0	0	0	0	0	0	0	0	0	0	0	0	0	0	0	0	0	0	0	0	0
UtxJmjc_R4C4-47784	ATTCCCAATCCACGGCCAACCAATGTAACAAACATGATTGGTCTCCAAACTATCGCACTCCGCCTTCCCAGAATTCACTGCA	0	0	0	0	0	0	0	0	0	0	0	0	0	0	0	0	3	0	0	0	0	0	0	0	0	0	0	0	0	0	0	0	0	0	0	0	0	0	0	0	0	0	0	0	0	0	0	0
UtxJmjc_R4C4-477	ATTCACAAGGGAACGTCACCTATCTGATGTCCAACCAATGTAATTCAGTTTAGCGACTCCTGTGATCTTGACCATTCACTGC	0	0	0	0	0	0	0	0	0	0	0	0	0	0	0	0	3	0	0	0	0	0	0	0	0	0	0	0	0	0	0	0	0	0	0	0	0	0	0	0	0	0	0	0	0	0	0	0
UtxJmjc_R4C4-47983	ATTCAGCACTCTTACTCTCCAGGTGGCCTCCCACCAATGAGACGTATCTTAATGCCGAAAATTCCCACTCAACATTCACTGC	0	0	0	0	0	0	0	0	0	0	0	0	0	0	0	0	3	0	0	0	0	0	0	0	0	0	0	0	0	0	0	0	0	0	0	0	0	0	0	0	0	0	0	0	0	0	0	0
UtxJmjc_R4C4-47988	ATTCGACTCAAATGCACCAATTCACACGACTCAAAATTCCGAGCATAAGACTTATGTCATGCTGGAATCCGATTCACTGCAG	0	0	0	0	0	0	0	0	0	0	0	0	0	0	0	0	3	0	0	0	0	0	0	0	0	0	0	0	0	0	0	0	0	0	0	0	0	0	0	0	0	0	0	0	0	0	0	0
UtxJmjc_R4C4-4799	ATTCAAGGTGCTTAACGACCTCCGGTAGCGCTTATTACAACAGCGTCAGACCAACAAGTCAAATTAACACACCATTCACTGC	0	0	0	0	0	0	0	0	0	0	0	0	0	0	0	0	3	0	0	0	0	0	0	0	0	0	0	0	0	0	0	0	0	0	0	0	0	0	0	0	0	0	0	0	0	0	0	0
UtxJmjc_R4C4-4801	ATTCAAACATACCGACATCAAGGTGTCGATTACCTCAAAGGAAGCGTATCTTAAGCATCCTGTAGGGCACAGCTTTCACTGC	0	0	0	0	0	0	0	0	0	0	0	0	0	0	0	0	3	0	0	0	0	0	0	0	0	0	0	0	0	0	0	0	0	0	0	0	0	0	0	0	0	0	0	0	0	0	0	0
UtxJmjc_R4C4-480	ATTCTCGTTATACTCCATGACACTCATAACAATGGGACTCCTCCCTACAGAGCACTTCCATAAGCCCAGAGAATTCACTGCA	0	0	0	0	0	0	0	0	0	0	0	0	0	0	0	0	3	0	0	0	0	0	0	0	0	0	0	0	0	0	0	0	0	0	0	0	0	0	0	0	0	0	0	0	0	0	0	0
UtxJmjc_R4C4-481	ATTCCTCCACCGCCAAGTTTTAAGCTTTAACGAGTTACTTTACTCACTACAATTGACCTCTTCTCGTTCA	0	0	0	0	0	0	0	0	0	0	0	0	0	0	0	0	3	0	0	0	0	0	0	0	0	0	0	0	0	0	0	0	0	0	0	0	0	0	0	0	0	0	0	0	0	0	0	0
UtxJmjc_R4C4-482	ATTCACGCTGCAAGCCCGCACAATTAAACCCCCAAGGTCAAGCCGACCGTTGATCTGAAGCCAGCAATGCCTCTTTCACTGC	0	0	0	0	0	0	0	0	0	0	0	0	0	0	0	0	3	0	0	0	0	0	0	0	0	0	0	0	0	0	0	0	0	0	0	0	0	0	0	0	0	0	0	0	0	0	0	0
UtxJmjc_R4C4-48343	ATTCAACGAATTGACTGCACGGAAGGCCCAAATCAATTCGGGCTGAACAGGATCCGATGTGGCTACAAGCCAACTTCACTGC	0	0	0	0	0	0	0	0	0	0	0	0	0	0	0	0	3	0	0	0	0	0	0	0	0	0	0	0	0	0	0	0	0	0	0	0	0	0	0	0	0	0	0	0	0	0	0	0
UtxJmjc_R4C4-483	ATTCCGGGATTAGCAAAAGAACACAGCGCAGGATCCCATCGCTCTCCGCTACCCCGGATACAAACACTCCCACCTTCACTGC	0	0	0	0	0	0	0	0	0	0	0	0	0	0	0	0	3	0	0	0	0	0	0	0	0	0	0	0	0	0	0	0	0	0	0	0	0	0	0	0	0	0	0	0	0	0	0	0
UtxJmjc_R4C4-48402	ATTCCAGAGCAGCAGGTAAGCGCCCGTGAGGCGCTACCCGTTTTCACGAGAGCGAACCTGACATCACCACCGCATTCACTGC	0	0	0	0	0	0	0	0	0	0	0	0	0	0	0	0	3	0	0	0	0	0	0	0	0	0	0	0	0	0	0	0	0	0	0	0	0	0	0	0	0	0	0	0	0	0	0	0
UtxJmjc_R4C4-48449	ATTCCTTAAATCGCCACAACCTGCATGACTAAGCACAATCGTGCTTGGCAGCGTGGCTTACATTTCCCGAGCCATTCACTGC	0	0	0	0	0	0	0	0	0	0	0	0	0	0	0	0	3	0	0	0	0	0	0	0	0	0	0	0	0	0	0	0	0	0	0	0	0	0	0	0	0	0	0	0	0	0	0	0
UtxJmjc_R4C4-48470	ATTCCTTACCTAGCAGACCCAGCATACGTCTTACGCTGCAGTGTGAACATCACGCCAACCTACCCAGTACACTTTCACTGCA	0	0	0	0	0	0	0	0	0	0	0	0	0	0	0	0	3	0	0	0	0	0	0	0	0	0	0	0	0	0	0	0	0	0	0	0	0	0	0	0	0	0	0	0	0	0	0	0
UtxJmjc_R4C4-484	ATTCCCGAAGACTTCGAGCAGTGCGTGCAAACACACCGACCACCAGAACTCACAGTGAAAATGACGTACCAACCTTCACTGC	0	0	0	0	0	0	0	0	0	0	0	0	0	0	0	0	3	0	0	0	0	0	0	0	0	0	0	0	0	0	0	0	0	0	0	0	0	0	0	0	0	0	0	0	0	0	0	0
UtxJmjc_R4C4-48588	ATTCTTAAGCCACCGCAAAGCTAGGCCGGTACGCGCGGCTTTGCCCGCTTCACAAGTTTAAGCCCGGTGATTGTTCACTGCA	0	0	0	0	0	0	0	0	0	0	0	0	0	0	0	0	3	0	0	0	0	0	0	0	0	0	0	0	0	0	0	0	0	0	0	0	0	0	0	0	0	0	0	0	0	0	0	0
UtxJmjc_R4C4-485	ATTCCATTGCCTACGCCACCCCTAAAGATCCACCTATTAATAACACCTCCAAAACAATTGGGCACTGCAGCACATTCACTGC	0	0	0	0	0	0	0	0	0	0	0	0	0	0	0	0	3	0	0	0	0	0	0	0	0	0	0	0	0	0	0	0	0	0	0	0	0	0	0	0	0	0	0	0	0	0	0	0
UtxJmjc_R4C4-48643	ATTCCCAGCATCGCGACTAAATGACGATAAACACCTTATAGTCCCTCTGCTACCCCGCCAACTGGATTCCCGTTTTCACTGC	0	0	0	0	0	0	0	0	0	0	0	0	0	0	0	0	3	0	0	0	0	0	0	0	0	0	0	0	0	0	0	0	0	0	0	0	0	0	0	0	0	0	0	0	0	0	0	0
UtxJmjc_R4C4-48657	ATTCGCGCGAGTAGACAAAGTACCACCAATCAATACAAACCCACGCTCCACAAACTTCCGAACAAGCGAGCACATTCACTGC	0	0	0	0	0	0	0	0	0	0	0	0	0	0	0	0	3	0	0	0	0	0	0	0	0	0	0	0	0	0	0	0	0	0	0	0	0	0	0	0	0	0	0	0	0	0	0	0
UtxJmjc_R4C4-486	ATTCCTCTTACCACTTCTTGCATACCGCTCCCCGCCAGATTCAACCATCAGATACAACGGTATTGCTTTCTAGCTTCACTGC	0	0	0	0	0	0	0	0	0	0	0	0	0	0	0	0	3	0	0	0	0	0	0	0	0	0	0	0	0	0	0	0	0	0	0	0	0	0	0	0	0	0	0	0	0	0	0	0
UtxJmjc_R4C4-48743	ATTCCGCCTCCAACTACGCTAAGACAAATGTCACCATTAGAGTTGCTGGCGTCAACAACATCACTAGGATCTGGTTCACTGC	0	0	0	0	0	0	0	0	0	0	0	0	0	0	0	0	3	0	0	0	0	0	0	0	0	0	0	0	0	0	0	0	0	0	0	0	0	0	0	0	0	0	0	0	0	0	0	0
UtxJmjc_R4C4-48848	ATTCCCAAGCGCTCACCAGTGCAACCCAAACCTCACCTGAAGAGATACAAGATGTGAGCCCACGATAGCCACATTCACTGCA	0	0	0	0	0	0	0	0	0	0	0	0	0	0	0	0	3	0	0	0	0	0	0	0	0	0	0	0	0	0	0	0	0	0	0	0	0	0	0	0	0	0	0	0	0	0	0	0
UtxJmjc_R4C4-488	ATTCAGCCCTGCTGCGGTGACCTGAGTAACATACGTCCATGTCACGAACAATGAGGTGACCTCAGTATTTAGATTTCACTGC	0	0	0	0	0	0	0	0	0	0	0	0	0	0	0	0	3	0	0	0	0	0	0	0	0	0	0	0	0	0	0	0	0	0	0	0	0	0	0	0	0	0	0	0	0	0	0	0
UtxJmjc_R4C4-48958	ATTCCCGAGAACGAACCTGAGTTCAGCATATAAGAACTGGCGGCACACTCATCCGCCATCCATTCGTCACCAGATTCACTGC	0	0	0	0	0	0	0	0	0	0	0	0	0	0	0	0	3	0	0	0	0	0	0	0	0	0	0	0	0	0	0	0	0	0	0	0	0	0	0	0	0	0	0	0	0	0	0	0
UtxJmjc_R4C4-4902	ATTCACCATCCGATGAGTACGTAGACCATCAACTCAGCCAATGCAAAGTTTAAACAACCCCAGGCCTTCCCCTCTTCACTGC	0	0	0	0	0	0	0	0	0	0	0	0	0	0	0	0	3	0	0	0	0	0	0	0	0	0	0	0	0	0	0	0	0	0	0	0	0	0	0	0	0	0	0	0	0	0	0	0
UtxJmjc_R4C4-492	ATTCTCCATCTAGCCAAAGCAGTGATTTGAACACAGATGTAAACCCACTATCTAAAGCTAACTAATGCTTCGCTTTCACTGC	0	0	0	0	0	0	0	0	0	0	0	0	0	0	0	0	3	0	0	0	0	0	0	0	0	0	0	0	0	0	0	0	0	0	0	0	0	0	0	0	0	0	0	0	0	0	0	0
UtxJmjc_R4C4-49421	ATTCACCTGCTCGAACAAGCCTGGCAGACCCGGAGTTAACAGACACACAGATAACCGTGCAAAACTTCTCGCATTCACTGCA	0	0	0	0	0	0	0	0	0	0	0	0	0	0	0	0	3	0	0	0	0	0	0	0	0	0	0	0	0	0	0	0	0	0	0	0	0	0	0	0	0	0	0	0	0	0	0	0
UtxJmjc_R4C4-49441	ATTCCGTAACTCAATCCGCGTCGAACTGCAGGAATCAAGAACCCACAACAGACCCCACAGATCCCTACACCAGGTTCACTGC	0	0	0	0	0	0	0	0	0	0	0	0	0	0	0	0	3	0	0	0	0	0	0	0	0	0	0	0	0	0	0	0	0	0	0	0	0	0	0	0	0	0	0	0	0	0	0	0
UtxJmjc_R4C4-49453	ATTCGAGTCCCGCAGGTGCACTCCTCAATGTGCCAATCCAGCATGCGATTGAGCGCAAACAGGACGTCGTTATTCACTGCAG	0	0	0	0	0	0	0	0	0	0	0	0	0	0	0	0	3	0	0	0	0	0	0	0	0	0	0	0	0	0	0	0	0	0	0	0	0	0	0	0	0	0	0	0	0	0	0	0
UtxJmjc_R4C4-49454	ATTCCCCTACATAGTCAGGTTCTAACTAGATGATCCCACGCATTAAGAGTTCGACAGTTGAGTCGACACACTTCACTGCAGA	0	0	0	0	0	0	0	0	0	0	0	0	0	0	0	0	3	0	0	0	0	0	0	0	0	0	0	0	0	0	0	0	0	0	0	0	0	0	0	0	0	0	0	0	0	0	0	0
[truncated: 1,002 more rows]
[truncated: 66 more columns]

## Sheet: TrxZnF
Multiplicities	total multiplicity	3090917	3860899	2092324	4401192	4081211	4367501	3648420	3103763	1922155	2102474	1611908	2246627	4200451	2383706	983567	4734991	3297236	2753132	2529447	3335381	2993167	3025012	3127458	4364730	3535763	3664643	3598491	3735109	3544290	3266581	1641927	3104503	2892011	4132911	2146812	76828	2040984	1951136	2185911	1925590	1961767	1124605	1432636	5306374	338727	749263	2318500	2172774
#cluster_name	sequence	Amylose_R3C3	Amylose_R4C4	MBP_R2C1	MBP_R2C2	MBP_R3C2	MBP_R3C3	MBP_R4C2	MBP_R4C3	MBP_R4C4	Ash1Bah_R3C3	Ash1Bah_R4C4	Jmjd2Clav_R3C3	Jmjd2Clav_R4C4	Jmjd2Jmjc_R3C3	Jmjd2Jmjc_R4C4	UtxJmjc_R3C3	UtxJmjc_R4C4	TrxZnF_R3C3	TrxZnF_R4C4	Gcn5GNAT_R2C2	Gcn5GNAT_R3C2	Gcn5GNAT_R3C3	Gcn5GNAT_R4C2	Gcn5GNAT_R4C3	Gcn5GNAT_R4C4	MofChromo_R3C3	MofChromo_R4C4	Tip60Chromo_R2C1	Tip60Chromo_R2C2	Tip60Chromo_R3C2	Tip60Chromo_R3C3	Tip60Chromo_R4C2	Tip60Chromo_R4C3	Tip60Chromo_R4C4	AgRai1_R3C3	AgRai1_R4C4	DXO_R3C3	DXO_R4C4	Flag_R3C3	Flag_R4C4	FlagRTF1_R3C3	FlagRTF1_R4C4	NiNta_R3C3	NiNta_R4C4	p23_R3C3	p23_R4C4	NELFE_R2C1	NELFE_R2C2
TrxZnF_R4C4-49143	ATTCCCCGCATTCACTGCTAGATGCCAAAGTCGACTTCAAAACGTTGAGCATTCCAACACAACGGACGGAGGCATTTCACTG	0	0	0	0	0	0	0	0	0	0	0	0	3	0	0	0	0	0	56	0	0	0	0	0	0	0	0	0	0	0	0	4	0	0	0	0	0	0	0	0	0	0	0	0	0	3	0	0
[truncated: 2,999 more rows]
[truncated: 66 more columns]

## Sheet: Tip60Chromo
Multiplicities	total multiplicity	3090917	3860899	2092324	4401192	4081211	4367501	3648420	3103763	1922155	2102474	1611908	2246627	4200451	2383706	983567	4734991	3297236	2753132	2529447	3335381	2993167	3025012	3127458	4364730	3535763	3664643	3598491	3735109	3544290	3266581	1641927	3104503	2892011	4132911	2146812	76828	2040984	1951136	2185911	1925590	1961767	1124605	1432636	5306374	338727	749263	2318500	2172774
[truncated: 3,001 more rows]
[truncated: 67 more columns]

[truncated: 17 more sheets: p23, NiNTA, NELF-E, mutPNPase, wtPNPase, MofChromo, MBP, Jmjd2Jmjc, Jmjd2Clav, Gcn5GNAT, Flag, Flag-RTF1, DXO, Ash1BAH, Amylose, AgRai1, Selected aptamers]
